# Supplementary material for: Upregulation of CRABP2 by TET1-mediated DNA hydroxymethylation attenuates mitochondrial apoptosis and promotes oxaliplatin resistance in gastric cancer
Source: Cell Death Dis. 2022 Oct 4;13(10):848. doi: 10.1038/s41419-022-05299-2 (PMC9532395; doi:10.1038/s41419-022-05299-2)
Supplement: Supplementary file 9 — Supplementary Table 1 [file 41419_2022_5299_MOESM9_ESM.xlsx]

## Sheet: 胃癌新辅助化疗后
Sample number	Gender	Age(year)	Number of NAC	NAC regimen	RESIST 1.1	TRG score	Tumor differentiation	Tumor diameter (cm)	Surgical type	ypT stage	Number of lymph node dissected	Number of lymph node metastasis	ypN stage	Lymphovascular invasion	ypM stage	ypTNM stage
SD_1	Female	37	3	SOX	SD	3	Poor	4	Subtotal gastrectomy	4b	14	11	3a	Absent	0	3c
SD_2	Male	60	3	SOX	SD	3	Poor	5.5	Subtotal gastrectomy	4a	21	15	3a	Absent	0	3c
SD_3	Female	69	2	SOX	SD	3	Poor	12	Total gastrectomy	3	22	12	3a	Absent	0	3b
SD_4	Male	70	3	SOX	SD	3	Poor	9	Total gastrectomy	4a	43	20	3b	Present	0	3c
SD_5	Male	48	4	SOX	SD	3	Poor	12	Total gastrectomy	4a	20	19	3b	Present	0	3c
PR_1	Male	54	2	SOX	PR	2	Poor	5	Subtotal gastrectomy	4a	23	1	1	Absent	0	3a
PR_2	Male	61	3	SOX	PR	1	Moderate	3.5	Subtotal gastrectomy	2	30	0	0	Absent	0	1b
PR_3	Male	49	2	SOX	PR	1	Poor	2	Subtotal gastrectomy	2	27	0	0	Absent	0	1b
PR_4	Female	59	2	SOX	PR	1	Poor	6	Total gastrectomy	3	36	2	1	Present	0	2b
PR_5	Female	47	4	SOX	PR	1	Poor	3	Subtotal gastrectomy	3	19	0	0	Absent	0	2a
SD: stable disease
PR: partial response
RESIST: Response Evaluation Criteria in Solid Tumors
NAC: neoadjuvant chemotherapy
TRG: Tumor Regression Grade
TNM: Tumor-Lymph node-Metastasis
