# Supplementary material for: Upregulation of CRABP2 by TET1-mediated DNA hydroxymethylation attenuates mitochondrial apoptosis and promotes oxaliplatin resistance in gastric cancer
Source: Cell Death Dis. 2022 Oct 4;13(10):848. doi: 10.1038/s41419-022-05299-2 (PMC9532395; doi:10.1038/s41419-022-05299-2)
Supplement: Supplementary file 10 — Supplementary Table 2 [file 41419_2022_5299_MOESM10_ESM.xlsx]

## Sheet: SD_C.vs.PR_C.protein
Protein	Description	Gene	SD_1_C	SD_2_C	SD_3_C	SD_4_C	SD_5_C	PR_1_C	PR_2_C	PR_3_C	PR_4_C	PR_5_C	SD_C.vs.PR_C FC	SD_C.vs.PR_C Pvalue	SD_C.vs.PR_C log2FC	SD_C.vs.PR_C Sig	SD_C.vs.PR_C UP.DOWN	GO_NUM	GO_Description	KEGG_Description	KEGG_EC	KEGG_ko	COG_Function_Description	COG_Function_Class	COG_Class_Description	IPR_Term
A0A024QYR8	Transmembrane 9 superfamily member	TM9SF2	0.636774	1.03213	0.968772	1.05742	1.11952	1.09203	0.791728	1.11959	1.08672	1.11916	0.924245	0.476915	-0.113653	Nonsignificant	None	1	Cellular Component:integral component of membrane (GO:0016021)	transmembrane 9 superfamily member 2/4	--	--	--	--	--	IPR004240 [Nonaspanin (TM9SF)]
A0A024QYS2	Transmembrane 9 superfamily member		0.566305	0.987962	0.917414	1.0052	0.984056	1.1557	0.711744	1.23361	1.2626	1.19163	0.803009	0.133278	-0.316511	Nonsignificant	None	1	Cellular Component:integral component of membrane (GO:0016021)	transmembrane 9 superfamily member 3	--	--	--	--	--	IPR004240 [Nonaspanin (TM9SF)]
A0A024QYX3	RNA binding motif (RNP1, RRM) protein 3, isoform CRA_c	RBM3	0.54505	0.826168	1.273	1.99082	2.28202	1.73787	0.7572	0.984641	0.708051	0.739281	1.4039	0.330963	0.489436	Nonsignificant	None	1	Molecular Function:nucleic acid binding (GO:0003676)	RNA-binding protein 3	--	--	RNA recognition motif (RRM) domain	J	Translation, ribosomal structure and biogenesis ;	IPR000504 [RNA recognition motif domain]
A0A024QYY0	Solute carrier family 38, member 5, isoform CRA_a	SLC38A5	0.640141	0.98662	0.951408	1.01408	0.80493	1.87085	1.11285	1.07398	0.878997	0.99185	0.741699	0.144291	-0.431094	Nonsignificant	None	--	--	solute carrier family 38 (sodium-coupled neutral amino acid transporter), member 5	--	ko04727 GABAergic synapse	--	--	--	IPR013057 [Amino acid transporter, transmembrane domain]
A0A024QYZ0	Sec61 gamma subunit, isoform CRA_a	SEC61G	0.72597	1.01277	0.86945	0.779561	0.893753	0.905028	0.944134	0.955307	1.14804	1.10056	0.847308	0.055041	-0.239042	Nonsignificant	None	3	Biological Process:protein targeting (GO:0006605),Biological Process:intracellular protein transport (GO:0006886),Cellular Component:membrane (GO:0016020)	protein transport protein SEC61 subunit gamma and related proteins	--	ko03060 Protein export ko04141 Protein processing in endoplasmic reticulum ko04145 Phagosome ko05110 Vibrio cholerae infection	--	--	--	IPR001901 [Protein translocase complex, SecE/Sec61-gamma subunit]
A0A024QYZ6	Exocyst complex component 3, isoform CRA_a	EXOC3	0.936426	1.0185	0.87433	1.06641	1.06154	0.939626	0.951283	0.99964	1.00667	1.0251	1.00709	0.868874	0.0101871	Nonsignificant	None	2	Cellular Component:exocyst (GO:0000145),Biological Process:exocytosis (GO:0006887)	exocyst complex component 3	--	--	--	--	--	IPR010326 [Exocyst complex component EXOC3/Sec6]
A0A024QZ22	PRA1 family protein	PRAF2	1.13698	1.02954	0.950188	1.11159	0.83425	0.559384	1.19286	0.975136	1.04077	1.05314	1.05004	0.699744	0.0704493	Nonsignificant	None	--	--	PRA1 family protein 2	--	--	--	--	--	IPR004895 [Prenylated rab acceptor PRA1]
A0A024QZ33	Coiled-coil domain containing 55, isoform CRA_a	NSRP1	1.10358	0.972286	1.41481	1.12794	0.924869	1.4098	1.11576	0.984636	0.965166	0.924399	1.02662	0.821208	0.0379008	Nonsignificant	None	--	--	coiled-coil domain-containing protein 55	--	--	--	--	--	IPR018612 [Domain of unknown function DUF2040]
A0A024QZ34	Microfibrillar-associated protein 4, isoform CRA_a	MFAP4	1.95218	0.77175	1.53891	0.620664	0.738757	0.508422	1.7687	0.637605	1.17318	1.44074	1.01693	0.959191	0.024227	Nonsignificant	None	--	--	--	--	--	--	--	--	IPR002181 [Fibrinogen, alpha/beta/gamma chain, C-terminal globular domain]
A0A024QZ55	Galectin	LGALS9	0.799808	0.975863	1.02814	1.08714	0.988998	0.831621	0.784938	1.12554	1.04877	0.888477	1.04287	0.633289	0.0605581	Nonsignificant	None	1	Molecular Function:carbohydrate binding (GO:0030246)	galectin-9	--	--	WGR domain, predicted DNA-binding domain in MolR	K	Transcription ;	IPR001079 [Galectin, carbohydrate recognition domain]
A0A024QZ70	TAO kinase 1, isoform CRA_a	TAOK1	1.08968	1.02984	1.05271	1.09176	1.00713	0.992181	0.925232	1.03023	1.07513	1.0528	1.03853	0.243941	0.0545387	Nonsignificant	None	3	Molecular Function:protein kinase activity (GO:0004672),Molecular Function:ATP binding (GO:0005524),Biological Process:protein phosphorylation (GO:0006468)	thousand and one amino acid protein kinase	2.7.11.1	ko04010 MAPK signaling pathway	Serine/threonine protein kinase	T	Signal transduction mechanisms ;	IPR000719 [Protein kinase domain]
A0A024QZ89	Component of oligomeric golgi complex 4, isoform CRA_d	COG4	0.835208	0.875141	0.830709	0.801462	1.11924	1.29204	0.828959	1.12415	1.11428	1.01122	0.830765	0.0937394	-0.267487	Nonsignificant	None	--	--	conserved oligomeric Golgi complex subunit 4	--	--	--	--	--	IPR013167 [Conserved oligomeric Golgi complex, subunit 4]
A0A024QZ93	Spinster, isoform CRA_f	SPIN1	0.945896	0.936059	0.996926	1.06978	0.887488	1.10963	0.965525	0.966444	0.898644	0.988508	0.981212	0.699732	-0.027363	Nonsignificant	None	2	Cellular Component:integral component of membrane (GO:0016021),Biological Process:transmembrane transport (GO:0055085)	--	--	--	Sugar phosphate permease	G	Carbohydrate transport and metabolism ;	IPR011701 [Major facilitator superfamily] ; IPR020846[Major facilitator superfamily domain]
A0A024QZ95	Olfactomedin 4, isoform CRA_a	OLFM4	0.862184	3.10779	0.869579	0.587884	0.880391	3.00536	0.821101	0.615272	0.820802	0.656178	1.06574	0.907941	0.0918611	Nonsignificant	None	--	--	--	--	--	--	--	--	IPR003112 [Olfactomedin-like domain] ; IPR031221[Olfactomedin-4]
A0A024QZA1	DnaJ (Hsp40) homolog, subfamily C, member 16, isoform CRA_a	DNAJC16	0.820633	1.00879	1.17761	1.14596	0.828253	0.994794	0.770525	1.0809	1.12074	0.951742	1.01271	0.900884	0.0182279	Nonsignificant	None	1	Biological Process:cell redox homeostasis (GO:0045454)	DnaJ homolog subfamily C member 16	--	--	DnaJ-class molecular chaperone with C-terminal Zn finger domain	O	Posttranslational modification, protein turnover, chaperones ;	IPR001623 [DnaJ domain] ; IPR013766[Thioredoxin domain]
A0A024QZC1	CD2 antigen (Cytoplasmic tail) binding protein 2, isoform CRA_a	CD2BP2	0.868325	1.06457	0.953782	1.09732	1.13098	1.29481	0.864221	1.0094	1.00799	0.994482	0.989183	0.899516	-0.0156899	Nonsignificant	None	1	Molecular Function:protein binding (GO:0005515)	CD2 antigen cytoplasmic tail-binding protein 2	--	--	--	--	--	IPR003169 [GYF domain]
A0A024QZC2	SH2-B homolog, isoform CRA_b	SH2B	0.973415	1.06075	1.04719	1.16682	0.819753	1.10126	0.908679	0.999371	0.966792	0.989811	1.02054	0.7631	0.0293365	Nonsignificant	None	4	Molecular Function:signal transducer activity (GO:0004871),Biological Process:signal transduction (GO:0007165),Biological Process:intracellular signal transduction (GO:0035556),Molecular Function:signaling adaptor activity (GO:0035591)	SH2B adaptor protein 1/3	--	ko04722 Neurotrophin signaling pathway	--	--	--	IPR000980 [SH2 domain] ; IPR001849[Pleckstrin homology domain] ; IPR015012[Phenylalanine zipper] ; IPR030521[SH2B adapter protein 1] ; IPR030523[SH2B adapter protein]
A0A024QZD5	Small nuclear ribonucleoprotein 70kDa polypeptide (RNP antigen), isoform CRA_b	SNRP70	0.678533	1.16686	0.874644	1.07174	1.22844	1.46017	0.858698	1.13508	1.0279	1.03267	0.910365	0.505894	-0.135483	Nonsignificant	None	1	Molecular Function:nucleic acid binding (GO:0003676)	U1 small nuclear ribonucleoprotein 70kDa	--	ko03040 Spliceosome	RNA recognition motif (RRM) domain	J	Translation, ribosomal structure and biogenesis ;	IPR000504 [RNA recognition motif domain] ; IPR022023[U1 small nuclear ribonucleoprotein of 70kDa N-terminal]
A0A024QZE7	Transforming growth factor beta 1 induced transcript 1, isoform CRA_a	TGFB1I1	2.70638	1.06596	0.905674	0.745738	0.754327	0.560113	2.14383	0.676184	0.763278	0.931567	1.21736	0.652057	0.283758	Nonsignificant	None	1	Molecular Function:zinc ion binding (GO:0008270)	--	--	--	--	--	--	IPR001781 [Zinc finger, LIM-type]
A0A024QZF0	Tantalus domain-containing protein	MGC3121	0.986075	0.871748	0.852327	1.13521	1.39209	0.900567	1.07196	0.947449	1.01788	1.00065	1.06053	0.592034	0.0847891	Nonsignificant	None	--	--	--	--	--	--	--	--	IPR026320 [Proline-rich protein 14] ; IPR028149[Tantalus-like]
A0A024QZF6	AKT1 substrate 1 (Proline-rich), isoform CRA_a	AKT1S1	0.753517	0.930874	0.761161	0.999335	1.19597	1.11423	0.916001	0.98777	0.935111	0.891116	0.958017	0.667699	-0.0618776	Nonsignificant	None	2	Biological Process:negative regulation of TOR signaling (GO:0032007),Biological Process:neurotrophin TRK receptor signaling pathway (GO:0048011)	proline-rich AKT1 substrate 1	--	ko04140 Autophagy - animal ko04150 mTOR signaling pathway ko04152 AMPK signaling pathway ko04211 Longevity regulating pathway ko04213 Longevity regulating pathway - multiple species	--	--	--	IPR026682 [Proline-rich AKT1 substrate 1 protein]
A0A024QZI2	FCGRT	hCG_1998059	0.716024	0.924443	0.849799	0.850286	0.924261	1.16406	1.07219	1.07982	1.0049	1.09038	0.788124	0.00103322	-0.343505	Significant	down	1	Molecular Function:protein binding (GO:0005515)	--	--	--	--	--	--	IPR003597 [Immunoglobulin C1-set] ; IPR007110[Immunoglobulin-like domain] ; IPR011161[MHC class I-like antigen recognition-like]
A0A024QZJ6	Myosin, heavy polypeptide 11, smooth muscle, isoform CRA_b	MYH11	3.20901	1.13794	1.04317	0.731915	0.704433	0.274022	2.41872	0.355641	0.355189	0.487452	1.75442	0.374106	0.81099	Nonsignificant	None	4	Molecular Function:motor activity (GO:0003774),Molecular Function:protein binding (GO:0005515),Molecular Function:ATP binding (GO:0005524),Cellular Component:myosin complex (GO:0016459)	myosin heavy chain	--	ko04530 Tight junction	Chromosome segregation ATPase	D	Cell cycle control, cell division, chromosome partitioning ;	IPR000048 [IQ motif, EF-hand binding site] ; IPR001609[Myosin head, motor domain] ; IPR002928[Myosin tail] ; IPR004009[Myosin, N-terminal, SH3-like]
A0A024QZN4	Vinculin, isoform CRA_c	VCL	2.0859	1.08004	0.916448	0.90579	0.851343	0.695131	1.66535	0.78194	0.818941	0.934442	1.19276	0.535597	0.254302	Nonsignificant	None	2	Biological Process:cell adhesion (GO:0007155),Molecular Function:actin filament binding (GO:0051015)	vinculin	--	ko04510 Focal adhesion ko04520 Adherens junction ko04670 Leukocyte transendothelial migration ko04810 Regulation of actin cytoskeleton ko05100 Bacterial invasion of epithelial cells ko05131 Shigellosis ko05146 Amoebiasis	--	--	--	IPR006077 [Vinculin/alpha-catenin]
A0A024QZN7	Chromosome 10 open reading frame 70, isoform CRA_b	C10orf70	0.805998	0.900883	1.02035	0.741823	0.83567	1.10723	0.930708	0.88383	0.824176	0.736482	0.960355	0.660422	-0.0583604	Nonsignificant	None	1	Cellular Component:intracellular membrane-bounded organelle (GO:0043231)	--	--	--	--	--	--	IPR018967 [Iron sulphur-containing domain, CDGSH-type] ; IPR019610[Iron sulphur domain-containing, mitoNEET, N-terminal]
A0A024QZN8	Hect domain and RLD 4, isoform CRA_b	HERC4	0.852743	0.963257	0.950819	0.940004	0.907845	0.855701	0.958829	1.08065	0.989594	1.00305	0.944115	0.224666	-0.082965	Nonsignificant	None	1	Molecular Function:ubiquitin-protein transferase activity (GO:0004842)	E3 ubiquitin-protein ligase HERC4	2.3.2.26	ko04120 Ubiquitin mediated proteolysis	Alpha-tubulin suppressor and related RCC1 domain-containing proteins	DZ	Cell cycle control, cell division, chromosome partitioning ; Cytoskeleton ;	IPR000408 [Regulator of chromosome condensation, RCC1] ; IPR000569[HECT domain]
A0A024QZR3	Protein pelota homolog	hCG_2002731	0.913956	1.1483	1.27984	1.15211	1.01588	1.07029	1.00539	1.01438	0.964944	0.986877	1.09286	0.215563	0.128109	Nonsignificant	None	1	Biological Process:RNA surveillance (GO:0071025)	protein pelota	--	ko03015 mRNA surveillance pathway	Stalled ribosome rescue protein Dom34, pelota family	J	Translation, ribosomal structure and biogenesis ;	IPR004405 [Translation release factor pelota] ; IPR005140[eRF1 domain 1/Pelota-like] ; IPR005141[eRF1 domain 2] ; IPR005142[eRF1 domain 3]
A0A024QZW4	Adenosine 3-phospho 5-phosphosulfate transporter 2	SLC35B3	1.66536	0.976418	0.757065	0.949467	0.931312	0.710569	1.54521	0.925414	0.976351	0.887029	1.04659	0.82956	0.0657024	Nonsignificant	None	1	Biological Process:transmembrane transport (GO:0055085)	solute carrier family 35 (adenosine 3'-phospho 5'-phosphosulfate transporter), member B3	--	--	--	--	--	IPR013657 [UAA transporter]
A0A024QZW7	Nucleoporin 153kDa, isoform CRA_a	NUP153	0.752416	0.899799	0.951342	1.21846	1.11624	1.38669	0.914845	1.05898	1.05968	1.07873	0.89804	0.349231	-0.155149	Nonsignificant	None	1	Molecular Function:zinc ion binding (GO:0008270)	nuclear pore complex protein Nup153	--	ko03013 RNA transport	--	--	--	IPR001876 [Zinc finger, RanBP2-type] ; IPR013913[Nucleoporin Nup153, N-terminal] ; IPR018892[Retro-transposon transporting motif] ; IPR026054[Nuclear pore complex protein]
A0A024QZY1	JTV1 gene, isoform CRA_a	JTV1	0.683316	1.07777	0.895233	1.1169	1.07348	1.21096	0.809363	1.12981	0.994868	0.920213	0.956861	0.697341	-0.0636184	Nonsignificant	None	--	--	aminoacyl tRNA synthase complex-interacting multifunctional protein 2	--	--	--	--	--	IPR004046 [Glutathione S-transferase, C-terminal] ; IPR031889[AIMP2, lysyl-tRNA synthetase binding domain]
A0A024R015	Dystrobrevin binding protein 1, isoform CRA_b	DTNBP1	0.8404	1.1664	0.8348	0.8904	0.936	1.53553	1.06902	1.11774	1.03938	1.11612	0.794176	0.0585528	-0.33247	Nonsignificant	None	1	Cellular Component:cytoplasm (GO:0005737)	dysbindin	--	--	--	--	--	IPR007531 [Dysbindin]
A0A024R035	Complement component 9, isoform CRA_a	C9	1.34017	1.1452	2.11333	0.871686	0.730147	0.756462	0.974368	0.872561	0.968449	0.720684	1.44449	0.19303	0.530565	Nonsignificant	None	3	Molecular Function:protein binding (GO:0005515),Cellular Component:membrane attack complex (GO:0005579),Biological Process:immune response (GO:0006955)	complement component 9	--	ko04610 Complement and coagulation cascades ko05020 Prion diseases ko05146 Amoebiasis ko05322 Systemic lupus erythematosus	--	--	--	IPR000884 [Thrombospondin type-1 (TSP1) repeat] ; IPR001862[Membrane attack complex component/perforin/complement C9] ; IPR002172[Low-density lipoprotein (LDL) receptor class A repeat] ; IPR020864[Membrane attack complex component/perforin (MACPF) domain]
A0A024R059	3-hydroxy-3-methylglutaryl coenzyme A synthase	HMGCS1	0.643102	0.935257	0.796008	1.61538	0.800146	1.66209	0.799303	1.21894	0.860834	0.980482	0.867476	0.545465	-0.205104	Nonsignificant	None	2	Molecular Function:hydroxymethylglutaryl-CoA synthase activity (GO:0004421),Biological Process:isoprenoid biosynthetic process (GO:0008299)	hydroxymethylglutaryl-CoA synthase	2.3.3.10	ko00072 Synthesis and degradation of ketone bodies ko00280 Valine, leucine and isoleucine degradation ko00650 Butanoate metabolism ko00900 Terpenoid backbone biosynthesis ko01100 Metabolic pathways	3-hydroxy-3-methylglutaryl CoA synthase	I	Lipid transport and metabolism ;	IPR013528 [Hydroxymethylglutaryl-coenzyme A synthase, N-terminal] ; IPR013746[Hydroxymethylglutaryl-coenzyme A synthase C-terminal domain]
A0A024R071	Nucleoporin 155kDa, isoform CRA_a	NUP155	0.789577	1.13571	1.00381	1.12347	1.15626	1.25263	0.91957	1.00176	1.03833	0.997881	0.999742	0.997653	-0.000371789	Nonsignificant	None	3	Cellular Component:nuclear pore (GO:0005643),Biological Process:nucleocytoplasmic transport (GO:0006913),Molecular Function:structural constituent of nuclear pore (GO:0017056)	nuclear pore complex protein Nup155	--	ko03013 RNA transport	--	--	--	IPR004870 [Nucleoporin, Nup155-like] ; IPR007187[Nucleoporin, Nup133/Nup155-like, C-terminal] ; IPR014908[Nucleoporin, Nup133/Nup155-like, N-terminal]
A0A024R0A8	Adenosylhomocysteinase	AHCYL1	0.843106	0.922279	0.787275	1.00822	0.948296	0.854351	0.793326	0.999172	0.843256	0.852612	1.03833	0.540663	0.0542665	Nonsignificant	None	3	Molecular Function:adenosylhomocysteinase activity (GO:0004013),Biological Process:S-adenosylhomocysteine catabolic process (GO:0019510),Molecular Function:NAD binding (GO:0051287)	adenosylhomocysteinase	3.3.1.1	ko00270 Cysteine and methionine metabolism ko01100 Metabolic pathways	S-adenosylhomocysteine hydrolase	H	Coenzyme transport and metabolism ;	IPR000043 [Adenosylhomocysteinase] ; IPR015878[S-adenosyl-L-homocysteine hydrolase, NAD binding domain]
A0A024R0E2	Cold shock domain containing E1, RNA-binding, isoform CRA_a	CSDE1	0.84884	1.07069	0.860311	1.18179	1.17713	1.26465	0.908793	1.06957	0.980377	1.00207	0.983408	0.860035	-0.0241378	Nonsignificant	None	2	Molecular Function:nucleic acid binding (GO:0003676),Molecular Function:DNA binding (GO:0003677)	--	--	--	--	--	--	IPR002059 [Cold-shock protein, DNA-binding] ; IPR011129[Cold shock domain] ; IPR024642[SUZ-C domain]
A0A024R0F6	Tripartite motif-containing 33, isoform CRA_a	TRIM33	0.631048	1.1438	0.885603	1.22363	1.13007	1.27727	1.00835	1.03397	1.00682	1.09814	0.924346	0.51367	-0.113496	Nonsignificant	None	3	Molecular Function:protein binding (GO:0005515),Cellular Component:intracellular (GO:0005622),Molecular Function:zinc ion binding (GO:0008270)	tripartite motif-containing protein 33	2.3.2.27	--	--	--	--	IPR000315 [B-box-type zinc finger] ; IPR001487[Bromodomain] ; IPR001841[Zinc finger, RING-type] ; IPR001965[Zinc finger, PHD-type] ; IPR003649[B-box, C-terminal] ; IPR019787[Zinc finger, PHD-finger] ; IPR027370[RING-type zinc-finger, LisH dimerisation motif]
A0A024R0G6	WD repeat domain 3, isoform CRA_b	WDR3	0.845967	1.21484	1.04201	1.04706	1.22989	1.38512	0.809343	1.04469	1.03388	1.07597	1.00575	0.958831	0.00827624	Nonsignificant	None	1	Molecular Function:protein binding (GO:0005515)	U3 small nucleolar RNA-associated protein 12	--	ko03008 Ribosome biogenesis in eukaryotes	WD40 repeat	R	General function prediction only ;	IPR001680 [WD40 repeat] ; IPR007148[Small-subunit processome, Utp12] ; IPR017986[WD40-repeat-containing domain] ; IPR020472[G-protein beta WD-40 repeat] ; IPR024977[Anaphase-promoting complex subunit 4, WD40 domain]
A0A024R0H5	DENN/MADD domain containing 2D, isoform CRA_d	DENND2D	0.58255	0.796428	0.771135	0.963006	1.06849	0.887353	0.666389	1.04271	1.0302	1.08829	0.886884	0.375539	-0.173183	Nonsignificant	None	--	--	DENN domain-containing protein 2	--	--	--	--	--	IPR001194 [DENN domain] ; IPR005112[dDENN domain] ; IPR005113[uDENN domain]
A0A024R0H6	Paf1, RNA polymerase II associated factor, homolog (S. cerevisiae), isoform CRA_a	PAF1	0.748412	1.00055	0.938828	1.16171	1.12069	1.25869	0.966481	1.06542	1.05422	1.06117	0.919388	0.349113	-0.121255	Nonsignificant	None	3	Biological Process:transcription elongation from RNA polymerase II promoter (GO:0006368),Biological Process:histone modification (GO:0016570),Cellular Component:Cdc73/Paf1 complex (GO:0016593)	RNA polymerase II-associated factor 1	--		--	--	--	IPR007133 [RNA polymerase II associated factor Paf1]
A0A024R0J1	Non-specific serine/threonine protein kinase	PAK4	0.708379	1.04355	0.841947	1.21034	1.15273	0.872959	1.06018	1.04494	0.969168	1.06852	0.988275	0.9107	-0.0170155	Nonsignificant	None	3	Molecular Function:protein kinase activity (GO:0004672),Molecular Function:ATP binding (GO:0005524),Biological Process:protein phosphorylation (GO:0006468)	p21-activated kinase 4	2.7.11.1	ko04012 ErbB signaling pathway ko04014 Ras signaling pathway ko04360 Axon guidance ko04510 Focal adhesion ko04660 T cell receptor signaling pathway ko04810 Regulation of actin cytoskeleton ko05206 MicroRNAs in cancer ko05211 Renal cell carcinoma	Serine/threonine protein kinase	T	Signal transduction mechanisms ;	IPR000095 [CRIB domain] ; IPR000719[Protein kinase domain]
A0A024R0L6	Epididymis secretory sperm binding protein	PAFAH1B3	0.701347	0.988225	1.05436	0.940417	0.984628	1.26814	0.886488	1.09491	1.09263	1.015	0.871538	0.152134	-0.198365	Nonsignificant	None	--	--	platelet-activating factor acetylhydrolase IB subunit beta/gamma	3.1.1.47	ko00565 Ether lipid metabolism ko01100 Metabolic pathways	Lysophospholipase L1 or related esterase	E	Amino acid transport and metabolism ;	IPR013830 [SGNH hydrolase-type esterase domain]
A0A024R0Q4	Phospholipase D family, member 3, isoform CRA_b	PLD3	0.656826	1.06486	0.90976	1.08414	0.836608	0.770946	0.805746	1.05429	1.23773	1.20586	0.897059	0.429086	-0.156725	Nonsignificant	None	1	Molecular Function:catalytic activity (GO:0003824)	phospholipase D3/4	3.1.4.4	ko00564 Glycerophospholipid metabolism ko00565 Ether lipid metabolism ko01100 Metabolic pathways	Phosphatidylserine/phosphatidylglycerophosphate/cardiolipin synthase or related enzyme	I	Lipid transport and metabolism ;	IPR001736 [Phospholipase D/Transphosphatidylase] ; IPR032803[PLD-like domain]
A0A024R0Q5	Protein phosphatase 1, regulatory (Inhibitor) subunit 13 like, isoform CRA_a	PPP1R13L	0.827368	1.00858	0.925802	1.02647	1.09172	1.39667	0.989933	0.965604	0.941275	0.970358	0.927068	0.454291	-0.109253	Nonsignificant	None	3	Molecular Function:protein binding (GO:0005515),Biological Process:apoptotic process (GO:0006915),Molecular Function:transcription factor binding (GO:0008134)	--	--	--	Ankyrin repeat	T	Signal transduction mechanisms ;	IPR001452 [SH3 domain] ; IPR002110[Ankyrin repeat] ; IPR020683[Ankyrin repeat-containing domain] ; IPR028320[RelA-associated inhibitor]
A0A024R0Q9	AarF domain containing kinase 4, isoform CRA_b	ADCK4	0.855917	0.963022	0.858822	0.954305	1.01743	0.869641	0.864064	0.986406	0.972464	0.933775	1.005	0.911747	0.00720039	Nonsignificant	None	--	--	aarF domain-containing kinase	--	--	Predicted unusual protein kinase regulating ubiquinone biosynthesis, AarF/ABC1/UbiB family	HT	Coenzyme transport and metabolism ; Signal transduction mechanisms ;	IPR004147 [UbiB domain]
A0A024R0R4	SUMO-1 activating enzyme subunit 1, isoform CRA_b	SAE1	0.830675	1.07274	1.1287	1.06872	1.04045	1.19304	0.936321	1.05017	1.03357	1.08992	0.969502	0.638089	-0.0446842	Nonsignificant	None	2	Biological Process:cellular protein modification process (GO:0006464),Molecular Function:small protein activating enzyme activity (GO:0008641)	ubiquitin-like 1-activating enzyme E1 A	6.2.1.45	ko04120 Ubiquitin mediated proteolysis	Molybdopterin or thiamine biosynthesis adenylyltransferase	H	Coenzyme transport and metabolism ;	IPR000011 [Ubiquitin/SUMO-activating enzyme E1] ; IPR000594[THIF-type NAD/FAD binding fold]
A0A024R0S6	EH-domain containing 2, isoform CRA_a	EHD2	2.26521	0.980557	0.78057	0.747759	0.785023	0.656622	1.47987	0.729439	0.866075	1.03995	1.16496	0.642214	0.220275	Nonsignificant	None	5	Molecular Function:calcium ion binding (GO:0005509),Molecular Function:protein binding (GO:0005515),Molecular Function:GTP binding (GO:0005525),Biological Process:actin cytoskeleton organization (GO:0030036),Biological Process:endocytic recycling (GO:0032456)	EH domain-containing protein 2	--	ko04144 Endocytosis	Replication fork clamp-binding protein CrfC (dynamin-like GTPase family)	L	Replication, recombination and repair ;	IPR000261 [EH domain] ; IPR002048[EF-hand domain] ; IPR022812[Dynamin superfamily] ; IPR029945[EH domain-containing protein 2] ; IPR030381[Dynamin-type guanine nucleotide-binding (G) domain] ; IPR031692[EH domain-containing protein, N-terminal]
A0A024R0S8	X-ray repair complementing defective repair in Chinese hamster cells 1, isoform CRA_b	XRCC1	1.19388	1.1644	1.02942	1.1497	0.937626	1.10712	0.953314	1.19363	1.10532	1.01377	1.01896	0.757403	0.0270952	Nonsignificant	None	3	Biological Process:single strand break repair (GO:0000012),Molecular Function:damaged DNA binding (GO:0003684),Cellular Component:nucleus (GO:0005634)	DNA-repair protein XRCC1	--	ko03410 Base excision repair	--	--	--	IPR001357 [BRCT domain] ; IPR002706[DNA-repair protein Xrcc1, N-terminal]
A0A024R0T9	Apolipoprotein C-II isoform 1	APOC2	0.990321	1.22689	1.20358	0.615864	1.252	0.763863	0.972147	1.2796	1.14492	0.638757	1.10197	0.576585	0.14008	Nonsignificant	None	4	Biological Process:lipid metabolic process (GO:0006629),Biological Process:lipid transport (GO:0006869),Molecular Function:enzyme activator activity (GO:0008047),Cellular Component:chylomicron (GO:0042627)	apolipoprotein C-II	--	ko04979 Cholesterol metabolism	--	--	--	IPR008019 [Apolipoprotein C-II]
A0A024R0Z3	DEAD (Asp-Glu-Ala-Asp) box polypeptide 23, isoform CRA_b	DDX23	0.790479	1.13372	1.02291	0.993574	1.10551	1.32344	0.825884	1.12301	1.12099	1.06562	0.924391	0.43294	-0.113425	Nonsignificant	None	2	Molecular Function:nucleic acid binding (GO:0003676),Molecular Function:ATP binding (GO:0005524)	ATP-dependent RNA helicase DDX23/PRP28	3.6.4.13	ko03040 Spliceosome	Superfamily II DNA and RNA helicase	L	Replication, recombination and repair ;	IPR001650 [Helicase, C-terminal] ; IPR011545[DEAD/DEAH box helicase domain] ; IPR014001[Helicase superfamily 1/2, ATP-binding domain] ; IPR014014[RNA helicase, DEAD-box type, Q motif]
A0A024R120	Transcription factor CP2, isoform CRA_a	TFCP2	1.00775	1.03161	1.05787	1.07737	1.16362	1.11412	1.00467	1.00586	1.01636	0.993769	1.03962	0.274322	0.0560549	Nonsignificant	None	--	--	transcription factor CP2 and related proteins	--	--	--	--	--	IPR007604 [CP2 transcription factor]
A0A024R136	Rac GTPase activating protein 1, isoform CRA_a	RACGAP1	0.693207	1.18073	0.999684	1.00948	1.14597	1.76637	0.825637	0.905238	0.913853	0.907994	0.945475	0.775083	-0.0808885	Nonsignificant	None	2	Biological Process:signal transduction (GO:0007165),Biological Process:intracellular signal transduction (GO:0035556)	Rac GTPase-activating protein 1	--	--	--	--	--	IPR000198 [Rho GTPase-activating protein domain] ; IPR002219[Protein kinase C-like, phorbol ester/diacylglycerol-binding domain]
A0A024R137	SWI/SNF related, matrix associated, actin dependent regulator of chromatin, subfamily d, member 1, isoform CRA_c	SMARCD1	0.745779	1.1848	0.941839	1.21388	1	0.867618	0.786502	0.971447	0.884491	1.09215	1.10519	0.361901	0.144292	Nonsignificant	None	1	Molecular Function:protein binding (GO:0005515)	SWI/SNF-related matrix-associated actin-dependent regulator of chromatin subfamily D	--	ko05225 Hepatocellular carcinoma	--	--	--	IPR003121 [SWIB/MDM2 domain] ; IPR019835[SWIB domain]
A0A024R143	Tripartite motif-containing 14, isoform CRA_c	TRIM14	0.815668	1.28025	0.83035	1.03826	1.09281	1.25935	1.02346	0.875713	0.996829	0.970831	0.986568	0.901345	-0.0195091	Nonsignificant	None	1	Molecular Function:protein binding (GO:0005515)	tripartite motif-containing protein 14	--	--	--	--	--	IPR001870 [B30.2/SPRY domain] ; IPR003877[SPRY domain] ; IPR003879[Butyrophylin-like] ; IPR006574[SPRY-associated]
A0A024R152	HCG28765, isoform CRA_b	hCG_28765	1.0717	0.893014	1.09252	1.10016	1.00084	0.76846	1.04392	0.918817	0.967074	1.14412	1.06522	0.417467	0.0911568	Nonsignificant	None	2	Biological Process:regulation of cell shape (GO:0008360),Cellular Component:membrane (GO:0016020)	A-kinase anchor protein 2	--	--	--	--	--	IPR004965 [Paralemmin] ; IPR029304[A-kinase anchor protein 2, C-terminal domain]
A0A024R157	UDP-glucose ceramide glucosyltransferase, isoform CRA_a	UGCG	0.792905	1.22435	0.876318	1.15628	1.04506	0.708268	1.00234	0.957878	0.889236	0.858034	1.1538	0.1947	0.206398	Nonsignificant	None	--	--	ceramide glucosyltransferase	2.4.1.80	ko00600 Sphingolipid metabolism ko01100 Metabolic pathways	Glycosyltransferase, catalytic subunit of cellulose synthase and poly-beta-1,6-N-acetylglucosamine synthase	N	Cell motility ;	IPR025993 [Ceramide glucosyltransferase]
A0A024R161	Guanine nucleotide-binding protein subunit gamma	DNAJC25-GNG10	0.667178	1.00831	0.911358	1.02814	0.912638	0.850078	1.07496	1.01884	1.14874	1.14089	0.865122	0.132388	-0.209025	Nonsignificant	None	3	Molecular Function:signal transducer activity (GO:0004871),Cellular Component:heterotrimeric G-protein complex (GO:0005834),Biological Process:G-protein coupled receptor signaling pathway (GO:0007186)	--	--	--	DnaJ-class molecular chaperone with C-terminal Zn finger domain	O	Posttranslational modification, protein turnover, chaperones ;	IPR001623 [DnaJ domain] ; IPR001770[G-protein, gamma subunit] ; IPR015898[G-protein gamma-like domain]
A0A024R172	Leukotriene B4 12-hydroxydehydrogenase, isoform CRA_a	LTB4DH	1.0184	0.842688	0.694293	1.0049	0.675728	1.00353	1.01165	0.902537	1.36984	1.00104	0.800969	0.0890429	-0.320182	Nonsignificant	None	2	Molecular Function:oxidoreductase activity (GO:0016491),Biological Process:oxidation-reduction process (GO:0055114)	--	--	--	NADPH-dependent curcumin reductase CurA	QR	Secondary metabolites biosynthesis, transport and catabolism ; General function prediction only ;	IPR013149 [Alcohol dehydrogenase, C-terminal] ; IPR020843[Polyketide synthase, enoylreductase domain]
A0A024R1A4	Ubiquitin-conjugating enzyme E2L 3, isoform CRA_a	UBE2L3	0.894998	1.0093	0.792881	1.1598	0.941424	1.05885	1.00296	1.01239	0.943645	0.961495	0.963662	0.58978	-0.0534015	Nonsignificant	None	--	--	ubiquitin-conjugating enzyme E2 L3	2.3.2.23	ko04120 Ubiquitin mediated proteolysis ko05012 Parkinson's disease	Ubiquitin-protein ligase	O	Posttranslational modification, protein turnover, chaperones ;	IPR000608 [Ubiquitin-conjugating enzyme E2]
A0A024R1C1	Peptidylprolyl isomerase (Cyclophilin)-like 2, isoform CRA_b	PPIL2	0.935967	0.985307	1.03832	1.01171	0.931699	1.38764	0.919293	1.05002	1.00343	1.04514	0.907036	0.284201	-0.140768	Nonsignificant	None	5	Biological Process:protein peptidyl-prolyl isomerization (GO:0000413),Molecular Function:peptidyl-prolyl cis-trans isomerase activity (GO:0003755),Molecular Function:ubiquitin-protein transferase activity (GO:0004842),Biological Process:protein folding (GO:0006457),Biological Process:protein ubiquitination (GO:0016567)	peptidyl-prolyl cis-trans isomerase-like 2	5.2.1.8	ko04120 Ubiquitin mediated proteolysis	Peptidyl-prolyl cis-trans isomerase (rotamase) - cyclophilin family	O	Posttranslational modification, protein turnover, chaperones ;	IPR002130 [Cyclophilin-type peptidyl-prolyl cis-trans isomerase domain] ; IPR003613[U box domain] ; IPR024936[Cyclophilin-type peptidyl-prolyl cis-trans isomerase]
A0A024R1G6	Apolipoprotein L, 3, isoform CRA_a	APOL3	0.707648	1.08989	0.965033	0.952898	0.940604	0.634182	1.26022	0.771814	1.06737	1.02802	0.977835	0.872481	-0.0323367	Nonsignificant	None	4	Cellular Component:extracellular region (GO:0005576),Biological Process:lipid transport (GO:0006869),Molecular Function:lipid binding (GO:0008289),Biological Process:lipoprotein metabolic process (GO:0042157)	apolipoprotein L	--	--	--	--	--	IPR008405 [Apolipoprotein L]
A0A024R1I3	Pyridoxal (Pyridoxine, vitamin B6) phosphatase, isoform CRA_a	PDXP	0.862881	0.867084	1.11433	1.08584	0.828321	0.992849	1.0956	1.05401	1.04159	1.02992	0.912637	0.21494	-0.131888	Nonsignificant	None	--	--	pyridoxal phosphatase	3.1.3.74	ko00750 Vitamin B6 metabolism ko01100 Metabolic pathways	Ribonucleotide monophosphatase NagD, HAD superfamily	F	Nucleotide transport and metabolism ;	IPR006357 [HAD-superfamily hydrolase, subfamily IIA]
A0A024R1K7	Tyrosine 3-monooxygenase/tryptophan 5-monooxygenase activation protein, eta polypeptide, isoform CRA_b	YWHAH	0.91133	1.02516	0.936115	1.15108	0.947132	1.07689	0.872713	1.06921	1.20066	1.12664	0.9298	0.313184	-0.105008	Nonsignificant	None	1	Molecular Function:protein domain specific binding (GO:0019904)	14-3-3 protein gamma/eta	--	ko04110 Cell cycle ko04114 Oocyte meiosis ko04151 PI3K-Akt signaling pathway ko04390 Hippo signaling pathway ko05169 Epstein-Barr virus infection ko05203 Viral carcinogenesis	--	--	--	IPR000308 [14-3-3 protein] ; IPR023410[14-3-3 domain]
A0A024R1K8	Splicing factor 3a, subunit 1, 120kDa, isoform CRA_a	SF3A1	0.810658	1.1396	0.940032	1.11561	1.13314	1.25384	0.888791	1.04897	1.04142	1.02425	0.97751	0.79465	-0.0328172	Nonsignificant	None	3	Molecular Function:RNA binding (GO:0003723),Molecular Function:protein binding (GO:0005515),Biological Process:RNA processing (GO:0006396)	splicing factor 3A subunit 1	--	ko03040 Spliceosome	--	--	--	IPR000061 [SWAP/Surp] ; IPR000626[Ubiquitin domain] ; IPR022030[Splicing factor 3A subunit 1]
A0A024R1M8	Apolipoprotein L, 2, isoform CRA_a	APOL2	0.870954	1.47901	1.07083	1.07253	0.831572	0.78505	0.987287	1.00768	1.10982	1.13751	1.05919	0.66063	0.0829569	Nonsignificant	None	4	Cellular Component:extracellular region (GO:0005576),Biological Process:lipid transport (GO:0006869),Molecular Function:lipid binding (GO:0008289),Biological Process:lipoprotein metabolic process (GO:0042157)	apolipoprotein L	--	--	--	--	--	IPR008405 [Apolipoprotein L]
A0A024R1N1	Myosin, heavy polypeptide 9, non-muscle, isoform CRA_a	MYH9	0.843912	1.02582	1.05271	1.09569	1.0123	1.32017	1.01278	0.978648	1.04939	1.05274	0.9292	0.333675	-0.105939	Nonsignificant	None	4	Molecular Function:motor activity (GO:0003774),Molecular Function:protein binding (GO:0005515),Molecular Function:ATP binding (GO:0005524),Cellular Component:myosin complex (GO:0016459)	myosin heavy chain	--	ko04530 Tight junction	Chromosome segregation ATPase	D	Cell cycle control, cell division, chromosome partitioning ;	IPR000048 [IQ motif, EF-hand binding site] ; IPR001609[Myosin head, motor domain] ; IPR002928[Myosin tail] ; IPR004009[Myosin, N-terminal, SH3-like]
A0A024R1P2	Ras-related C3 botulinum toxin substrate 2 (Rho family, small GTP binding protein Rac2), isoform CRA_a	RAC2	0.47761	0.948092	0.783133	0.884137	0.821486	0.776531	0.922438	1.10001	1.04159	1.21053	0.774972	0.0734362	-0.367784	Nonsignificant	None	2	Molecular Function:GTP binding (GO:0005525),Biological Process:small GTPase mediated signal transduction (GO:0007264)	Ras-related C3 botulinum toxin substrate 2	--	ko04010 MAPK signaling pathway ko04014 Ras signaling pathway ko04015 Rap1 signaling pathway ko04024 cAMP signaling pathway ko04062 Chemokine signaling pathway ko04071 Sphingolipid signaling pathway ko04310 Wnt signaling pathway ko04360 Axon guidance ko04370 VEGF signaling pathway ko04510 Focal adhesion ko04520 Adherens junction ko04650 Natural killer cell mediated cytotoxicity ko04662 B cell rece…	GTPase SAR1 family domain	R	General function prediction only ;	IPR001806 [Small GTPase superfamily]
A0A024R1R0	ER lumen protein-retaining receptor	KDELR3	0.481804	1.01701	0.946598	1.48536	1.44264	0.822712	0.824214	1.11037	1.11	1.1389	1.07335	0.719827	0.102126	Nonsignificant	None	3	Biological Process:protein retention in ER lumen (GO:0006621),Cellular Component:integral component of membrane (GO:0016021),Molecular Function:ER retention sequence binding (GO:0046923)	ER lumen protein retaining receptor	--	ko05110 Vibrio cholerae infection	--	--	--	IPR000133 [ER lumen protein retaining receptor]
A0A024R1S5	GTP binding protein 1, isoform CRA_c	GTPBP1	0.813118	1.0127	0.862777	1.05459	1.0891	1.12553	0.937524	1.0287	1.06393	1.06976	0.924761	0.244822	-0.112847	Nonsignificant	None	2	Molecular Function:GTPase activity (GO:0003924),Molecular Function:GTP binding (GO:0005525)	--	--	--	GTPase	R	General function prediction only ;	IPR000795 [Transcription factor, GTP-binding domain]
A0A024R1T5	2,3-cyclic-nucleotide 3-phosphodiesterase	CNP	0.90674	1.01036	0.888361	0.960056	0.899068	0.784186	0.958377	1.05008	1.07636	1.08015	0.942501	0.37406	-0.0854341	Nonsignificant	None	3	Molecular Function:2',3'-cyclic-nucleotide 3'-phosphodiesterase activity (GO:0004113),Biological Process:cyclic nucleotide catabolic process (GO:0009214),Cellular Component:membrane (GO:0016020)	2',3'-cyclic-nucleotide 3'-phosphodiesterase	3.1.4.37	--	--	--	--	IPR008431 [Cyclic nucleotide phosphodiesterase]
A0A024R1T9	ATP-citrate synthase	ACLY	0.789168	1.09721	0.900294	1.27298	1.0032	1.25551	0.87505	1.0591	0.974437	1.09168	0.963295	0.721267	-0.0539509	Nonsignificant	None	3	Molecular Function:catalytic activity (GO:0003824),Biological Process:metabolic process (GO:0008152),Molecular Function:cofactor binding (GO:0048037)	ATP citrate (pro-S)-lyase	2.3.3.8	ko00020 Citrate cycle (TCA cycle) ko01100 Metabolic pathways	Citrate synthase	C	Energy production and conversion ;	IPR002020 [Citrate synthase] ; IPR003781[CoA-binding] ; IPR005811[ATP-citrate lyase/succinyl-CoA ligase] ; IPR032263[ATP-citrate synthase, citrate-binding domain]
A0A024R1U0	Ran GTPase activating protein 1, isoform CRA_d	RANGAP1	0.835676	1.08567	0.968411	1.11579	1.21099	1.44361	0.930891	0.982474	0.991878	1.00407	0.974521	0.817255	-0.0372348	Nonsignificant	None	3	Molecular Function:GTPase activator activity (GO:0005096),Molecular Function:protein binding (GO:0005515),Biological Process:signal transduction (GO:0007165)	Ran GTPase-activating protein 1	--	ko03013 RNA transport	Leucine-rich repeat (LRR) protein	K	Transcription ;	IPR001611 [Leucine-rich repeat] ; IPR009109[Ran-GTPase activating protein 1, C-terminal] ; IPR027038[Ran GTPase-activating protein]
A0A024R1U2	PHD finger protein 5A, isoform CRA_a	PHF5A	0.741518	1.17349	0.918149	1.20202	1.09122	1.4273	0.78198	1.05441	1.11655	1.10209	0.935077	0.610164	-0.0968427	Nonsignificant	None	--	--	PHD finger-like domain-containing protein 5A	--	ko03040 Spliceosome	--	--	--	IPR005345 [PHF5-like]
A0A024R1U4	RAB5C, member RAS oncogene family, isoform CRA_a	RAB5C	0.842693	1.03493	0.997035	0.981708	0.924226	0.980812	0.822714	1.0527	1.04537	1.046	0.966245	0.560881	-0.0495392	Nonsignificant	None	2	Molecular Function:GTP binding (GO:0005525),Biological Process:small GTPase mediated signal transduction (GO:0007264)	Ras-related protein Rab-5C	--	ko04014 Ras signaling pathway ko04144 Endocytosis ko04145 Phagosome ko04962 Vasopressin-regulated water reabsorption ko05146 Amoebiasis ko05152 Tuberculosis	GTPase SAR1 family domain	R	General function prediction only ;	IPR001806 [Small GTPase superfamily]
A0A024R1U5	Phosphomannomutase	PMM1	0.694923	1.09892	0.913177	0.925385	1.01244	1.0211	0.788585	1.00089	1.04619	1.09061	0.93885	0.498692	-0.0910332	Nonsignificant	None	3	Molecular Function:phosphomannomutase activity (GO:0004615),Cellular Component:cytoplasm (GO:0005737),Biological Process:GDP-mannose biosynthetic process (GO:0009298)	phosphomannomutase	5.4.2.8	ko00051 Fructose and mannose metabolism ko00520 Amino sugar and nucleotide sugar metabolism ko01100 Metabolic pathways	Hydroxymethylpyrimidine pyrophosphatase and other HAD family phosphatases	HR	Coenzyme transport and metabolism ; General function prediction only ;	IPR005002 [Phosphomannomutase]
A0A024R1U8	Insulin-like growth factor binding protein 4, isoform CRA_a	IGFBP4	1.3542	0.835472	2.33027	0.886789	0.710645	2.40699	1.0609	0.818209	0.788062	0.695508	1.06026	0.877273	0.0844228	Nonsignificant	None	3	Biological Process:regulation of cell growth (GO:0001558),Molecular Function:insulin-like growth factor binding (GO:0005520),Cellular Component:extracellular region (GO:0005576)	--	--	--	--	--	--	IPR000716 [Thyroglobulin type-1] ; IPR000867[Insulin-like growth factor-binding protein, IGFBP] ; IPR009168[Insulin-like growth factor binding protein] ; IPR022321[Insulin-like growth factor-binding protein family 1-6, chordata] ; IPR022327[Insulin-like growth factor-binding protein 4]
A0A024R1Y7	Homolog of mouse LGP1, isoform CRA_a	LGP1	0.699126	1.1731	0.900228	1.09977	0.908933	1.05026	0.968927	0.905194	0.961092	0.895968	0.999942	0.999513	-8.34123e-05	Nonsignificant	None	--	--	--	--	--	Phenylacetate-coenzyme A ligase PaaK, adenylate-forming domain family	H	Coenzyme transport and metabolism ;	IPR004993 [GH3 family]
A0A024R1Z6	Vesicle amine transport protein 1 homolog (T californica), isoform CRA_a	VAT1	1.01159	0.971552	1.27445	1.02496	0.809214	0.834055	1.0712	0.94081	1.06639	1.13899	1.00798	0.932614	0.0114724	Nonsignificant	None	2	Molecular Function:oxidoreductase activity (GO:0016491),Biological Process:oxidation-reduction process (GO:0055114)	--	--	--	NADPH:quinone reductase or related Zn-dependent oxidoreductase	CR	Energy production and conversion ; General function prediction only ;	IPR013149 [Alcohol dehydrogenase, C-terminal] ; IPR013154[Alcohol dehydrogenase, N-terminal] ; IPR020843[Polyketide synthase, enoylreductase domain]
A0A024R203	Proteasome (Prosome, macropain) activator subunit 3 (PA28 gamma Ki), isoform CRA_a	PSME3	0.65484	1.22695	0.884194	1.1863	1.33193	1.51274	0.841155	1.03599	0.965654	0.977803	0.990786	0.955455	-0.0133549	Nonsignificant	None	1	Cellular Component:proteasome activator complex (GO:0008537)	proteasome activator subunit 3 (PA28 gamma)	--	ko03050 Proteasome ko04612 Antigen processing and presentation ko05160 Hepatitis C	--	--	--	IPR003185 [Proteasome activator pa28, N-terminal domain] ; IPR003186[Proteasome activator pa28, C-terminal domain] ; IPR009077[Proteasome activator pa28]
A0A024R210	Interferon induced transmembrane protein 1 (9-27), isoform CRA_a	IFITM1	0.880292	0.994664	1.17716	0.916044	1.17645	2.24389	0.832864	0.807957	1.05139	1.04283	0.860457	0.57267	-0.216824	Nonsignificant	None	2	Biological Process:response to biotic stimulus (GO:0009607),Cellular Component:integral component of membrane (GO:0016021)	interferon induced transmembrane protein 1	--	ko04662 B cell receptor signaling pathway	--	--	--	IPR007593 [CD225/Dispanin family]
A0A024R216	Hepatoma-derived growth factor, related protein 3, isoform CRA_a	HDGFRP3	1.31674	0.958374	1.1629	0.771403	0.72201	0.692988	1.29284	0.863669	1.06237	1.22385	0.960221	0.803777	-0.0585613	Nonsignificant	None	--	--	--	--	--	--	--	--	IPR000313 [PWWP domain]
A0A024R219	Zinc finger, A20 domain containing 2, isoform CRA_a	ZA20D2	1.00472	1.05918	0.887221	1.06432	1.10978	1.06315	1.05959	0.986249	1.05093	0.904762	1.01195	0.810745	0.0171411	Nonsignificant	None	2	Molecular Function:DNA binding (GO:0003677),Molecular Function:zinc ion binding (GO:0008270)	--	--	--	--	--	--	IPR000058 [Zinc finger, AN1-type] ; IPR002653[Zinc finger, A20-type]
A0A024R222	Phosphoserine aminotransferase	PSAT1	0.64908	1.07986	0.854603	1.43334	0.873902	0.953868	0.875063	0.967066	0.927734	0.919133	1.0534	0.728878	0.0750496	Nonsignificant	None	--	--	phosphoserine aminotransferase	2.6.1.52	ko00260 Glycine, serine and threonine metabolism ko00750 Vitamin B6 metabolism ko01100 Metabolic pathways ko01200 Carbon metabolism ko01230 Biosynthesis of amino acids	Phosphoserine aminotransferase	HE	Coenzyme transport and metabolism ; Amino acid transport and metabolism ;	IPR000192 [Aminotransferase class V domain]
A0A024R228	Heterogeneous nuclear ribonucleoprotein K, isoform CRA_d	HNRPK	0.628013	0.943886	0.908945	1.19341	1.27658	1.66312	0.777264	0.948706	0.946396	1.42606	0.859289	0.447358	-0.218785	Nonsignificant	None	5	Molecular Function:nucleic acid binding (GO:0003676),Molecular Function:DNA binding (GO:0003677),Molecular Function:RNA binding (GO:0003723),Biological Process:regulation of transcription from RNA polymerase II promoter (GO:0006357),Biological Process:RNA processing (GO:0006396)	heterogeneous nuclear ribonucleoprotein K	--	ko03040 Spliceosome ko05168 Herpes simplex infection ko05203 Viral carcinogenesis ko05206 MicroRNAs in cancer	--	--	--	IPR004087 [K Homology domain] ; IPR004088[K Homology domain, type 1] ; IPR012987[ROK, N-terminal] ; IPR033090[Heterogeneous nuclear ribonucleoprotein K]
A0A024R229	Transmembrane protein 2, isoform CRA_b	TMEM2	0.758675	1.01643	0.928077	1.12504	1.09019	0.990499	0.866644	1.01822	1.12012	0.979661	0.988598	0.886729	-0.0165439	Nonsignificant	None	--	--	cell surface hyaluronidase	3.2.1.35	--	Plastocyanin	C	Energy production and conversion ;	IPR019316 [G8 domain]
A0A024R233	Tight junction protein 2 (Zona occludens 2), isoform CRA_a	TJP2	0.804642	0.956154	0.854427	1.13717	1.16186	1.2857	0.751437	1.25109	1.17429	1.00127	0.899423	0.394691	-0.152928	Nonsignificant	None	2	Molecular Function:protein binding (GO:0005515),Cellular Component:bicellular tight junction (GO:0005923)	tight junction protein 2	--	ko04530 Tight junction ko05110 Vibrio cholerae infection	--	--	--	IPR001452 [SH3 domain] ; IPR001478[PDZ domain] ; IPR005417[Tight junction protein ZO] ; IPR005419[Tight junction protein ZO-2] ; IPR008144[Guanylate kinase-like domain] ; IPR008145[Guanylate kinase/L-type calcium channel beta subunit] ; IPR011511[Variant SH3 domain]
A0A024R240	Epididymis secretory sperm binding protein	GNAQ	0.977733	0.927734	0.911146	0.834521	0.9248	0.644653	0.957163	1.01897	0.990056	0.923556	1.00916	0.910146	0.0131554	Nonsignificant	None	7	Molecular Function:G-protein coupled receptor binding (GO:0001664),Molecular Function:GTPase activity (GO:0003924),Molecular Function:signal transducer activity (GO:0004871),Molecular Function:GTP binding (GO:0005525),Biological Process:G-protein coupled receptor signaling pathway (GO:0007186),Molecular Function:guanyl nucleotide binding (GO:0019001),Molecular Function:G-protein beta/gamma-subuni…	guanine nucleotide-binding protein G(q) subunit alpha	--	ko04015 Rap1 signaling pathway ko04020 Calcium signaling pathway ko04022 cGMP-PKG signaling pathway ko04071 Sphingolipid signaling pathway ko04261 Adrenergic signaling in cardiomyocytes ko04270 Vascular smooth muscle contraction ko04371 Apelin signaling pathway ko04540 Gap junction ko04611 Platelet activation ko04713 Circadian entrainment ko04720 Long-term potentiation ko04723 Retrograde endocann…	--	--	--	IPR000654 [G-protein alpha subunit, group Q] ; IPR001019[Guanine nucleotide binding protein (G-protein), alpha subunit]
A0A024R259	KIAA0427, isoform CRA_a	KIAA0427	1.13568	1.05118	0.861106	0.88814	0.782059	0.684471	1.31985	1.00432	0.927755	0.945662	0.966429	0.792945	-0.0492645	Nonsignificant	None	2	Molecular Function:RNA binding (GO:0003723),Molecular Function:protein binding (GO:0005515)	--	--	--	--	--	--	IPR003890 [MIF4G-like, type 3]
A0A024R275	Riboflavin kinase, isoform CRA_a	RFK	0.610455	0.822616	0.727034	1.14261	1.1157	1.45856	0.683798	1.02147	0.881288	0.758596	0.919791	0.667969	-0.120621	Nonsignificant	None	2	Molecular Function:riboflavin kinase activity (GO:0008531),Biological Process:riboflavin biosynthetic process (GO:0009231)	riboflavin kinase	2.7.1.26	ko00740 Riboflavin metabolism ko01100 Metabolic pathways	FAD synthase	H	Coenzyme transport and metabolism ;	IPR015865 [Riboflavin kinase domain, bacterial/eukaryotic] ; IPR023468[Riboflavin kinase]
A0A024R277	Serine palmitoyltransferase, long chain base subunit 1, isoform CRA_a	SPTLC1	0.705352	1.09546	0.909298	1.07068	1.10774	1.48026	0.944122	1.04266	0.962552	0.908708	0.915748	0.510201	-0.126977	Nonsignificant	None	2	Biological Process:biosynthetic process (GO:0009058),Molecular Function:pyridoxal phosphate binding (GO:0030170)	serine palmitoyltransferase	2.3.1.50	ko00600 Sphingolipid metabolism ko01100 Metabolic pathways ko04071 Sphingolipid signaling pathway	7-keto-8-aminopelargonate synthetase or related enzyme	H	Coenzyme transport and metabolism ;	IPR004839 [Aminotransferase, class I/classII]
A0A024R2B6	Serpin peptidase inhibitor, clade B (Ovalbumin), member 5, isoform CRA_b	SERPINB5	0.778002	0.974508	1.2664	0.87925	3.39815	1.54746	0.69421	0.585714	0.719227	0.654896	1.73659	0.270457	0.796261	Nonsignificant	None	2	Molecular Function:serine-type endopeptidase inhibitor activity (GO:0004867),Cellular Component:extracellular space (GO:0005615)	serpin B5	--	ko04115 p53 signaling pathway ko05206 MicroRNAs in cancer	Serine protease inhibitor	O	Posttranslational modification, protein turnover, chaperones ;	IPR000215 [Serpin family] ; IPR000240[Serpin B9/maspin] ; IPR023796[Serpin domain]
A0A024R2C5	Vacuolar protein sorting 4B (Yeast), isoform CRA_a	VPS4B	0.880665	0.918398	0.88559	0.910566	1.11588	0.96505	0.842832	1.09176	1.01173	1.08679	0.942565	0.392584	-0.0853358	Nonsignificant	None	1	Molecular Function:ATP binding (GO:0005524)	vacuolar protein-sorting-associated protein 4	--	ko04144 Endocytosis ko04217 Necroptosis	AAA+-type ATPase, SpoVK/Ycf46/Vps4 family	MDT	Cell wall/membrane/envelope biogenesis ; Cell cycle control, cell division, chromosome partitioning ; Signal transduction mechanisms ;	IPR003593 [AAA+ ATPase domain] ; IPR003959[ATPase, AAA-type, core] ; IPR007330[MIT] ; IPR015415[Vps4 oligomerisation, C-terminal]
A0A024R2D7	Epididymis secretory sperm binding protein	TADA3L	0.735866	1.04669	1.13092	0.8439	1.11444	1.27557	0.938778	1.10171	1.14682	0.996778	0.892332	0.265199	-0.164347	Nonsignificant	None	--	--	transcriptional adapter 3	--	ko05165 Human papillomavirus infection	--	--	--	IPR019340 [Histone acetyltransferases subunit 3]
A0A024R2G1	Cysteine-rich with EGF-like domains 1, isoform CRA_b	CRELD1	0.971919	1.03884	0.964019	1.32388	1.07448	0.719253	1.14479	1.00642	1.03229	0.951768	1.10683	0.31245	0.146437	Nonsignificant	None	2	Molecular Function:calcium ion binding (GO:0005509),Molecular Function:protein binding (GO:0005515)	--	--	--	--	--	--	IPR000742 [EGF-like domain] ; IPR001881[EGF-like calcium-binding domain] ; IPR006212[Furin-like repeat] ; IPR021852[Domain of unknown function DUF3456]
A0A024R2I5	Coiled-coil-helix-coiled-coil-helix domain containing 4, isoform CRA_a	CHCHD4	0.46251	0.91857	0.543134	1.17361	0.836066	1.11593	0.784665	0.798221	0.673821	0.659842	0.975552	0.900762	-0.03571	Nonsignificant	None	--	--	mitochondrial intermembrane space import and assembly protein 40	--	--	--	--	--	IPR010625 [CHCH]
A0A024R2I9	Ankyrin repeat domain 28, isoform CRA_c	ANKRD28	0.999279	1.12327	0.962393	1.05263	0.953502	1.11653	0.960716	1.07334	1.09243	1.10454	0.952036	0.259295	-0.0709115	Nonsignificant	None	1	Molecular Function:protein binding (GO:0005515)	serine/threonine-protein phosphatase 6 regulatory ankyrin repeat subunit A	--	--	Chromosome segregation ATPase	D	Cell cycle control, cell division, chromosome partitioning ;	IPR002110 [Ankyrin repeat] ; IPR020683[Ankyrin repeat-containing domain]
A0A024R2J9	TBC1 domain family, member 5, isoform CRA_b	TBC1D5	0.831497	0.98227	0.910998	0.922367	1.01297	0.999448	0.946845	0.982517	1.10002	1.12416	0.904348	0.0677012	-0.14505	Nonsignificant	None	--	--	TBC1 domain family member 5	--	--	--	--	--	IPR000195 [Rab-GTPase-TBC domain]
A0A024R2K1	RAB5A, member RAS oncogene family, isoform CRA_a	RAB5A	0.834934	0.985535	0.89032	1.08757	1.06542	0.908509	0.91361	1.10574	1.08442	1.10393	0.95066	0.473159	-0.0729988	Nonsignificant	None	2	Molecular Function:GTP binding (GO:0005525),Biological Process:small GTPase mediated signal transduction (GO:0007264)	Ras-related protein Rab-5A	--	ko04014 Ras signaling pathway ko04144 Endocytosis ko04145 Phagosome ko04962 Vasopressin-regulated water reabsorption ko05014 Amyotrophic lateral sclerosis (ALS) ko05146 Amoebiasis ko05152 Tuberculosis	GTPase SAR1 family domain	R	General function prediction only ;	IPR001806 [Small GTPase superfamily]
A0A024R2L1	Testicular tissue protein Li 224	WDR48	0.797535	0.912738	0.828016	1.09294	0.944341	0.862981	0.864677	1.22112	1.09306	0.980867	0.910977	0.330156	-0.134513	Nonsignificant	None	1	Molecular Function:protein binding (GO:0005515)	WD repeat-containing protein 48	--	ko03460 Fanconi anemia pathway	WD40 repeat	R	General function prediction only ;	IPR001680 [WD40 repeat] ; IPR017986[WD40-repeat-containing domain] ; IPR020472[G-protein beta WD-40 repeat] ; IPR021772[Protein of unknown function DUF3337]
A0A024R2L6	Ribosomal protein SA, isoform CRA_a	RPSA	0.664896	0.986461	0.804962	0.886992	1.15357	1.00357	0.76162	1.06451	0.951973	1.04475	0.931721	0.523795	-0.10203	Nonsignificant	None	5	Molecular Function:structural constituent of ribosome (GO:0003735),Cellular Component:intracellular (GO:0005622),Cellular Component:ribosome (GO:0005840),Biological Process:translation (GO:0006412),Cellular Component:small ribosomal subunit (GO:0015935)	small subunit ribosomal protein SAe	--	ko03010 Ribosome	Ribosomal protein S2	J	Translation, ribosomal structure and biogenesis ;	IPR001865 [Ribosomal protein S2] ; IPR005707[Ribosomal protein S2, eukaryotic/archaeal] ; IPR032281[40S ribosomal protein SA, C-terminal domain]
A0A024R2Q4	Ribosomal protein L15	RPL15	0.532923	1.00174	0.840331	1.0915	1.056	1.18075	0.671152	1.08622	0.945186	1.08673	0.909953	0.527966	-0.136137	Nonsignificant	None	3	Molecular Function:structural constituent of ribosome (GO:0003735),Cellular Component:ribosome (GO:0005840),Biological Process:translation (GO:0006412)	large subunit ribosomal protein L15e	--	ko03010 Ribosome	Ribosomal protein L15E	J	Translation, ribosomal structure and biogenesis ;	IPR000439 [Ribosomal protein L15e]
A0A024R2U6	RNA binding motif protein 5, isoform CRA_a	RBM5	0.866613	1.05226	1.14331	1.14371	1.24242	1.01739	0.865238	0.978692	1.04527	1.00772	1.10866	0.169088	0.14882	Nonsignificant	None	6	Molecular Function:nucleic acid binding (GO:0003676),Cellular Component:spliceosomal complex (GO:0005681),Molecular Function:zinc ion binding (GO:0008270),Biological Process:RNA splicing (GO:0008380),Biological Process:regulation of apoptotic process (GO:0042981),Molecular Function:metal ion binding (GO:0046872)	RNA-binding protein 5/10	--	--	--	--	--	IPR000467 [G-patch domain] ; IPR000504[RNA recognition motif domain] ; IPR001876[Zinc finger, RanBP2-type] ; IPR007087[Zinc finger, C2H2] ; IPR033094[RNA-binding protein 5]
A0A024R2U7	Aminomethyltransferase	hCG_2001997	0.898273	0.87349	0.811398	0.996198	0.970878	0.836901	0.879787	1.05621	1.04616	0.976555	0.948833	0.399643	-0.0757746	Nonsignificant	None	--	--	aminomethyltransferase	2.1.2.10	ko00260 Glycine, serine and threonine metabolism ko00630 Glyoxylate and dicarboxylate metabolism ko00670 One carbon pool by folate ko01100 Metabolic pathways ko01200 Carbon metabolism	Glycine cleavage system T protein (aminomethyltransferase)	E	Amino acid transport and metabolism ;	IPR006222 [Glycine cleavage T-protein-like, N-terminal] ; IPR013977[Glycine cleavage T-protein, C-terminal barrel domain]
A0A024R2W4	Dystroglycan 1 (Dystrophin-associated glycoprotein 1), isoform CRA_a	DAG1	1.31343	0.929937	1.22972	0.828093	0.767813	0.682681	1.24436	0.89995	0.866353	1.01851	1.07579	0.631483	0.105402	Nonsignificant	None	3	Biological Process:cytoskeletal anchoring at plasma membrane (GO:0007016),Cellular Component:dystrophin-associated glycoprotein complex (GO:0016010),Cellular Component:membrane (GO:0016020)	dystroglycan 1	--	ko04512 ECM-receptor interaction ko05410 Hypertrophic cardiomyopathy (HCM) ko05412 Arrhythmogenic right ventricular cardiomyopathy (ARVC) ko05414 Dilated cardiomyopathy (DCM) ko05416 Viral myocarditis	--	--	--	IPR006644 [Dystroglycan-type cadherin-like] ; IPR008465[Dystroglycan] ; IPR030398[DG-type SEA domain]
A0A024R2X2	Kinase	IHPK1	0.804181	1.00627	0.88223	1.07666	1.0892	1.18478	0.912024	1.16746	1.12942	1.20516	0.867775	0.0913337	-0.204607	Nonsignificant	None	1	Molecular Function:inositol-1,4,5-trisphosphate 3-kinase activity (GO:0008440)	inositol-hexakisphosphate 5-kinase	2.7.4.21	ko04070 Phosphatidylinositol signaling system	--	--	--	IPR005522 [Inositol polyphosphate kinase]
A0A024R324	Epididymis secretory sperm binding protein	RHOA	0.848692	1.08557	0.918149	0.980986	0.951284	0.951824	0.924825	1.1227	1.03189	1.04629	0.942325	0.297941	-0.0857041	Nonsignificant	None	2	Molecular Function:GTP binding (GO:0005525),Biological Process:small GTPase mediated signal transduction (GO:0007264)	Ras homolog gene family, member A	--	ko04014 Ras signaling pathway ko04015 Rap1 signaling pathway ko04022 cGMP-PKG signaling pathway ko04024 cAMP signaling pathway ko04062 Chemokine signaling pathway ko04071 Sphingolipid signaling pathway ko04072 Phospholipase D signaling pathway ko04144 Endocytosis ko04150 mTOR signaling pathway ko04270 Vascular smooth muscle contraction ko04310 Wnt signaling pathway ko04350 TGF-beta signaling path…	GTPase SAR1 family domain	R	General function prediction only ;	IPR001806 [Small GTPase superfamily]
A0A024R326	60S ribosomal protein L29	RPL29	0.516955	0.916748	0.854245	0.991381	1.0177	1.10275	0.665013	1.28919	1.09604	1.12121	0.814726	0.193123	-0.295612	Nonsignificant	None	4	Molecular Function:structural constituent of ribosome (GO:0003735),Cellular Component:intracellular (GO:0005622),Cellular Component:ribosome (GO:0005840),Biological Process:translation (GO:0006412)	large subunit ribosomal protein L29e	--	ko03010 Ribosome	--	--	--	IPR002673 [Ribosomal protein L29e]
A0A024R396	Chromosome 11 open reading frame 54, isoform CRA_a	C11orf54	0.663985	0.990727	0.892268	1.09846	0.763944	0.926241	0.868466	1.04388	0.932713	1.10656	0.903958	0.32234	-0.145672	Nonsignificant	None	1	Cellular Component:nucleus (GO:0005634)	--	--	--	--	--	--	IPR015021 [Domain of unknown function DUF1907]
A0A024R3C4	KDEL (Lys-Asp-Glu-Leu) containing 2, isoform CRA_a	KDELC2	1.05607	1.18222	1.0674	0.945729	1.03368	0.77045	1.20867	1.02221	1.08286	1.09054	1.02133	0.794533	0.0304471	Nonsignificant	None	1	Molecular Function:protein binding (GO:0005515)	--	--	--	--	--	--	IPR001298 [Filamin/ABP280 repeat] ; IPR006598[Lipopolysaccharide-modifying protein] ; IPR017868[Filamin/ABP280 repeat-like]
A0A024R3E4	Yes-associated protein 1, 65kDa, isoform CRA_b	YAP1	1.04855	1.03338	1.16898	1.03932	1.00729	1.01694	1.21942	0.95906	0.954623	1.1079	1.00753	0.894137	0.0108197	Nonsignificant	None	1	Molecular Function:protein binding (GO:0005515)	transcriptional coactivator YAP1	--	ko04390 Hippo signaling pathway ko04392 Hippo signaling pathway - multiple species	--	--	--	IPR001202 [WW domain]
A0A024R3H2	Sortilin-related receptor, L(DLR class) A repeats-containing, isoform CRA_b	SORL1	0.855176	0.979537	1.18568	0.911225	1.0012	1.06227	0.853743	1.27084	1.08615	1.02988	0.930216	0.41975	-0.104362	Nonsignificant	None	2	Molecular Function:protein binding (GO:0005515),Cellular Component:integral component of membrane (GO:0016021)	--	--	--	Glucose/arabinose dehydrogenase, beta-propeller fold	G	Carbohydrate transport and metabolism ;	IPR000033 [LDLR class B repeat] ; IPR002172[Low-density lipoprotein (LDL) receptor class A repeat] ; IPR003961[Fibronectin type III] ; IPR006581[VPS10] ; IPR031777[Sortilin, C-terminal] ; IPR031778[Sortilin, N-terminal]
A0A024R3K1	Epithelial V-like antigen 1, isoform CRA_a	EVA1	0.581745	0.969495	1.03456	1.32436	0.944709	0.914518	0.735414	1.17096	1.22659	1.09227	0.944571	0.711991	-0.0822696	Nonsignificant	None	3	Molecular Function:protein binding (GO:0005515),Cellular Component:membrane (GO:0016020),Biological Process:single organismal cell-cell adhesion (GO:0016337)	--	--	--	--	--	--	IPR000920 [Myelin P0 protein-related] ; IPR003599[Immunoglobulin subtype] ; IPR007110[Immunoglobulin-like domain] ; IPR013106[Immunoglobulin V-set domain] ; IPR029863[Myelin protein zero-like protein 2]
A0A024R3L8	SIR2_2 domain-containing protein	FLJ21103	0.681823	0.848547	0.769801	0.977208	1.02063	0.862008	0.778338	1.24899	1.1126	1.32871	0.806283	0.134953	-0.310642	Nonsignificant	None	1	Biological Process:Cajal body organization (GO:0030576)	--	--	--	Predicted NTPase, NACHT family domain	T	Signal transduction mechanisms ;	IPR033352 [Protein FAM118B]
A0A024R3M1	Thymocyte nuclear protein 1, isoform CRA_a	THYN1	0.830957	1.01955	0.902723	0.932097	0.852081	1.02537	0.945372	0.979157	1.06375	1.12131	0.883631	0.0302012	-0.178484	Nonsignificant	None	--	--	--	--	--	Predicted RNA-binding protein, contains PUA-like domain	R	General function prediction only ;	IPR002740 [EVE domain]
A0A024R3P4	Epoxide hydrolase 1, microsomal (Xenobiotic), isoform CRA_a	EPHX1	0.762484	0.832254	0.763535	0.943666	0.857126	0.517326	1.04463	0.936833	0.991155	1.1329	0.899677	0.446884	-0.15252	Nonsignificant	None	1	Molecular Function:catalytic activity (GO:0003824)	microsomal epoxide hydrolase	3.3.2.9	ko00980 Metabolism of xenobiotics by cytochrome P450 ko04976 Bile secretion ko05204 Chemical carcinogenesis	Pimeloyl-ACP methyl ester carboxylesterase	HR	Coenzyme transport and metabolism ; General function prediction only ;	IPR000639 [Epoxide hydrolase-like] ; IPR010497[Epoxide hydrolase, N-terminal]
A0A024R3P9	Acyl-Coenzyme A binding domain containing 3, isoform CRA_a	ACBD3	0.680041	0.921986	0.898908	1.10006	1.04271	1.04628	0.927226	1.05634	1.06996	1.09606	0.893732	0.195403	-0.162087	Nonsignificant	None	3	Molecular Function:fatty-acyl-CoA binding (GO:0000062),Biological Process:transport (GO:0006810),Cellular Component:integral component of membrane (GO:0016021)	--	--	--	--	--	--	IPR000582 [Acyl-CoA-binding protein, ACBP] ; IPR009038[GOLD domain]
A0A024R3R5	Lamin B receptor, isoform CRA_a	LBR	0.863372	1.13439	0.942625	0.961222	1.22908	1.60631	0.897351	0.997507	1.02515	1.05649	0.919016	0.542712	-0.121837	Nonsignificant	None	1	Cellular Component:membrane (GO:0016020)	lamin-B receptor	--	--	Protein-S-isoprenylcysteine O-methyltransferase Ste14	O	Posttranslational modification, protein turnover, chaperones ;	IPR001171 [Ergosterol biosynthesis ERG4/ERG24] ; IPR002999[Tudor domain] ; IPR019023[Lamin-B receptor of TUDOR domain]
A0A024R3S0	H3 histone, family 3A, isoform CRA_a	H3F3A	1.29025	0.745687	0.562206	0.461252	0.873758	0.896098	0.881715	0.998396	1.03507	1.2481	0.777399	0.194484	-0.363273	Nonsignificant	None	2	Cellular Component:nucleosome (GO:0000786),Molecular Function:DNA binding (GO:0003677)	histone H3	--	ko05034 Alcoholism ko05202 Transcriptional misregulation in cancer ko05322 Systemic lupus erythematosus	--	--	--	IPR000164 [Histone H3/CENP-A] ; IPR007125[Histone H2A/H2B/H3]
A0A024R3T8	Poly [ADP-ribose] polymerase	PARP1	0.784253	1.08642	0.869403	0.97523	1.22515	1.15809	0.855499	1.02883	0.936868	1.09308	0.973997	0.788005	-0.0380101	Nonsignificant	None	4	Molecular Function:DNA binding (GO:0003677),Molecular Function:NAD+ ADP-ribosyltransferase activity (GO:0003950),Biological Process:protein ADP-ribosylation (GO:0006471),Molecular Function:zinc ion binding (GO:0008270)	poly [ADP-ribose] polymerase	2.4.2.30	ko03410 Base excision repair ko04210 Apoptosis ko04217 Necroptosis	WGR domain, predicted DNA-binding domain in MolR	K	Transcription ;	IPR001357 [BRCT domain] ; IPR001510[Zinc finger, PARP-type] ; IPR004102[Poly(ADP-ribose) polymerase, regulatory domain] ; IPR008893[WGR domain] ; IPR012317[Poly(ADP-ribose) polymerase, catalytic domain] ; IPR012982[PADR1 domain]
A0A024R3U5	Guanylate kinase 1, isoform CRA_b	GUK1	0.836234	0.982797	1.12952	1.11931	1.02288	1.17624	0.973257	0.992442	0.96898	0.945185	1.00685	0.921225	0.00985056	Nonsignificant	None	--	--	guanylate kinase	2.7.4.8	ko00230 Purine metabolism ko01100 Metabolic pathways	Guanylate kinase	F	Nucleotide transport and metabolism ;	IPR008144 [Guanylate kinase-like domain] ; IPR008145[Guanylate kinase/L-type calcium channel beta subunit]
A0A024R3U8	Uncharacterized protein	FLJ22555	0.5189	1.03181	0.679632	1.14927	1.12345	1.16841	0.631131	0.968667	0.882322	0.849593	1.00065	0.997051	0.000941737	Nonsignificant	None	--	--	--	--	--	--	--	--	--
A0A024R3V7	NIF3-like protein 1	NIF3L1	0.990841	0.981984	0.903651	1.06767	0.954628	0.899079	0.895573	1.00854	0.942588	0.997134	1.03286	0.408352	0.0466469	Nonsignificant	None	--	--	--	--	--	Uncharacterized protein	S	Function unknown ;	IPR002678 [GTP cyclohydrolase 1 type 2/Nif3]
A0A024R3V8	Translin-associated factor X, isoform CRA_c	TSNAX	0.90045	0.933601	0.894279	0.997512	1.32989	1.15402	1.00198	0.999954	0.981526	1.01857	0.980545	0.824471	-0.0283447	Nonsignificant	None	1	Molecular Function:sequence-specific DNA binding (GO:0043565)	--	--	--	Predicted RNA- or ssDNA-binding protein, translin family	R	General function prediction only ;	IPR002848 [Translin family]
A0A024R3W0	Heat shock 60kDa protein 1 (Chaperonin), isoform CRA_a	HSPD1	0.644445	1.16499	0.703408	1.24809	1.19573	1.29116	0.742402	1.00785	0.8803	0.839526	1.04105	0.814735	0.0580339	Nonsignificant	None	3	Molecular Function:ATP binding (GO:0005524),Cellular Component:cytoplasm (GO:0005737),Biological Process:protein refolding (GO:0042026)	chaperonin GroEL	--	ko03018 RNA degradation ko04940 Type I diabetes mellitus ko05134 Legionellosis ko05152 Tuberculosis	Chaperonin GroEL (HSP60 family)	O	Posttranslational modification, protein turnover, chaperones ;	IPR001844 [Chaperonin Cpn60] ; IPR002423[Chaperonin Cpn60/TCP-1 family]
A0A024R3W7	Eukaryotic translation elongation factor 1 beta 2, isoform CRA_a	EEF1B2	0.644093	1.17744	0.726354	1.06467	1.07616	1.15615	0.816613	1.00231	0.931209	1.02982	0.949882	0.69016	-0.0741798	Nonsignificant	None	2	Molecular Function:translation elongation factor activity (GO:0003746),Biological Process:translational elongation (GO:0006414)	elongation factor 1-beta	--	--	--	--	--	IPR014038 [Translation elongation factor EF1B, beta/delta subunit, guanine nucleotide exchange domain] ; IPR018940[Elongation factor 1 beta central acidic region, eukaryote]
A0A024R3Z2	Small ubiquitin-related modifier	SUMO1	0.801655	1.37365	0.977903	1.26516	1.11928	1.15144	0.847775	1.0748	1.02081	1.10245	1.06549	0.567704	0.0915218	Nonsignificant	None	1	Molecular Function:protein binding (GO:0005515)	small ubiquitin-related modifier	--	ko03013 RNA transport ko05418 Fluid shear stress and atherosclerosis	--	--	--	IPR000626 [Ubiquitin domain] ; IPR022617[Rad60/SUMO-like domain]
A0A024R411	Origin recognition complex, subunit 2-like (Yeast), isoform CRA_a	ORC2L	0.804348	1.19314	0.887124	1.3311	1.24498	0.972798	0.891839	0.967617	0.92228	1.21308	1.09926	0.428956	0.136533	Nonsignificant	None	3	Cellular Component:origin recognition complex (GO:0000808),Cellular Component:nucleus (GO:0005634),Biological Process:DNA replication (GO:0006260)	origin recognition complex subunit 2	--	ko04110 Cell cycle	--	--	--	IPR007220 [Origin recognition complex, subunit 2]
A0A024R415	Paroxysmal nonkinesiogenic dyskinesia, isoform CRA_a	PNKD	0.658887	0.983842	0.914998	1.10054	0.973139	0.894961	0.75763	1.13993	1.13958	1.10256	0.919904	0.47038	-0.120444	Nonsignificant	None	--	--	--	--	--	Glyoxylase or a related metal-dependent hydrolase, beta-lactamase superfamily II	R	General function prediction only ;	IPR001279 [Metallo-beta-lactamase] ; IPR032282[Hydroxyacylglutathione hydrolase, C-terminal domain]
A0A024R457	Actin related protein 2/3 complex, subunit 2, 34kDa, isoform CRA_a	ARPC2	0.835857	1.07631	0.985982	1.04438	0.918266	0.759203	0.879355	1.11417	1.19858	1.09569	0.963108	0.698073	-0.0542312	Nonsignificant	None	4	Cellular Component:Arp2/3 protein complex (GO:0005885),Cellular Component:actin cytoskeleton (GO:0015629),Biological Process:regulation of actin filament polymerization (GO:0030833),Biological Process:Arp2/3 complex-mediated actin nucleation (GO:0034314)	actin related protein 2/3 complex, subunit 2	--	ko04144 Endocytosis ko04666 Fc gamma R-mediated phagocytosis ko04810 Regulation of actin cytoskeleton ko05100 Bacterial invasion of epithelial cells ko05130 Pathogenic Escherichia coli infection ko05131 Shigellosis ko05132 Salmonella infection	--	--	--	IPR007188 [Actin-related protein 2/3 complex subunit 2]
A0A024R462	Fibronectin 1, isoform CRA_n	FN1	1.92178	1.33788	1.66664	0.917473	0.974187	0.807841	1.37098	0.779575	1.08475	0.750603	1.42226	0.113568	0.508186	Nonsignificant	None	2	Molecular Function:protein binding (GO:0005515),Cellular Component:extracellular region (GO:0005576)	fibronectin 1	--	ko04151 PI3K-Akt signaling pathway ko04510 Focal adhesion ko04512 ECM-receptor interaction ko04810 Regulation of actin cytoskeleton ko04933 AGE-RAGE signaling pathway in diabetic complications ko05100 Bacterial invasion of epithelial cells ko05146 Amoebiasis ko05165 Human papillomavirus infection ko05200 Pathways in cancer ko05205 Proteoglycans in cancer ko05222 Small cell lung cancer	Phage-related protein, tail component	X	Mobilome: prophages, transposons;	IPR000083 [Fibronectin, type I] ; IPR000562[Fibronectin, type II, collagen-binding] ; IPR003961[Fibronectin type III]
A0A024R471	COP9 constitutive photomorphogenic homolog subunit 7B (Arabidopsis), isoform CRA_b	COPS7B	0.752504	1.04986	0.860857	1.14607	0.941296	1.01354	0.883616	1.0664	1.07499	1.00536	0.941845	0.468471	-0.0864386	Nonsignificant	None	2	Molecular Function:protein binding (GO:0005515),Cellular Component:COP9 signalosome (GO:0008180)	COP9 signalosome complex subunit 7	--	--	--	--	--	IPR000717 [Proteasome component (PCI) domain] ; IPR027530[COP9 signalosome complex subunit 7b]
A0A024R486	Armadillo repeat containing 9, isoform CRA_c	ARMC9	1.4762	1.21476	1.57549	1.22035	0.894192	0.808958	1.11752	0.904281	0.933413	0.933611	1.3583	0.0310769	0.441799	Significant	up	1	Molecular Function:protein binding (GO:0005515)	--	--	--	--	--	--	IPR006594 [LIS1 homology motif]
A0A024R493	EF-hand domain family, member D1, isoform CRA_a	EFHD1	0.974624	0.980013	0.855154	0.943184	0.923198	0.894575	0.908412	0.830661	0.92752	0.954096	1.03564	0.323617	0.0505179	Nonsignificant	None	1	Molecular Function:calcium ion binding (GO:0005509)	--	--	--	--	--	--	IPR002048 [EF-hand domain]
A0A024R495	Diacylglycerol kinase	DGKD	0.97362	0.874776	0.751995	0.788145	1.07898	0.648732	1.29994	1.00526	0.965368	0.80705	0.945236	0.688076	-0.0812529	Nonsignificant	None	5	Molecular Function:diacylglycerol kinase activity (GO:0004143),Molecular Function:protein binding (GO:0005515),Biological Process:protein kinase C-activating G-protein coupled receptor signaling pathway (GO:0007205),Molecular Function:kinase activity (GO:0016301),Biological Process:intracellular signal transduction (GO:0035556)	diacylglycerol kinase (ATP)	2.7.1.107	ko00561 Glycerolipid metabolism ko00564 Glycerophospholipid metabolism ko01100 Metabolic pathways ko04070 Phosphatidylinositol signaling system ko04072 Phospholipase D signaling pathway ko05231 Choline metabolism in cancer	Diacylglycerol kinase family enzyme	IR	Lipid transport and metabolism ; General function prediction only ;	IPR000756 [Diacylglycerol kinase, accessory domain] ; IPR001206[Diacylglycerol kinase, catalytic domain] ; IPR001660[Sterile alpha motif domain] ; IPR001849[Pleckstrin homology domain] ; IPR002219[Protein kinase C-like, phorbol ester/diacylglycerol-binding domain]
A0A024R4A5	Trinucleotide repeat containing 15, isoform CRA_a	TNRC15	0.891531	0.917111	1.06188	1.06135	1.02042	1.06938	0.949165	1.02998	0.977688	1.04355	0.97683	0.594426	-0.0338209	Nonsignificant	None	1	Molecular Function:protein binding (GO:0005515)	PERQ amino acid-rich with GYF domain-containing protein	--	--	Type V secretory pathway, adhesin AidA	MU	Cell wall/membrane/envelope biogenesis ; Intracellular trafficking, secretion, and vesicular transport ;	IPR003169 [GYF domain]
A0A024R4E1	Nicotinamide-nucleotide adenylyltransferase	NMNAT1	0.817415	1.19423	0.879108	1.15076	0.900911	1.15299	1.07612	1.01168	1.01092	0.946176	0.950854	0.561213	-0.0727038	Nonsignificant	None	2	Molecular Function:catalytic activity (GO:0003824),Biological Process:biosynthetic process (GO:0009058)	--	--	ko00760 Nicotinate and nicotinamide metabolism ko01100 Metabolic pathways	Nicotinic acid mononucleotide adenylyltransferase	H	Coenzyme transport and metabolism ;	IPR004821 [Cytidyltransferase-like domain]
A0A024R4N0	HCG1640809, isoform CRA_b	hCG_1640809	1.49443	1.07553	0.960084	0.912766	0.9802	0.852768	1.16729	0.886153	0.994596	0.990032	1.10881	0.398103	0.149013	Nonsignificant	None	1	Cellular Component:membrane (GO:0016020)	--	--	--	--	--	--	IPR008253 [Marvel domain]
A0A024R4S2	Protein phosphatase 1 regulatory subunit	PPP1R12C	1.71941	0.935113	0.989431	1.03158	0.891823	0.7285	1.17579	0.922248	0.900646	0.883211	1.20757	0.291314	0.272104	Nonsignificant	None	2	Molecular Function:protein binding (GO:0005515),Molecular Function:protein kinase binding (GO:0019901)	protein phosphatase 1 regulatory subunit 12C	--	ko04270 Vascular smooth muscle contraction ko04510 Focal adhesion ko04810 Regulation of actin cytoskeleton ko04921 Oxytocin signaling pathway ko05205 Proteoglycans in cancer	Chromosome segregation ATPase	D	Cell cycle control, cell division, chromosome partitioning ;	IPR002110 [Ankyrin repeat] ; IPR020683[Ankyrin repeat-containing domain] ; IPR031205[Protein phosphatase 1 regulatory subunit 12C] ; IPR031775[cGMP-dependent protein kinase, interacting domain]
A0A024R4U3	Tubulin tyrosine ligase-like family, member 12, isoform CRA_a	TTLL12	0.798291	0.947047	0.822562	1.05705	1.05633	1.28387	0.848369	1.00397	1.01797	1.03759	0.901675	0.285367	-0.149321	Nonsignificant	None	1	Biological Process:cellular protein modification process (GO:0006464)	tubulin--tyrosine ligase-like protein 12	--	--	--	--	--	IPR004344 [Tubulin-tyrosine ligase/Tubulin polyglutamylase] ; IPR027749[Tubulin--tyrosine ligase-like protein 12]
A0A024R4U4	Parvin, gamma, isoform CRA_b	PARVG	0.788785	0.8935	1.15722	1.23501	0.995835	0.911704	1.21617	0.962124	1.15321	1.10449	0.948137	0.595263	-0.0768328	Nonsignificant	None	4	Molecular Function:actin binding (GO:0003779),Molecular Function:protein binding (GO:0005515),Biological Process:cell adhesion (GO:0007155),Biological Process:actin cytoskeleton reorganization (GO:0031532)	parvin	--	ko04510 Focal adhesion	--	--	--	IPR001715 [Calponin homology domain] ; IPR028433[Parvin]
A0A024R4X0	NADH-cytochrome b5 reductase	CYB5R3	1.18302	0.968212	0.978542	0.93989	0.810536	0.891661	1.15423	0.870996	0.944872	1.06549	0.99045	0.909965	-0.013844	Nonsignificant	None	2	Molecular Function:oxidoreductase activity (GO:0016491),Biological Process:oxidation-reduction process (GO:0055114)	cytochrome-b5 reductase	1.6.2.2	ko00520 Amino sugar and nucleotide sugar metabolism	Ferredoxin-NADP reductase	C	Energy production and conversion ;	IPR001433 [Oxidoreductase FAD/NAD(P)-binding] ; IPR001709[Flavoprotein pyridine nucleotide cytochrome reductase] ; IPR001834[NADH:cytochrome b5 reductase (CBR)] ; IPR008333[Oxidoreductase, FAD-binding domain] ; IPR017927[Ferredoxin reductase-type FAD-binding domain]
A0A024R4X7	HCG1989366, isoform CRA_a	hCG_1989366	0.722938	0.851589	0.860288	1.28807	1.18627	1.13205	0.812369	1.13836	1.21954	1.11866	0.905585	0.450455	-0.143078	Nonsignificant	None	2	Cellular Component:nuclear pore (GO:0005643),Biological Process:intracellular transport (GO:0046907)	nuclear pore complex protein Nup50	--	ko03013 RNA transport	--	--	--	IPR000156 [Ran binding domain] ; IPR015007[Nuclear pore complex, NUP2/50/61]
A0A024R4Y3	Solute carrier family 43, member 1, isoform CRA_b	SLC43A1	0.601998	1.05812	0.798668	1.10641	1.48293	0.769752	1.03536	0.863807	0.73238	0.743667	1.21789	0.2909	0.284386	Nonsignificant	None	2	Cellular Component:integral component of membrane (GO:0016021),Biological Process:transmembrane transport (GO:0055085)	MFS transporter, LAT3 family, solute carrier family 43, member 1	--	--	--	--	--	IPR011701 [Major facilitator superfamily]
A0A024R509	Arylsulfatase A, isoform CRA_a	ARSA	0.743979	1.00098	0.98612	1.06205	0.82371	0.706843	0.854523	1.05379	1.14497	1.23187	0.924848	0.525908	-0.112711	Nonsignificant	None	2	Biological Process:metabolic process (GO:0008152),Molecular Function:sulfuric ester hydrolase activity (GO:0008484)	arylsulfatase A	3.1.6.8	ko00600 Sphingolipid metabolism ko04142 Lysosome	Arylsulfatase A or related enzyme	P	Inorganic ion transport and metabolism ;	IPR000917 [Sulfatase, N-terminal]
A0A024R528	Interleukin-1	IL1RN	0.547226	0.904116	0.899755	1.17323	1.37986	0.686093	0.758529	1.1993	1.23004	1.0549	0.994992	0.978795	-0.00724303	Nonsignificant	None	5	Molecular Function:cytokine activity (GO:0005125),Molecular Function:interleukin-1 receptor binding (GO:0005149),Cellular Component:extracellular space (GO:0005615),Biological Process:inflammatory response (GO:0006954),Biological Process:immune response (GO:0006955)	interleukin 1 receptor antagonist	--	--	--	--	--	IPR000975 [Interleukin-1 family] ; IPR003297[Interleukin-1 receptor antagonist/Interleukin-36]
A0A024R534	Metastasis associated 1 family, member 2, isoform CRA_a	MTA2	0.753163	1.16089	0.938019	1.09486	1.24436	1.11427	0.845467	1.08096	1.02793	1.02393	1.01939	0.846557	0.0277025	Nonsignificant	None	3	Molecular Function:chromatin binding (GO:0003682),Molecular Function:zinc ion binding (GO:0008270),Molecular Function:sequence-specific DNA binding (GO:0043565)	metastasis-associated protein MTA	--	--	--	--	--	IPR000679 [Zinc finger, GATA-type] ; IPR000949[ELM2 domain] ; IPR001005[SANT/Myb domain] ; IPR001025[Bromo adjacent homology (BAH) domain] ; IPR017884[SANT domain]
A0A024R565	Uncharacterized protein	HSPC152	1.04487	1.24579	0.994504	1.06951	1.18389	1.50954	1.06332	1.03978	1.00207	1.20098	0.952347	0.607992	-0.0704409	Nonsignificant	None	--	--	multifunctional methyltransferase subunit TRM112	--	--	--	--	--	IPR005651 [Uncharacterised protein family UPF0434/Trm112]
A0A024R570	Multiple endocrine neoplasia I, isoform CRA_c	MEN1	0.919869	0.976115	1.02128	1.12752	0.938746	0.954982	0.991429	1.04345	1.05933	1.15734	0.957169	0.403479	-0.0631537	Nonsignificant	None	1	Cellular Component:nucleus (GO:0005634)	menin	--	ko05202 Transcriptional misregulation in cancer	--	--	--	IPR007747 [Menin]
A0A024R573	Asparaginase like 1, isoform CRA_a	ASRGL1	0.698185	1.00869	1.01251	1.08453	1.01525	0.820986	0.832071	1.06964	0.942652	1.08649	1.01417	0.882497	0.0202957	Nonsignificant	None	1	Molecular Function:hydrolase activity (GO:0016787)	beta-aspartyl-peptidase (threonine type)	3.4.19.5	--	Isoaspartyl peptidase or L-asparaginase, Ntn-hydrolase superfamily	E	Amino acid transport and metabolism ;	IPR000246 [Peptidase T2, asparaginase 2]
A0A024R5A7	TAF6-like RNA polymerase II, p300/CBP-associated factor (PCAF)-associated factor, 65kDa, isoform CRA_a	TAF6L	0.883473	1.16932	1.12433	1.0018	1.16107	1.09105	1.17525	0.962251	0.9062	0.919698	1.05649	0.474105	0.0792808	Nonsignificant	None	2	Cellular Component:nucleus (GO:0005634),Biological Process:regulation of sequence-specific DNA binding transcription factor activity (GO:0051090)	transcription initiation factor TFIID subunit 6	--	ko03022 Basal transcription factors ko05168 Herpes simplex infection	--	--	--	IPR004823 [TATA box binding protein associated factor (TAF)] ; IPR011442[TAF6, C-terminal HEAT repeat domain]
A0A024R5C6	N-acetyltransferase 11, isoform CRA_a	NAT11	0.863338	1.3043	0.992711	0.968659	1.43659	1.75	0.684167	1.02833	1.03333	1.10667	0.993413	0.972186	-0.00953412	Nonsignificant	None	1	Molecular Function:N-acetyltransferase activity (GO:0008080)	N-alpha-acetyltransferase 40	2.3.1.257	--	--	--	--	IPR000182 [GNAT domain]
A0A024R5E5	V-type proton ATPase subunit a	TCIRG1	0.932356	1.13979	1.08057	0.829158	1.34249	1.20161	0.942597	1.07234	1.01548	1.00991	1.01573	0.871155	0.0225128	Nonsignificant	None	2	Molecular Function:hydrogen ion transmembrane transporter activity (GO:0015078),Biological Process:ATP hydrolysis coupled proton transport (GO:0015991)	V-type H+-transporting ATPase subunit a	--	ko00190 Oxidative phosphorylation ko01100 Metabolic pathways ko04142 Lysosome ko04145 Phagosome ko04721 Synaptic vesicle cycle ko04966 Collecting duct acid secretion ko05110 Vibrio cholerae infection ko05120 Epithelial cell signaling in Helicobacter pylori infection ko05152 Tuberculosis ko05165 Human papillomavirus infection ko05323 Rheumatoid arthritis	Archaeal/vacuolar-type H+-ATPase subunit I/STV1	C	Energy production and conversion ;	IPR002490 [V-type ATPase, V0 complex, 116kDa subunit family]
A0A024R5F0	MAS-related GPR, member F, isoform CRA_a	MRGPRF	2.7617	1.11054	0.681778	0.601119	0.638799	0.616049	1.61437	0.759986	0.820199	0.903682	1.22902	0.64167	0.297505	Nonsignificant	None	3	Molecular Function:G-protein coupled receptor activity (GO:0004930),Biological Process:G-protein coupled receptor signaling pathway (GO:0007186),Cellular Component:integral component of membrane (GO:0016021)	Mas-related G protein-coupled receptor member F	--	--	--	--	--	IPR000276 [G protein-coupled receptor, rhodopsin-like] ; IPR017452[GPCR, rhodopsin-like, 7TM] ; IPR026228[Mas-related G protein-coupled receptor F] ; IPR026234[Mas-related G protein-coupled receptor family]
A0A024R5H0	Barrier to autointegration factor 1, isoform CRA_a	BANF1	0.807297	1.36799	0.894278	1.01524	0.91642	1.04852	1.01219	1.04876	1.09306	1.28509	0.911366	0.398756	-0.133898	Nonsignificant	None	1	Molecular Function:DNA binding (GO:0003677)	barrier-to-autointegration factor	--	--	--	--	--	IPR004122 [Barrier- to-autointegration factor, BAF]
A0A024R5H6	Phosphofurin acidic cluster sorting protein 1, isoform CRA_a	PACS1	0.815755	0.897268	0.877692	0.946962	0.826785	0.805735	0.972704	1.01	1.03057	1.08409	0.890142	0.0766013	-0.167892	Nonsignificant	None	--	--	--	--	--	--	--	--	IPR019381 [Phosphofurin acidic cluster sorting protein 1]
A0A024R5J4	Slingshot homolog 3 (Drosophila), isoform CRA_f	SSH3	1.09989	0.970076	0.976616	0.962219	1.04931	0.85578	1.08575	1.02515	1.05771	1.00483	1.00574	0.90765	0.00826306	Nonsignificant	None	5	Cellular Component:cytoskeleton (GO:0005856),Biological Process:protein dephosphorylation (GO:0006470),Molecular Function:protein tyrosine/serine/threonine phosphatase activity (GO:0008138),Biological Process:dephosphorylation (GO:0016311),Molecular Function:phosphatase activity (GO:0016791)	--	--	ko04360 Axon guidance ko04810 Regulation of actin cytoskeleton	Protein-tyrosine phosphatase	T	Signal transduction mechanisms ;	IPR000340 [Dual specificity phosphatase, catalytic domain] ; IPR000387[Tyrosine specific protein phosphatases domain] ; IPR014876[DEK, C-terminal] ; IPR020422[Dual specificity protein phosphatase domain] ; IPR024950[Dual specificity phosphatase] ; IPR027232[Protein phosphatase Slingshot]
A0A024R5J6	Coiled-coil-helix-coiled-coil-helix domain containing 8, isoform CRA_a	CHCHD8	0.690589	1.22226	0.8248	1.20376	0.941847	1.07869	0.790331	1.0664	1.06105	1.00012	0.977316	0.851866	-0.0331037	Nonsignificant	None	--	--	cytochrome c oxidase assembly factor 4	--	--	--	--	--	--
A0A024R5K1	Coronin	CORO1B	0.82575	1.04646	0.858537	0.950807	0.965591	0.861394	0.890197	1.0903	1.04913	0.972868	0.955439	0.484958	-0.0657641	Nonsignificant	None	1	Molecular Function:protein binding (GO:0005515)	coronin-1B/1C/6	--	--	Membrane protein involved in colicin uptake	M	Cell wall/membrane/envelope biogenesis ;	IPR001680 [WD40 repeat] ; IPR015048[Domain of unknown function DUF1899] ; IPR015505[Coronin] ; IPR017986[WD40-repeat-containing domain]
A0A024R5L4	Transmembrane protein 126B, isoform CRA_c	TMEM126B	0.953608	0.985942	0.677601	0.741331	1.16917	1.10083	0.875124	1.01575	0.927032	0.928856	0.933999	0.528799	-0.0985076	Nonsignificant	None	--	--	complex I assembly factor TMEM126B	--	--	--	--	--	IPR009801 [Transmembrane protein 126]
A0A024R5Q4	Glycine amidinotransferase (L-arginine:glycine amidinotransferase), isoform CRA_a	GATM	0.620197	1.00251	0.680678	1.1373	0.86201	0.625915	0.703211	1.31537	0.958566	0.902265	0.955023	0.799561	-0.0663923	Nonsignificant	None	1	Molecular Function:amidinotransferase activity (GO:0015067)	glycine amidinotransferase	2.1.4.1	ko00260 Glycine, serine and threonine metabolism ko00330 Arginine and proline metabolism ko01100 Metabolic pathways	N-Dimethylarginine dimethylaminohydrolase	E	Amino acid transport and metabolism ;	IPR033195 [Glycine/inosamine-phosphate amidinotransferase]
A0A024R5Q8	CTD (Carboxy-terminal domain, RNA polymerase II, polypeptide A) small phosphatase like 2, isoform CRA_a	CTDSPL2	0.778726	1.001	0.870045	1.04215	1.12418	1.12367	0.90457	0.932437	0.997275	1.04929	0.961827	0.616483	-0.0561499	Nonsignificant	None	--	--	CTD small phosphatase-like protein 2	3.1.3.-	--	TFIIF-interacting CTD phosphatase, includes NLI-interacting factor	K	Transcription ;	IPR004274 [FCP1 homology domain]
A0A024R5S5	Eukaryotic translation initiation factor 3 subunit J	EIF3S1	0.705576	1.04978	0.899706	1.15959	1.01136	1.42967	0.840503	1.02112	0.897653	0.954672	0.938253	0.638065	-0.0919508	Nonsignificant	None	3	Molecular Function:translation initiation factor activity (GO:0003743),Cellular Component:cytoplasm (GO:0005737),Cellular Component:eukaryotic translation initiation factor 3 complex (GO:0005852)	translation initiation factor 3 subunit J	--	ko03013 RNA transport	--	--	--	IPR013906 [Eukaryotic translation initiation factor 3 subunit J]
A0A024R5S7	Cell cycle progression 1, isoform CRA_a	CCPG1	0.823502	0.866698	0.803994	1.01533	0.826289	0.726417	0.890657	0.920233	0.946	0.862648	0.997666	0.971094	-0.00337174	Nonsignificant	None	1	Biological Process:regulation of Rho guanyl-nucleotide exchange factor activity (GO:2001106)	--	--	--	--	--	--	IPR033588 [Cell cycle progression protein 1]
A0A024R5W0	Hect (Homologous to the E6-AP (UBE3A) carboxyl terminus) domain and RCC1 (CHC1)-like domain (RLD) 1, isoform CRA_b	HERC1	0.778115	0.957001	0.938809	1	0.966648	0.805911	1.03395	1.20447	1.31989	1.02236	0.861506	0.158103	-0.215067	Nonsignificant	None	2	Molecular Function:ubiquitin-protein transferase activity (GO:0004842),Molecular Function:protein binding (GO:0005515)	E3 ubiquitin-protein ligase HERC1	2.3.2.26	ko04120 Ubiquitin mediated proteolysis	Alpha-tubulin suppressor and related RCC1 domain-containing proteins	DZ	Cell cycle control, cell division, chromosome partitioning ; Cytoskeleton ;	IPR000408 [Regulator of chromosome condensation, RCC1] ; IPR000569[HECT domain] ; IPR001680[WD40 repeat] ; IPR001870[B30.2/SPRY domain] ; IPR003877[SPRY domain] ; IPR017986[WD40-repeat-containing domain]
A0A024R5W6	Tropomyosin 1 (Alpha), isoform CRA_a	TPM1	4.15457	1.12166	0.800289	0.67202	0.686675	0.496844	2.48103	0.558282	0.553485	0.608922	1.58244	0.499902	0.662153	Nonsignificant	None	--	--	tropomyosin 1	--	ko04260 Cardiac muscle contraction ko04261 Adrenergic signaling in cardiomyocytes ko05206 MicroRNAs in cancer ko05410 Hypertrophic cardiomyopathy (HCM) ko05414 Dilated cardiomyopathy (DCM)	Chromosome segregation ATPase	D	Cell cycle control, cell division, chromosome partitioning ;	IPR000533 [Tropomyosin]
A0A024R5X2	HCG2001986, isoform CRA_a	hCG_2001986	0.727378	0.933859	0.812092	0.880056	0.799054	0.881906	0.764152	1.4256	1.22337	1.08616	0.771658	0.1063	-0.373967	Nonsignificant	None	2	Molecular Function:oxidoreductase activity (GO:0016491),Biological Process:oxidation-reduction process (GO:0055114)				NADPH-dependent 2,4-dienoyl-CoA reductase, sulfur reductase, or a related oxidoreductase	I	Lipid transport and metabolism ;	IPR023753 [FAD/NAD(P)-binding domain]
A0A024R5X6	GA binding protein transcription factor, beta subunit 2, isoform CRA_a	GABPB2	0.906637	1.06726	1.00619	1.30575	0.820796	1.00135	1.03158	1.08011	1.0441	1.14211	0.963653	0.674515	-0.0534144	Nonsignificant	None	1	Molecular Function:protein binding (GO:0005515)	GA-binding protein transcription factor, beta	--	--	Ankyrin repeat	T	Signal transduction mechanisms ;	IPR002110 [Ankyrin repeat] ; IPR020683[Ankyrin repeat-containing domain]
A0A024R5X7	ClpX caseinolytic peptidase X homolog (E. coli), isoform CRA_a	CLPX	0.695724	0.959443	0.92534	0.983879	1.20617	1.26529	0.840401	1.04426	0.962351	0.998597	0.933409	0.542297	-0.0994192	Nonsignificant	None	3	Molecular Function:ATP binding (GO:0005524),Biological Process:protein folding (GO:0006457),Molecular Function:unfolded protein binding (GO:0051082)	ATP-dependent Clp protease ATP-binding subunit ClpX	--		ATP-dependent protease Clp, ATPase subunit	O	Posttranslational modification, protein turnover, chaperones ;	IPR003593 [AAA+ ATPase domain] ; IPR003959[ATPase, AAA-type, core] ; IPR004487[Clp protease, ATP-binding subunit ClpX] ; IPR019489[Clp ATPase, C-terminal]
A0A024R5Z9	Pyruvate kinase	PKM2	2.43937	1.0949	1.05371	0.695958	0.814807	0.618479	1.95954	0.678585	0.730215	0.88102	1.25286	0.556678	0.32523	Nonsignificant	None	4	Molecular Function:magnesium ion binding (GO:0000287),Molecular Function:pyruvate kinase activity (GO:0004743),Biological Process:glycolytic process (GO:0006096),Molecular Function:potassium ion binding (GO:0030955)	pyruvate kinase	2.7.1.40	ko00010 Glycolysis / Gluconeogenesis ko00230 Purine metabolism ko00620 Pyruvate metabolism ko01100 Metabolic pathways ko01200 Carbon metabolism ko01230 Biosynthesis of amino acids ko04922 Glucagon signaling pathway ko04930 Type II diabetes mellitus ko05165 Human papillomavirus infection ko05203 Viral carcinogenesis ko05230 Central carbon metabolism in cancer	Phosphohistidine swiveling domain of PEP-utilizing enzymes	T	Signal transduction mechanisms ;	IPR001697 [Pyruvate kinase] ; IPR015793[Pyruvate kinase, barrel] ; IPR015795[Pyruvate kinase, C-terminal]
A0A024R608	Ribosomal protein, large, P1, isoform CRA_a	RPLP1	0.669321	1.06192	0.757824	1.06865	1.06483	1.05019	0.794521	1.13731	1.08915	1.13634	0.887669	0.310731	-0.171907	Nonsignificant	None	--	--	large subunit ribosomal protein LP1	--	ko03010 Ribosome	--	--	--	--
A0A024R611	Coronin	CORO1A	0.761987	1.19606	1.08199	1.09789	0.725127	0.64053	1.03736	1.05673	1.13786	1.24541	0.950207	0.72575	-0.0736858	Nonsignificant	None	4	Biological Process:phagolysosome assembly (GO:0001845),Molecular Function:protein binding (GO:0005515),Biological Process:leukocyte chemotaxis (GO:0030595),Molecular Function:actin filament binding (GO:0051015)	coronin-1A	--	ko04145 Phagosome ko05152 Tuberculosis	Membrane protein involved in colicin uptake	M	Cell wall/membrane/envelope biogenesis ;	IPR001680 [WD40 repeat] ; IPR015048[Domain of unknown function DUF1899] ; IPR015049[Trimerisation motif] ; IPR015505[Coronin] ; IPR017986[WD40-repeat-containing domain] ; IPR029508[Coronin 1A]
A0A024R648	Translocase of inner mitochondrial membrane 9 homolog (Yeast), isoform CRA_a	TIMM9	0.690352	0.881495	0.720652	0.981039	0.95929	1.55243	0.770609	1.06078	0.955304	1.01039	0.791254	0.158052	-0.337788	Nonsignificant	None	--	--	mitochondrial import inner membrane translocase subunit TIM9	--	--	--	--	--	IPR004217 [Tim10/DDP family zinc finger]
A0A024R663	Kinectin 1 (Kinesin receptor), isoform CRA_a	KTN1	0.861003	1.00457	0.935419	1.12958	0.929604	1.13872	0.94196	0.967723	0.952412	0.980184	0.975743	0.688563	-0.0354275	Nonsignificant	None	2	Biological Process:microtubule-based movement (GO:0007018),Molecular Function:kinesin binding (GO:0019894)	kinectin	--	--	--	--	--	IPR024854 [Kinectin]
A0A024R687	Pleckstrin homology domain containing, family C (With FERM domain) member 1, isoform CRA_b	PLEKHC1	2.21013	1.04985	0.965343	0.829515	0.846925	0.615025	1.92717	0.74624	0.81581	0.927936	1.1728	0.633924	0.229962	Nonsignificant	None	--	--	kindlin 2	--	--	--	--	--	IPR001849 [Pleckstrin homology domain] ; IPR019748[FERM central domain] ; IPR019749[Band 4.1 domain]
A0A024R694	Actinin, alpha 1, isoform CRA_a	ACTN1	3.61226	1.07691	0.889419	0.744038	0.772776	0.790827	1.91972	0.616588	0.696471	0.78667	1.47505	0.469523	0.560765	Nonsignificant	None	5	Molecular Function:calcium ion binding (GO:0005509),Molecular Function:protein binding (GO:0005515),Molecular Function:actin filament binding (GO:0051015),Biological Process:actin filament bundle assembly (GO:0051017),Biological Process:actin crosslink formation (GO:0051764)	actinin alpha 1/4	--	ko04510 Focal adhesion ko04520 Adherens junction ko04530 Tight junction ko04670 Leukocyte transendothelial migration ko04810 Regulation of actin cytoskeleton ko05146 Amoebiasis ko05203 Viral carcinogenesis ko05322 Systemic lupus erythematosus	--	--	--	IPR001715 [Calponin homology domain] ; IPR002017[Spectrin repeat] ; IPR002048[EF-hand domain] ; IPR014837[EF-hand, Ca insensitive] ; IPR018159[Spectrin/alpha-actinin] ; IPR026921[Alpha-actinin 1]
A0A024R6A5	Protein phosphatase 1A (Formerly 2C), magnesium-dependent, alpha isoform, isoform CRA_a	PPM1A	0.98347	0.965058	1.06853	1.1361	0.978312	1.01314	1.01964	0.96112	0.963963	0.969103	1.04151	0.280558	0.0586719	Nonsignificant	None	6	Molecular Function:magnesium ion binding (GO:0000287),Molecular Function:catalytic activity (GO:0003824),Molecular Function:phosphoprotein phosphatase activity (GO:0004721),Molecular Function:protein serine/threonine phosphatase activity (GO:0004722),Biological Process:protein dephosphorylation (GO:0006470),Molecular Function:manganese ion binding (GO:0030145)	protein phosphatase 1A	3.1.3.16	ko04010 MAPK signaling pathway	Serine/threonine protein phosphatase PrpC	T	Signal transduction mechanisms ;	IPR001932 [PPM-type phosphatase domain] ; IPR012911[Protein serine/threonine phosphatase 2C, C-terminal] ; IPR015655[Protein phosphatase 2C family]
A0A024R6E8	Galactosylceramidase, isoform CRA_c	GALC	0.594794	1.40728	0.748092	1.03319	0.816103	2.2292	0.808156	0.872863	0.976755	1.02188	0.778402	0.407648	-0.361413	Nonsignificant	None	2	Molecular Function:galactosylceramidase activity (GO:0004336),Biological Process:galactosylceramide catabolic process (GO:0006683)	galactosylceramidase	3.2.1.46	ko00600 Sphingolipid metabolism ko01100 Metabolic pathways ko04142 Lysosome	O-Glycosyl hydrolase	M	Cell wall/membrane/envelope biogenesis ;	IPR001286 [Glycoside hydrolase, family 59]
A0A024R6G6	NADH dehydrogenase (Ubiquinone) 1 beta subcomplex, 1, 7kDa, isoform CRA_a	NDUFB1	0.828433	0.692917	1.09563	0.889926	0.743544	0.933998	0.852947	1.04624	1.01958	0.90136	0.894055	0.237565	-0.161565	Nonsignificant	None	2	Molecular Function:NADH dehydrogenase activity (GO:0003954),Cellular Component:mitochondrion (GO:0005739)	NADH dehydrogenase (ubiquinone) 1 beta subcomplex subunit 1	--	ko00190 Oxidative phosphorylation ko01100 Metabolic pathways ko04723 Retrograde endocannabinoid signaling ko04932 Non-alcoholic fatty liver disease (NAFLD) ko05010 Alzheimer's disease ko05012 Parkinson's disease ko05016 Huntington's disease	--	--	--	IPR012575 [NADH:ubiquinone oxidoreductase, MNLL subunit]
A0A024R6H0	Cleavage and polyadenylation specificity factor subunit 2	CPSF2	0.791404	1.10915	0.898026	1.0594	1.12666	1.27384	0.917826	1.01436	1.0655	1.09577	0.928705	0.4082	-0.106708	Nonsignificant	None	3	Cellular Component:mRNA cleavage and polyadenylation specificity factor complex (GO:0005847),Biological Process:mRNA polyadenylation (GO:0006378),Biological Process:mRNA cleavage (GO:0006379)	cleavage and polyadenylation specificity factor subunit 2	--	ko03015 mRNA surveillance pathway	Predicted metal-dependent RNase, contains metallo-beta-lactamase and KH domains	R	General function prediction only ;	IPR001279 [Metallo-beta-lactamase] ; IPR011108[Zn-dependent metallo-hydrolase, RNA specificity domain] ; IPR022712[Beta-Casp domain] ; IPR025069[Cleavage and polyadenylation specificity factor 2, C-terminal] ; IPR027075[Cleavage and polyadenylation specificity factor subunit 2]
A0A024R6H1	Serine palmitoyltransferase, long chain base subunit 2, isoform CRA_a	SPTLC2	0.866339	1.05957	0.85294	1.01119	1.0551	1.53753	0.780354	1.14117	1.20578	0.989961	0.856821	0.258982	-0.222935	Nonsignificant	None	2	Biological Process:biosynthetic process (GO:0009058),Molecular Function:pyridoxal phosphate binding (GO:0030170)	serine palmitoyltransferase	2.3.1.50	ko00600 Sphingolipid metabolism ko01100 Metabolic pathways ko04071 Sphingolipid signaling pathway	7-keto-8-aminopelargonate synthetase or related enzyme	H	Coenzyme transport and metabolism ;	IPR004839 [Aminotransferase, class I/classII]
A0A024R6K3	SET domain containing 3, isoform CRA_a	SETD3	0.98785	1.11405	0.987364	1.11457	1.04184	1.6933	0.840067	1.06882	1.02348	1.04045	0.925797	0.599252	-0.111233	Nonsignificant	None	5	Molecular Function:transcription coactivator activity (GO:0003713),Molecular Function:protein binding (GO:0005515),Biological Process:histone H3-K36 methylation (GO:0010452),Biological Process:peptidyl-lysine methylation (GO:0018022),Molecular Function:histone methyltransferase activity (H3-K36 specific) (GO:0046975)	histone-lysine N-methyltransferase SETD3	2.1.1.43	ko00310 Lysine degradation	--	--	--	IPR001214 [SET domain] ; IPR015353[Rubisco LSMT, substrate-binding domain] ; IPR025785[Histone-lysine N-methyltransferase, SETD3]
A0A024R6M3	Poly(A) polymerase	PAPOLA	0.812132	1.1007	0.960218	1.04519	1.29136	1.36361	0.877815	1.02441	1.02507	1.06677	0.972363	0.798745	-0.0404324	Nonsignificant	None	5	Molecular Function:RNA binding (GO:0003723),Molecular Function:polynucleotide adenylyltransferase activity (GO:0004652),Cellular Component:nucleus (GO:0005634),Molecular Function:nucleotidyltransferase activity (GO:0016779),Biological Process:RNA polyadenylation (GO:0043631)	poly(A) polymerase	2.7.7.19	ko03015 mRNA surveillance pathway	Poly(A) polymerase Pap1	A	RNA processing and modification ;	IPR002934 [Polymerase, nucleotidyl transferase domain] ; IPR007010[Poly(A) polymerase, RNA-binding domain] ; IPR007012[Poly(A) polymerase, central domain] ; IPR014492[Poly(A) polymerase]
A0A024R6M6	BCL2-associated athanogene 5	BAG5	0.777697	0.922084	0.774044	0.926954	1.19503	1.34393	0.986551	0.96334	0.936775	0.944874	0.887999	0.318862	-0.171371	Nonsignificant	None	1	Molecular Function:chaperone binding (GO:0051087)	BCL2-associated athanogene 5	--	--	--	--	--	IPR003103 [BAG domain]
A0A024R6N2	CDC42 binding protein kinase beta (DMPK-like), isoform CRA_a	CDC42BPB	1.06096	0.969762	0.945139	1.05326	1.05111	1.3031	0.960586	1.00658	0.980089	0.964015	0.974274	0.711183	-0.0375999	Nonsignificant	None	5	Molecular Function:protein kinase activity (GO:0004672),Molecular Function:protein serine/threonine kinase activity (GO:0004674),Molecular Function:ATP binding (GO:0005524),Biological Process:protein phosphorylation (GO:0006468),Biological Process:intracellular signal transduction (GO:0035556)	serine/threonine-protein kinase MRCK	2.7.11.1	--	Serine/threonine protein kinase	T	Signal transduction mechanisms ;	IPR000095 [CRIB domain] ; IPR000719[Protein kinase domain] ; IPR000961[AGC-kinase, C-terminal] ; IPR001180[Citron homology (CNH) domain] ; IPR001849[Pleckstrin homology domain] ; IPR002219[Protein kinase C-like, phorbol ester/diacylglycerol-binding domain] ; IPR014930[Myotonic dystrophy protein kinase, coiled coil] ; IPR020454[Diacylglycerol/phorbol-ester binding] ; IPR031597[KELK-motif containin…
A0A024R6P0	Serpin peptidase inhibitor, clade A (Alpha-1 antiproteinase, antitrypsin), member 3, isoform CRA_c	SERPINA3	1.43136	0.985094	1.75098	0.895288	1.01901	0.737816	0.756395	0.95151	0.979804	0.971403	1.38318	0.0846407	0.467986	Nonsignificant	None	1	Cellular Component:extracellular space (GO:0005615)	serpin peptidase inhibitor, clade A	--	--	Serine protease inhibitor	O	Posttranslational modification, protein turnover, chaperones ;	IPR000215 [Serpin family] ; IPR023796[Serpin domain]
A0A024R6Q1	Eukaryotic translation initiation factor 5, isoform CRA_b	EIF5	0.704425	1.03642	0.877137	1.17005	1.10664	1.34104	0.7569	1.00449	1.00008	1.04613	0.950672	0.696273	-0.0729803	Nonsignificant	None	3	Molecular Function:translation initiation factor activity (GO:0003743),Molecular Function:protein binding (GO:0005515),Biological Process:translational initiation (GO:0006413)	translation initiation factor 5	--	ko03013 RNA transport	Translation initiation factor 2, beta subunit (eIF-2beta)/eIF-5 N-terminal domain	J	Translation, ribosomal structure and biogenesis ;	IPR002735 [Translation initiation factor IF2/IF5] ; IPR003307[W2 domain]
A0A024R6R2	Glutamic pyruvate transaminase (Alanine aminotransferase) 2, isoform CRA_b	GPT2	0.754534	0.801139	0.800506	0.818431	0.734922	0.654675	0.855616	0.968033	0.884856	0.765596	0.946899	0.470616	-0.0787181	Nonsignificant	None	2	Biological Process:biosynthetic process (GO:0009058),Molecular Function:pyridoxal phosphate binding (GO:0030170)	alanine transaminase	2.6.1.2	ko00220 Arginine biosynthesis ko00250 Alanine, aspartate and glutamate metabolism ko01100 Metabolic pathways ko01200 Carbon metabolism ko01210 2-Oxocarboxylic acid metabolism ko01230 Biosynthesis of amino acids	Aspartate/methionine/tyrosine aminotransferase	E	Amino acid transport and metabolism ;	IPR004839 [Aminotransferase, class I/classII]
A0A024R6R4	Matrix metallopeptidase 2 (Gelatinase A, 72kDa gelatinase, 72kDa type IV collagenase), isoform CRA_a	MMP2	1.27937	0.899535	2.33899	0.931863	0.843164	0.689277	1.67656	0.76775	0.782526	0.909018	1.3042	0.405323	0.383163	Nonsignificant	None	5	Molecular Function:metalloendopeptidase activity (GO:0004222),Biological Process:proteolysis (GO:0006508),Molecular Function:metallopeptidase activity (GO:0008237),Molecular Function:zinc ion binding (GO:0008270),Cellular Component:extracellular matrix (GO:0031012)	matrix metalloproteinase-2 (gelatinase A)	3.4.24.24	ko01522 Endocrine resistance ko04670 Leukocyte transendothelial migration ko04912 GnRH signaling pathway ko04915 Estrogen signaling pathway ko04926 Relaxin signaling pathway ko04933 AGE-RAGE signaling pathway in diabetic complications ko05200 Pathways in cancer ko05205 Proteoglycans in cancer ko05219 Bladder cancer ko05418 Fluid shear stress and atherosclerosis	Predicted Zn-dependent protease	O	Posttranslational modification, protein turnover, chaperones ;	IPR000562 [Fibronectin, type II, collagen-binding] ; IPR001818[Peptidase M10, metallopeptidase] ; IPR002477[Peptidoglycan binding-like] ; IPR006026[Peptidase, metallopeptidase] ; IPR018487[Hemopexin-like repeats] ; IPR021190[Peptidase M10A] ; IPR028708[72kDa type IV collagenase]
A0A024R6U3	Ubiquinone biosynthesis protein	hCG_2025883	0.779701	0.787239	0.793647	0.863777	0.935442	0.947584	0.905715	0.99774	0.86826	0.772683	0.926051	0.207651	-0.110836	Nonsignificant	None	--	--	ubiquinone biosynthesis protein COQ9	--	--	Ubiquinone biosynthesis protein COQ9	H	Coenzyme transport and metabolism ;	IPR013718 [COQ9]
A0A024R6W0	Aspartate aminotransferase	GOT2	0.637379	0.686307	0.632399	0.807337	0.722352	0.901179	0.829376	1.04899	0.88026	0.814364	0.779089	0.00558609	-0.36014	Significant	down	4	Biological Process:cellular amino acid metabolic process (GO:0006520),Molecular Function:transaminase activity (GO:0008483),Biological Process:biosynthetic process (GO:0009058),Molecular Function:pyridoxal phosphate binding (GO:0030170)	aspartate aminotransferase, mitochondrial	2.6.1.1	ko00220 Arginine biosynthesis ko00250 Alanine, aspartate and glutamate metabolism ko00270 Cysteine and methionine metabolism ko00330 Arginine and proline metabolism ko00350 Tyrosine metabolism ko00360 Phenylalanine metabolism ko00400 Phenylalanine, tyrosine and tryptophan biosynthesis ko01100 Metabolic pathways ko01200 Carbon metabolism ko01210 2-Oxocarboxylic acid metabolism ko01230 Biosynthesis…	Aspartate/tyrosine/aromatic aminotransferase	E	Amino acid transport and metabolism ;	IPR000796 [Aspartate/other aminotransferase] ; IPR004839[Aminotransferase, class I/classII]
A0A024R6W4	Lin-10 homolog (C. elegans), isoform CRA_b	LIN10	1.02178	1.00777	0.900411	1.26207	1.62266	0.988957	1.23027	1.11595	1.11757	1.02761	1.061	0.635806	0.0854314	Nonsignificant	None	--	--	--	--	--	--	--	--	IPR005373 [Uncharacterised protein family UPF0183]
A0A024R6Y2	Nuclear transport factor 2, isoform CRA_a	NUTF2	1.07829	0.923544	0.89353	0.884393	0.810257	1.2611	1.00124	0.971591	1.01848	1.10875	0.85616	0.054718	-0.224047	Nonsignificant	None	2	Cellular Component:intracellular (GO:0005622),Biological Process:transport (GO:0006810)	--	--	--	--	--	--	IPR002075 [Nuclear transport factor 2] ; IPR018222[Nuclear transport factor 2, eukaryote]
A0A024R6Z0	Dynein light intermediate chain	DYNC1LI2	1.08022	0.915187	0.914894	1.00004	1.0196	1.09868	1.00965	1.02182	0.987214	0.943819	0.974066	0.537126	-0.0379079	Nonsignificant	None	3	Molecular Function:microtubule motor activity (GO:0003777),Cellular Component:cytoplasmic dynein complex (GO:0005868),Biological Process:microtubule-based movement (GO:0007018)	dynein light intermediate chain 1, cytosolic	--	ko04145 Phagosome ko04962 Vasopressin-regulated water reabsorption ko05132 Salmonella infection	--	--	--	IPR008467 [Dynein 1 light intermediate chain] ; IPR022780[Dynein family light intermediate chain]
A0A024R6Z6	Conserved oligomeric Golgi complex subunit 8	hCG_2027080	0.819826	1.07066	1.05058	1.16091	0.996571	1.16893	0.93642	1.11321	1.05281	1.02453	0.96273	0.583024	-0.0547962	Nonsignificant	None	1	Cellular Component:Golgi transport complex (GO:0017119)	conserved oligomeric Golgi complex subunit 8	--	--	--	--	--	IPR007255 [Conserved oligomeric Golgi complex subunit 8]
A0A024R702	Brain specific protein, isoform CRA_a	CGI-38	0.82818	0.886091	0.996583	0.782774	1.01209	2.18396	0.935612	0.675869	0.80482	1.25638	0.769335	0.37824	-0.378316	Nonsignificant	None	3	Biological Process:microtubule bundle formation (GO:0001578),Molecular Function:tubulin binding (GO:0015631),Biological Process:microtubule polymerization (GO:0046785)	--	--	--	--	--	--	IPR008907 [P25-alpha] ; IPR030795[Tubulin polymerisation-promoting protein family member 3]
A0A024R704	SFRS protein kinase 2, isoform CRA_b	SRPK2	1.0692	1.0477	1.25673	1.42002	0.830811	1.05292	0.833867	1.17573	1.06941	1.03495	1.08856	0.446846	0.122425	Nonsignificant	None	3	Molecular Function:protein kinase activity (GO:0004672),Molecular Function:ATP binding (GO:0005524),Biological Process:protein phosphorylation (GO:0006468)	serine/threonine-protein kinase SRPK2	2.7.11.1	--	Serine/threonine protein kinase	T	Signal transduction mechanisms ;	IPR000719 [Protein kinase domain]
A0A024R705	Vacuolar protein sorting 4A (Yeast), isoform CRA_c	VPS4A	0.865397	0.904272	0.857659	1.01367	0.975327	1.11941	0.981579	1.0556	1.03245	1.075	0.876954	0.00959481	-0.189426	Nonsignificant	None	1	Molecular Function:ATP binding (GO:0005524)	vacuolar protein-sorting-associated protein 4	--	ko04144 Endocytosis ko04217 Necroptosis	AAA+-type ATPase, SpoVK/Ycf46/Vps4 family	MDT	Cell wall/membrane/envelope biogenesis ; Cell cycle control, cell division, chromosome partitioning ; Signal transduction mechanisms ;	IPR003593 [AAA+ ATPase domain] ; IPR003959[ATPase, AAA-type, core] ; IPR007330[MIT] ; IPR015415[Vps4 oligomerisation, C-terminal]
A0A024R711	E3 ubiquitin-protein ligase	WWP2	0.88362	1.00737	0.961364	0.978084	0.954752	1.35891	0.95234	1.08754	0.986018	1.01082	0.886865	0.174819	-0.173214	Nonsignificant	None	2	Molecular Function:ubiquitin-protein transferase activity (GO:0004842),Molecular Function:protein binding (GO:0005515)	NEDD4-like E3 ubiquitin-protein ligase WWP2	2.3.2.26	ko04120 Ubiquitin mediated proteolysis	--	--	--	IPR000008 [C2 domain] ; IPR000569[HECT domain] ; IPR001202[WW domain]
A0A024R716	Uncharacterized protein	FLJ13576	0.767482	0.976773	0.927139	1.23888	1.2066	1.23316	0.744898	1.10629	0.919388	1.0352	1.01546	0.901076	0.0221398	Nonsignificant	None	--	--	--	--	--	--	--	--	IPR029713 [Transmembrane protein 168]
A0A024R718	Nicotinamide phosphoribosyltransferase	PBEF1	0.858165	1.18795	1.18741	1.73094	0.854225	1.26792	0.888974	1.05242	1.12133	0.908745	1.11057	0.52588	0.151295	Nonsignificant	None	--	--	nicotinamide phosphoribosyltransferase	2.4.2.12	ko00760 Nicotinate and nicotinamide metabolism ko01100 Metabolic pathways ko04621 NOD-like receptor signaling pathway	Nicotinic acid phosphoribosyltransferase	H	Coenzyme transport and metabolism ;	IPR007229 [Nicotinate phosphoribosyltransferase family] ; IPR016471[Nicotinamide phosphoribosyl transferase]
A0A024R728	Met proto-oncogene (Hepatocyte growth factor receptor), isoform CRA_a	MET	0.970844	0.938592	0.911133	1.03275	0.885372	2.10407	0.859719	0.98546	0.889803	0.8381	0.834695	0.485139	-0.26068	Nonsignificant	None	6	Molecular Function:protein kinase activity (GO:0004672),Molecular Function:protein tyrosine kinase activity (GO:0004713),Molecular Function:protein binding (GO:0005515),Molecular Function:ATP binding (GO:0005524),Biological Process:protein phosphorylation (GO:0006468),Cellular Component:membrane (GO:0016020)	proto-oncogene tyrosine-protein kinase Met	2.7.10.1	ko01521 EGFR tyrosine kinase inhibitor resistance ko04010 MAPK signaling pathway ko04014 Ras signaling pathway ko04015 Rap1 signaling pathway ko04060 Cytokine-cytokine receptor interaction ko04151 PI3K-Akt signaling pathway ko04360 Axon guidance ko04510 Focal adhesion ko04520 Adherens junction ko05100 Bacterial invasion of epithelial cells ko05120 Epithelial cell signaling in Helicobacter pylori …	Ankyrin repeat	T	Signal transduction mechanisms ;	IPR000719 [Protein kinase domain] ; IPR001245[Serine-threonine/tyrosine-protein kinase catalytic domain] ; IPR001627[Sema domain] ; IPR002165[Plexin repeat] ; IPR002909[IPT domain] ; IPR016201[PSI domain] ; IPR020635[Tyrosine-protein kinase, catalytic domain]
A0A024R745	NADH dehydrogenase (Ubiquinone) 1 alpha subcomplex, 5, 13kDa, isoform CRA_b	NDUFA5	0.66089	0.746281	0.684065	0.79577	0.763511	0.928658	0.745404	0.993267	0.922184	0.877989	0.817127	0.0096653	-0.291368	Significant	down	2	Cellular Component:mitochondrial inner membrane (GO:0005743),Biological Process:respiratory electron transport chain (GO:0022904)	NADH dehydrogenase (ubiquinone) 1 alpha subcomplex subunit 5	--	ko00190 Oxidative phosphorylation ko01100 Metabolic pathways ko04723 Retrograde endocannabinoid signaling ko04932 Non-alcoholic fatty liver disease (NAFLD) ko05010 Alzheimer's disease ko05012 Parkinson's disease ko05016 Huntington's disease	--	--	--	IPR006806 [ETC complex I subunit]
A0A024R753	RNA binding motif protein 28 isoform 1	RBM28	0.812027	1.00593	0.936552	1.17113	1.23527	1.60178	0.880082	0.969325	0.995757	1.16597	0.919471	0.562887	-0.121124	Nonsignificant	None	1	Molecular Function:nucleic acid binding (GO:0003676)	nucleolar protein 4	--	ko03008 Ribosome biogenesis in eukaryotes	RNA recognition motif (RRM) domain	J	Translation, ribosomal structure and biogenesis ;	IPR000504 [RNA recognition motif domain]
A0A024R755	Calumenin, isoform CRA_a	CALU	1.03986	1.06488	1.11118	1.11891	1.00914	1.00819	1.09989	1.07778	0.929899	1.09307	1.02594	0.502757	0.0369512	Nonsignificant	None	1	Molecular Function:calcium ion binding (GO:0005509)	--	--	--	Ca2+-binding protein, EF-hand superfamily	T	Signal transduction mechanisms ;	IPR002048 [EF-hand domain] ; IPR027239[Calumenin]
A0A024R7B0	Testicular tissue protein Li 217	UBL5	1.03305	0.913668	1.10537	1.17568	1.13705	1.05298	0.960095	1.25598	1.07161	0.948832	1.01424	0.839395	0.0204033	Nonsignificant	None	1	Molecular Function:protein binding (GO:0005515)	ubiquitin-like protein 5	--		--	--	--	IPR000626 [Ubiquitin domain]
A0A024R7B7	CDC37 cell division cycle 37 homolog (S. cerevisiae), isoform CRA_a	CDC37	0.859801	1.04414	0.911428	1.20866	1.23013	1.07273	0.884056	1.12486	1.09084	1.01532	1.01279	0.881548	0.0183324	Nonsignificant	None	1	Molecular Function:protein kinase binding (GO:0019901)	cell division cycle protein 37	--	ko04151 PI3K-Akt signaling pathway	--	--	--	IPR004918 [Cdc37] ; IPR013855[Cdc37, N-terminal domain] ; IPR013873[Cdc37, C-terminal] ; IPR013874[Cdc37, Hsp90 binding]
A0A024R7E0	BTB (POZ) domain containing 14B, isoform CRA_a	BTBD14B	0.806719	0.934111	0.948963	1.14713	1.33054	1.15387	0.82646	1.03408	1.00478	1.07426	1.01453	0.893233	0.0208148	Nonsignificant	None	1	Molecular Function:protein binding (GO:0005515)	BTB/POZ domain-containing protein 14	--	--	--	--	--	IPR000210 [BTB/POZ domain] ; IPR018379[BEN domain]
A0A024R7F7	Transportin 2 (Importin 3, karyopherin beta 2b), isoform CRA_b	TNPO2	0.921151	1.01443	0.868189	1.05746	1.11288	1.07078	0.986219	0.946935	1.06148	1.12546	0.958242	0.451333	-0.0615377	Nonsignificant	None	2	Biological Process:intracellular protein transport (GO:0006886),Molecular Function:Ran GTPase binding (GO:0008536)	transportin-2	--	--	--	--	--	IPR001494 [Importin-beta, N-terminal domain]
A0A024R7G4	ASF1 anti-silencing function 1 homolog B (S. cerevisiae), isoform CRA_a	ASF1B	0.760271	1.38408	1.06315	1.27952	0.914613	1.96401	0.962796	1.07319	1.1363	0.830146	0.905337	0.636651	-0.143474	Nonsignificant	None	2	Cellular Component:nucleus (GO:0005634),Biological Process:chromatin assembly or disassembly (GO:0006333)	histone chaperone ASF1	--	--	--	--	--	IPR006818 [Histone chaperone ASF1-like]
A0A024R7G8	RAD23 homolog A (S. cerevisiae), isoform CRA_a	RAD23A	0.844129	1.00224	0.914733	1.03209	0.959663	1.13949	0.937118	0.999782	1.01613	1.07144	0.92039	0.122718	-0.119683	Nonsignificant	None	5	Molecular Function:damaged DNA binding (GO:0003684),Molecular Function:protein binding (GO:0005515),Cellular Component:nucleus (GO:0005634),Biological Process:nucleotide-excision repair (GO:0006289),Biological Process:proteasome-mediated ubiquitin-dependent protein catabolic process (GO:0043161)	UV excision repair protein RAD23	--	ko03420 Nucleotide excision repair ko04141 Protein processing in endoplasmic reticulum	--	--	--	IPR000626 [Ubiquitin domain] ; IPR004806[UV excision repair protein Rad23] ; IPR006636[Heat shock chaperonin-binding] ; IPR015360[XPC-binding domain] ; IPR015940[Ubiquitin-associated domain]
A0A024R7I5	tRNA (guanine(26)-N(2))-dimethyltransferase	TRMT1	0.708359	1.02178	0.933001	1.04792	1.27173	1.64993	0.763845	0.922557	0.875844	0.913327	0.972154	0.879936	-0.0407427	Nonsignificant	None	4	Molecular Function:RNA binding (GO:0003723),Molecular Function:tRNA (guanine-N2-)-methyltransferase activity (GO:0004809),Biological Process:tRNA processing (GO:0008033),Molecular Function:metal ion binding (GO:0046872)	--	--	--	tRNA G26 N,N-dimethylase Trm1	J	Translation, ribosomal structure and biogenesis ;	IPR000571 [Zinc finger, CCCH-type] ; IPR002905[tRNA methyltransferase, Trm1]
A0A024R7K0	Splicing factor, arginine/serine-rich 14, isoform CRA_a	SFRS14	0.769509	0.967927	0.978534	1.13797	1.23192	1.36992	0.908394	1.02552	1.12538	1.10723	0.918617	0.435937	-0.122465	Nonsignificant	None	3	Molecular Function:nucleic acid binding (GO:0003676),Molecular Function:RNA binding (GO:0003723),Biological Process:RNA processing (GO:0006396)	splicing factor, arginine/serine-rich 14	--	--	--	--	--	IPR000061 [SWAP/Surp] ; IPR000467[G-patch domain]
A0A024R7K7	GATA zinc finger domain containing 2A, isoform CRA_b	GATAD2A	0.853737	0.9708	1.24874	1.2369	1.19619	1.22458	0.938159	1.06844	1.08283	1.14616	1.00846	0.923142	0.0121558	Nonsignificant	None	2	Molecular Function:zinc ion binding (GO:0008270),Molecular Function:sequence-specific DNA binding (GO:0043565)	--	--	--	--	--	--	IPR000679 [Zinc finger, GATA-type] ; IPR032346[Transcriptional repressor p66, coiled-coil MBD2-interaction domain]
A0A024R7L2	HSPC142 protein, isoform CRA_a	HSPC142	1.03038	0.974576	0.973504	1.06708	0.932663	1.07944	1.0311	1.08971	1.05756	1.17774	0.91586	0.0284307	-0.126801	Nonsignificant	None	3	Biological Process:positive regulation of DNA repair (GO:0045739),Cellular Component:BRCA1-A complex (GO:0070531),Cellular Component:BRISC complex (GO:0070552)	BRISC and BRCA1-A complex member 1	--	ko03440 Homologous recombination	--	--	--	IPR026126 [BRISC and BRCA1-A complex member 1]
A0A024R7L5	UPF1	UPF1	0.869933	1.06016	0.858419	1.07275	1.04817	1.18367	0.914138	1.02762	1.03267	1.04507	0.943547	0.389181	-0.0838341	Nonsignificant	None	6	Molecular Function:DNA binding (GO:0003677),Molecular Function:helicase activity (GO:0004386),Molecular Function:ATP binding (GO:0005524),Cellular Component:cytoplasm (GO:0005737),Molecular Function:zinc ion binding (GO:0008270),Molecular Function:hydrolase activity (GO:0016787)	regulator of nonsense transcripts 1	3.6.4.-	ko03013 RNA transport ko03015 mRNA surveillance pathway	Superfamily I DNA and/or RNA helicase	L	Replication, recombination and repair ;	IPR006935 [Helicase/UvrB, N-terminal] ; IPR018999[RNA helicase UPF1, UPF2-interacting domain]
A0A024R7N1	GEM interacting protein, isoform CRA_b	GMIP	0.847279	0.963034	1.18137	1.15897	1.10552	0.825812	0.984621	1.09758	1.13603	1.06221	1.02936	0.730324	0.0417479	Nonsignificant	None	2	Biological Process:signal transduction (GO:0007165),Biological Process:intracellular signal transduction (GO:0035556)	GEM interacting protein	--	--	--	--	--	IPR000198 [Rho GTPase-activating protein domain] ; IPR002219[Protein kinase C-like, phorbol ester/diacylglycerol-binding domain] ; IPR031160[F-BAR domain]
A0A024R7P3	Cation-transporting ATPase	ATP13A1	0.673511	0.980643	0.886027	1.00378	0.961321	0.929108	0.821053	1.08516	1.09284	1.18671	0.880819	0.206951	-0.183083	Nonsignificant	None	2	Molecular Function:nucleotide binding (GO:0000166),Molecular Function:metal ion binding (GO:0046872)	manganese-transporting P-type ATPase	3.6.3.-	--	Magnesium-transporting ATPase (P-type)	P	Inorganic ion transport and metabolism ;	IPR008250 [P-type ATPase, A domain]
A0A024R7S3	Clathrin light chain	CLTB	0.732197	0.796938	0.980668	0.981219	1.08383	0.961448	0.820539	1.07048	1.0787	1.03983	0.920308	0.355966	-0.119812	Nonsignificant	None	5	Molecular Function:structural molecule activity (GO:0005198),Biological Process:intracellular protein transport (GO:0006886),Biological Process:vesicle-mediated transport (GO:0016192),Cellular Component:clathrin coat of trans-Golgi network vesicle (GO:0030130),Cellular Component:clathrin coat of coated pit (GO:0030132)	clathrin light chain B	--	ko04142 Lysosome ko04144 Endocytosis ko04721 Synaptic vesicle cycle ko04961 Endocrine and other factor-regulated calcium reabsorption ko05016 Huntington's disease ko05100 Bacterial invasion of epithelial cells	--	--	--	IPR000996 [Clathrin light chain]
A0A024R7T4	Zinc finger protein 22 (KOX 15), isoform CRA_a	ZNF22	0.797691	0.985115	1.17953	1.00729	0.651276	0.571549	1.05437	0.845915	0.946479	1.04676	1.0349	0.812837	0.0494907	Nonsignificant	None	1	Molecular Function:metal ion binding (GO:0046872)	--	--	--	FOG: Zn-finger	R	General function prediction only ;	IPR007087 [Zinc finger, C2H2] ; IPR015880[Zinc finger, C2H2-like]
A0A024R7U9	V-type proton ATPase subunit H	ATP6V1H	0.719072	1.02313	0.898287	0.973999	0.964525	0.931029	0.880168	1.01439	1.00543	1.04255	0.939562	0.361963	-0.0899392	Nonsignificant	None	1	Biological Process:ATP hydrolysis coupled proton transport (GO:0015991)	V-type H+-transporting ATPase subunit H	--	ko00190 Oxidative phosphorylation ko01100 Metabolic pathways ko04142 Lysosome ko04145 Phagosome ko04150 mTOR signaling pathway ko04721 Synaptic vesicle cycle ko05110 Vibrio cholerae infection ko05120 Epithelial cell signaling in Helicobacter pylori infection ko05152 Tuberculosis ko05323 Rheumatoid arthritis	--	--	--	IPR004908 [ATPase, V1 complex, subunit H] ; IPR011987[ATPase, V1 complex, subunit H, C-terminal]
A0A024R7V6	RAB2, member RAS oncogene family, isoform CRA_a	RAB2	0.686554	1.04737	1.02972	0.984997	0.905611	1.00147	0.771225	1.07599	1.02707	0.998373	0.95489	0.616241	-0.066593	Nonsignificant	None	2	Molecular Function:GTP binding (GO:0005525),Biological Process:small GTPase mediated signal transduction (GO:0007264)	Ras-related protein Rab-2A	--	ko04152 AMPK signaling pathway	GTPase SAR1 family domain	R	General function prediction only ;	IPR001806 [Small GTPase superfamily]
A0A024R7W0	Inositol monophosphatase domain containing 1, isoform CRA_a	IMPAD1	0.903492	1.06731	1.00804	0.902721	0.962763	0.999803	0.900479	1.05124	0.99705	1.00898	0.977163	0.587837	-0.0333294	Nonsignificant	None	1	Biological Process:phosphatidylinositol phosphorylation (GO:0046854)	--	--	ko00562 Inositol phosphate metabolism ko00920 Sulfur metabolism ko01100 Metabolic pathways ko04070 Phosphatidylinositol signaling system	3'-Phosphoadenosine 5'-phosphosulfate (PAPS) 3'-phosphatase	P	Inorganic ion transport and metabolism ;	IPR000760 [Inositol monophosphatase-like]
A0A024R7W9	COP9 constitutive photomorphogenic homolog subunit 5 (Arabidopsis), isoform CRA_a	COPS5	0.753795	0.970684	0.902034	0.908149	0.870752	1.07596	0.93845	1.1081	1.01824	0.962912	0.863187	0.0198285	-0.212255	Nonsignificant	None	1	Molecular Function:protein binding (GO:0005515)	COP9 signalosome complex subunit 5	3.4.-.-	--	Proteasome lid subunit RPN8/RPN11, contains Jab1/MPN domain metalloenzyme (JAMM) motif	O	Posttranslational modification, protein turnover, chaperones ;	IPR000555 [JAB1/MPN/MOV34 metalloenzyme domain]
A0A024R7X0	ADP-ribosylation factor guanine nucleotide-exchange factor 1(Brefeldin A-inhibited), isoform CRA_a	ARFGEF1	0.754161	1.11381	0.961469	1.0524	0.918315	0.969931	0.879488	1.11647	1.1195	1.04271	0.936051	0.418237	-0.0953407	Nonsignificant	None	2	Molecular Function:ARF guanyl-nucleotide exchange factor activity (GO:0005086),Biological Process:regulation of ARF protein signal transduction (GO:0032012)	brefeldin A-inhibited guanine nucleotide-exchange protein	--	ko04144 Endocytosis	Guanine-nucleotide exchange factor, contains Sec7 domain	R	General function prediction only ;	IPR000904 [Sec7 domain] ; IPR015403[Sec7, C-terminal] ; IPR032629[Mon2, dimerisation and cyclophilin-binding domain] ; IPR032691[Guanine nucleotide exchange factor, N-terminal]
A0A024R7X6	Retinol dehydrogenase 10 (All-trans), isoform CRA_a	RDH10	0.680909	1.02131	0.77015	0.969654	1.01568	0.793208	0.971112	1.34233	1.45411	0.89106	0.817655	0.214776	-0.290435	Nonsignificant	None	2	Biological Process:retinoic acid biosynthetic process (GO:0002138),Molecular Function:NADP-retinol dehydrogenase activity (GO:0052650)	retinol dehydrogenase 10	1.1.1.-	ko00830 Retinol metabolism ko01100 Metabolic pathways	Short-chain dehydrogenase	R	General function prediction only ;	IPR002347 [Short-chain dehydrogenase/reductase SDR] ; IPR032970[Retinol dehydrogenase 10]
A0A024R7X7	Staufen, RNA binding protein, homolog 2 (Drosophila), isoform CRA_b	STAU2	0.730845	1.10393	0.906451	0.949703	0.852941	1.11111	0.90279	1.23914	1.09556	0.862059	0.872035	0.189298	-0.197543	Nonsignificant	None	--	--	double-stranded RNA-binding protein Staufen	--	--	dsRNA-specific ribonuclease	K	Transcription ;	IPR014720 [Double-stranded RNA-binding domain] ; IPR032478[Staufen, C-terminal]
A0A024R819	Nudix (Nucleoside diphosphate linked moiety X)-type motif 1, isoform CRA_a	NUDT1	0.923395	1.46915	0.984237	1.34727	1.2004	1.19313	1.14163	1.02146	1.01717	1.103	1.08182	0.436456	0.113455	Nonsignificant	None	3	Biological Process:DNA repair (GO:0006281),Molecular Function:8-oxo-7,8-dihydroguanosine triphosphate pyrophosphatase activity (GO:0008413),Molecular Function:hydrolase activity (GO:0016787)	--	--	--	ADP-ribose pyrophosphatase YjhB, NUDIX family	F	Nucleotide transport and metabolism ;	IPR000086 [NUDIX hydrolase domain] ; IPR003563[7,8-dihydro-8-oxoguanine triphosphatase] ; IPR020476[NUDIX hydrolase]
A0A024R843	Tripartite motif-containing 32, isoform CRA_a	TRIM32	0.711164	0.996936	0.848471	1.20749	1.0033	1.15353	0.960121	1.09899	1.02022	0.999155	0.91119	0.333741	-0.134177	Nonsignificant	None	5	Molecular Function:protein binding (GO:0005515),Cellular Component:intracellular (GO:0005622),Biological Process:actin ubiquitination (GO:0007014),Molecular Function:zinc ion binding (GO:0008270),Molecular Function:ubiquitin protein ligase activity (GO:0061630)	tripartite motif-containing protein 32	2.3.2.27	ko04120 Ubiquitin mediated proteolysis	DNA-binding beta-propeller fold protein YncE	R	General function prediction only ;	IPR000315 [B-box-type zinc finger] ; IPR001258[NHL repeat] ; IPR001841[Zinc finger, RING-type] ; IPR013017[NHL repeat, subgroup] ; IPR027370[RING-type zinc-finger, LisH dimerisation motif] ; IPR033569[E3 ubiquitin-protein ligase TRIM32]
A0A024R850	Mitochondrial ribosome recycling factor, isoform CRA_a	MRRF	0.794889	1.18241	0.851941	0.900079	1.17678	1.86062	0.738109	1.05391	0.836913	0.860334	0.917048	0.697564	-0.124931	Nonsignificant	None	1	Biological Process:translation (GO:0006412)	ribosome recycling factor	--	--	Ribosome recycling factor	J	Translation, ribosomal structure and biogenesis ;	IPR002661 [Ribosome recycling factor] ; IPR023584[Ribosome recycling factor domain]
A0A024R857	F-box and leucine-rich repeat protein 18, isoform CRA_b	FBXL18	0.910604	1.40704	0.878269	0.879696	1.33214	0.888633	0.826763	1.04806	1.00144	1.00806	1.133	0.34097	0.180148	Nonsignificant	None	1	Molecular Function:protein binding (GO:0005515)	F-box and leucine-rich repeat protein 18	--	--	--	--	--	IPR001810 [F-box domain]
A0A024R870	Leucine rich repeat and sterile alpha motif containing 1, isoform CRA_a	LRSAM1	1.01361	1.03309	1.0765	0.996298	0.961359	1.3159	1.16503	1.01523	0.968632	1.02	0.926353	0.283009	-0.110366	Nonsignificant	None	2	Molecular Function:protein binding (GO:0005515),Molecular Function:zinc ion binding (GO:0008270)	E3 ubiquitin-protein ligase LRSAM1	2.3.2.27	--	Leucine-rich repeat (LRR) protein	K	Transcription ;	IPR001611 [Leucine-rich repeat] ; IPR001660[Sterile alpha motif domain] ; IPR001841[Zinc finger, RING-type] ; IPR003591[Leucine-rich repeat, typical subtype]
A0A024R872	Chromosome 9 open reading frame 88, isoform CRA_a	C9orf88	0.79293	1.03573	0.932587	1.11552	1.15886	1.14713	0.8223	1.05602	0.996108	0.946814	1.01353	0.878836	0.0193953	Nonsignificant	None	--	--	--	--	--	--	--	--	IPR001849 [Pleckstrin homology domain] ; IPR026088[Niban-like]
A0A024R877	Delta-aminolevulinic acid dehydratase	ALAD	0.824443	0.790858	0.943958	0.995905	0.856645	0.886211	0.910389	0.851439	0.968166	0.956683	0.964775	0.483905	-0.0517353	Nonsignificant	None	3	Molecular Function:porphobilinogen synthase activity (GO:0004655),Biological Process:tetrapyrrole biosynthetic process (GO:0033014),Molecular Function:metal ion binding (GO:0046872)	porphobilinogen synthase	4.2.1.24	ko00860 Porphyrin and chlorophyll metabolism ko01100 Metabolic pathways	Delta-aminolevulinic acid dehydratase, porphobilinogen synthase	H	Coenzyme transport and metabolism ;	IPR001731 [Delta-aminolevulinic acid dehydratase]
A0A024R883	V-type proton ATPase subunit G	ATP6V1G1	0.666821	1.19423	1.10791	1.02003	0.688936	0.975649	0.92466	0.965588	0.782325	0.751801	1.06316	0.651775	0.0883613	Nonsignificant	None	2	Biological Process:proton transport (GO:0015992),Cellular Component:vacuolar proton-transporting V-type ATPase complex (GO:0016471)	V-type H+-transporting ATPase subunit G	--	ko00190 Oxidative phosphorylation ko01100 Metabolic pathways ko04145 Phagosome ko04150 mTOR signaling pathway ko04721 Synaptic vesicle cycle ko04966 Collecting duct acid secretion ko05110 Vibrio cholerae infection ko05120 Epithelial cell signaling in Helicobacter pylori infection ko05323 Rheumatoid arthritis	--	--	--	IPR005124 [Vacuolar (H+)-ATPase G subunit]
A0A024R884	Tenascin C (Hexabrachion), isoform CRA_a	TNC	3.90144	1.06885	1.58524	0.988154	0.846447	0.441506	1.35148	0.40059	0.441117	0.633102	2.56752	0.149558	1.36038	Nonsignificant	None	4	Molecular Function:protein binding (GO:0005515),Biological Process:cell adhesion (GO:0007155),Cellular Component:extracellular matrix (GO:0031012),Biological Process:regulation of cell proliferation (GO:0042127)	tenascin	--	ko04151 PI3K-Akt signaling pathway ko04510 Focal adhesion ko04512 ECM-receptor interaction ko05165 Human papillomavirus infection ko05206 MicroRNAs in cancer	Phage-related protein, tail component	X	Mobilome: prophages, transposons;	IPR000742 [EGF-like domain] ; IPR002181[Fibrinogen, alpha/beta/gamma chain, C-terminal globular domain] ; IPR003961[Fibronectin type III] ; IPR013111[EGF-like domain, extracellular] ; IPR033078[Tenascin-C]
A0A024R897	Actin-related protein 2/3 complex subunit 5	ARPC5L	0.885385	0.983774	0.780963	1.09353	0.906689	0.860083	0.724971	1.03709	1.04528	1.10778	0.97385	0.783536	-0.0382287	Nonsignificant	None	4	Cellular Component:Arp2/3 protein complex (GO:0005885),Cellular Component:actin cytoskeleton (GO:0015629),Biological Process:regulation of actin filament polymerization (GO:0030833),Biological Process:Arp2/3 complex-mediated actin nucleation (GO:0034314)	actin related protein 2/3 complex, subunit 5	--	ko04144 Endocytosis ko04666 Fc gamma R-mediated phagocytosis ko04810 Regulation of actin cytoskeleton ko05100 Bacterial invasion of epithelial cells ko05130 Pathogenic Escherichia coli infection ko05131 Shigellosis ko05132 Salmonella infection	--	--	--	IPR006789 [Actin-related protein 2/3 complex subunit 5] ; IPR030075[Actin-related protein 2/3 complex subunit 5-like protein]
A0A024R8A7	HCG31253, isoform CRA_a	hCG_31253	0.771976	0.990097	0.893705	1.14016	1.15141	1.39767	0.93589	0.989421	0.996999	1.0318	0.924431	0.484916	-0.113363	Nonsignificant	None	2	Molecular Function:nucleic acid binding (GO:0003676),Molecular Function:RNA binding (GO:0003723)	far upstream element-binding protein	--	--	--	--	--	IPR004087 [K Homology domain] ; IPR004088[K Homology domain, type 1]
A0A024R8D4	Mitochondrial ribosomal protein S2, isoform CRA_a	MRPS2	0.758169	1.09283	0.821624	0.92509	1.11373	1.26017	0.946279	1.03476	0.859272	0.83781	0.954063	0.675322	-0.0678433	Nonsignificant	None	5	Molecular Function:structural constituent of ribosome (GO:0003735),Cellular Component:intracellular (GO:0005622),Cellular Component:ribosome (GO:0005840),Biological Process:translation (GO:0006412),Cellular Component:small ribosomal subunit (GO:0015935)	small subunit ribosomal protein S2	--	ko03010 Ribosome	Ribosomal protein S2	J	Translation, ribosomal structure and biogenesis ;	IPR001865 [Ribosomal protein S2] ; IPR005706[Ribosomal protein S2, bacteria/mitochondria/plastid]
A0A024R8D5	HCG30600, isoform CRA_a	hCG_30600	0.71956	1.07914	1.17989	0.895719	0.729379	0.725991	1.06491	0.899441	1.00825	1.3344	0.914704	0.546041	-0.128624	Nonsignificant	None	--	--	microsomal prostaglandin-E synthase 1	5.3.99.3	ko00590 Arachidonic acid metabolism ko01100 Metabolic pathways	--	--	--	IPR001129 [Membrane-associated, eicosanoid/glutathione metabolism (MAPEG) protein]
A0A024R8E4	Chromosome 9 open reading frame 32, isoform CRA_a	C9orf32	1.03506	1.16526	0.99005	1.0453	1.13977	1.66512	0.970894	0.870462	0.87494	0.998561	0.999156	0.995528	-0.00121779	Nonsignificant	None	2	Biological Process:N-terminal protein amino acid methylation (GO:0006480),Molecular Function:methyltransferase activity (GO:0008168)	protein N-terminal methyltransferase	2.1.1.244	--	Cyclopropane fatty-acyl-phospholipid synthase and related methyltransferases	I	Lipid transport and metabolism ;	IPR008576 [Alpha-N-methyltransferase NTM1]
A0A024R8E5	Collagen, type V, alpha 1, isoform CRA_a	COL5A1	1.17942	1.13238	1.7552	1.18726	0.875215	0.698225	1.19405	0.941981	1.00075	0.881968	1.29945	0.125543	0.377901	Nonsignificant	None	1	Molecular Function:extracellular matrix structural constituent (GO:0005201)	collagen, type V/XI/XXIV/XXVII, alpha	--	ko04974 Protein digestion and absorption	Autotransporter adhesin	UW	Intracellular trafficking, secretion, and vesicular transport ; Extracellular structures ;	IPR000885 [Fibrillar collagen, C-terminal] ; IPR001791[Laminin G domain] ; IPR008160[Collagen triple helix repeat]
A0A024R8I2	Ubiquitin associated domain containing 1, isoform CRA_c	UBADC1	0.899623	0.98014	0.886463	0.915535	0.985165	0.979834	0.986343	1.04697	0.967709	1.06024	0.925776	0.0281735	-0.111265	Nonsignificant	None	--	--	Kip1 ubiquitination-promoting complex protein 2	--	--	--	--	--	IPR006636 [Heat shock chaperonin-binding] ; IPR015940[Ubiquitin-associated domain]
A0A024R8L0	Mitochondrial ribosomal protein S7, isoform CRA_a	MRPS7	0.695425	1.05929	0.830318	0.928728	1.07145	1.44742	0.802613	1.01378	0.962976	0.956882	0.884548	0.383227	-0.176988	Nonsignificant	None	1	Biological Process:translation (GO:0006412)	small subunit ribosomal protein S7	--	ko03010 Ribosome	Ribosomal protein S7	J	Translation, ribosomal structure and biogenesis ;	IPR000235 [Ribosomal protein S5/S7] ; IPR023798[Ribosomal protein S7 domain]
A0A024R8L1	WW domain binding protein 2, isoform CRA_a	WBP2	0.892719	0.910475	0.800802	0.998652	0.982243	0.922099	0.985543	0.964886	0.972492	0.939468	0.958283	0.314717	-0.061477	Nonsignificant	None	3	Cellular Component:nuclear chromatin (GO:0000790),Molecular Function:RNA polymerase II transcription coactivator activity (GO:0001105),Biological Process:cellular response to estrogen stimulus (GO:0071391)				--	--	--	IPR004182 [GRAM domain] ; IPR033598[WW domain-binding protein 2]
A0A024R8M0	Guanine nucleotide binding protein (G protein), alpha 13, isoform CRA_a	GNA13	0.92845	1.01926	0.853667	0.915937	0.979259	0.915094	1.01702	0.977345	1.09511	1.12473	0.915635	0.106357	-0.127155	Nonsignificant	None	8	Molecular Function:G-protein coupled receptor binding (GO:0001664),Molecular Function:GTPase activity (GO:0003924),Molecular Function:signal transducer activity (GO:0004871),Molecular Function:GTP binding (GO:0005525),Biological Process:G-protein coupled receptor signaling pathway (GO:0007186),Biological Process:small GTPase mediated signal transduction (GO:0007264),Molecular Function:guanyl nucl…	guanine nucleotide-binding protein subunit alpha-13	--	ko04022 cGMP-PKG signaling pathway ko04071 Sphingolipid signaling pathway ko04072 Phospholipase D signaling pathway ko04270 Vascular smooth muscle contraction ko04371 Apelin signaling pathway ko04611 Platelet activation ko04730 Long-term depression ko04810 Regulation of actin cytoskeleton ko05200 Pathways in cancer	--	--	--	IPR000469 [G-protein alpha subunit, group 12/13] ; IPR001019[Guanine nucleotide binding protein (G-protein), alpha subunit]
A0A024R8M4	Phosphoribosyl pyrophosphate synthetase-associated protein 1, isoform CRA_a	PRPSAP1	0.799268	1.04834	0.793182	0.943644	0.961826	0.976021	0.879995	1.06588	1.01358	1.02334	0.916806	0.196456	-0.125312	Nonsignificant	None	3	Molecular Function:magnesium ion binding (GO:0000287),Molecular Function:ribose phosphate diphosphokinase activity (GO:0004749),Biological Process:nucleotide biosynthetic process (GO:0009165)	--	--	--	Phosphoribosylpyrophosphate synthetase	FE	Nucleotide transport and metabolism ; Amino acid transport and metabolism ;	IPR005946 [Ribose-phosphate diphosphokinase] ; IPR029099[Ribose-phosphate pyrophosphokinase, N-terminal domain]
A0A024R8R0	SAP30 binding protein, isoform CRA_a	SAP30BP	0.943422	0.867862	1.08173	0.931822	1.16098	1.23541	0.995085	1.01409	1.01747	1.01606	0.944622	0.429229	-0.0821916	Nonsignificant	None	--	--	--	--	--	--	--	--	IPR012479 [SAP30-binding protein]
A0A024R8S5	Protein disulfide-isomerase	P4HB	0.526628	0.924766	0.702045	1.15394	0.903553	1.00147	0.721145	1.11928	1.04244	1.10305	0.844318	0.26212	-0.244141	Nonsignificant	None	1	Biological Process:cell redox homeostasis (GO:0045454)	protein disulfide-isomerase A1	5.3.4.1	ko04141 Protein processing in endoplasmic reticulum	Negative regulator of GroEL, contains thioredoxin-like and TPR-like domains	O	Posttranslational modification, protein turnover, chaperones ;	IPR013766 [Thioredoxin domain]
A0A024R8T9	Synaptogyrin	SYNGR2	0.840281	0.928372	0.877462	1.32329	1.0383	1.31624	0.871406	0.963224	0.992465	0.91367	0.99025	0.935211	-0.0141347	Nonsignificant	None	1	Cellular Component:membrane (GO:0016020)	--	--	--	--	--	--	IPR008253 [Marvel domain] ; IPR016579[Synaptogyrin]
A0A024R8U8	Calcium activated nucleotidase 1, isoform CRA_b	CANT1	0.832517	1.24159	0.938033	1.15641	1.20813	1.2496	0.829823	1.04712	1.00407	0.966506	1.05485	0.610348	0.0770345	Nonsignificant	None	2	Molecular Function:calcium ion binding (GO:0005509),Molecular Function:nucleoside-diphosphatase activity (GO:0017110)	soluble calcium-activated nucleotidase 1	3.6.1.6	ko00230 Purine metabolism ko00240 Pyrimidine metabolism	--	--	--	IPR009283 [Apyrase]
A0A024R8V0	Septin 9, isoform CRA_a	2020-09-09	1.07616	1.00925	0.86174	1.07965	0.997264	0.946849	1.03525	0.959017	0.977961	1.02971	1.01521	0.738188	0.0217754	Nonsignificant	None	1	Molecular Function:GTP binding (GO:0005525)	septin 3/9/12	--	ko05100 Bacterial invasion of epithelial cells	Predicted GTPase	R	General function prediction only ;	IPR016491 [Septin] ; IPR030379[Septin-type guanine nucleotide-binding (G) domain] ; IPR030645[Septin 9]
A0A024R8V7	TIMP metallopeptidase inhibitor 2, isoform CRA_b	TIMP2	1.18863	0.900616	1.85514	0.959663	0.709443	0.807664	1.3178	0.978173	0.912448	0.962419	1.12755	0.573153	0.173185	Nonsignificant	None	3	Molecular Function:protein binding (GO:0005515),Molecular Function:metalloendopeptidase inhibitor activity (GO:0008191),Biological Process:negative regulation of endopeptidase activity (GO:0010951)				--	--	--	IPR001134 [Netrin domain] ; IPR001820[Protease inhibitor I35 (TIMP)] ; IPR015613[Metalloproteinase inhibitor 2]
A0A024R8Y2	POU domain protein	POU2F1	0.782168	0.958035	0.86204	1.07282	1.02018	1.15855	0.92031	1.06899	0.97708	1.35071	0.85748	0.12884	-0.221826	Nonsignificant	None	2	Molecular Function:DNA binding (GO:0003677),Cellular Component:nucleus (GO:0005634)	POU domain transcription factor, class 2	--	--	--	--	--	IPR000327 [POU-specific domain] ; IPR000972[Octamer-binding transcription factor] ; IPR001356[Homeobox domain] ; IPR013847[POU domain]
A0A024R8Y7	Chromosome 1 open reading frame 156, isoform CRA_a	C1orf156	0.797506	1.00385	1.39784	0.956713	1.17718	0.901346	0.943138	1.14467	1.46976	1.16235	0.948736	0.699248	-0.0759216	Nonsignificant	None	--	--	--	--	--	--	--	--	--
A0A024R938	Peroxiredoxin 6, isoform CRA_a	PRDX6	0.943396	0.804439	0.757189	0.877891	1.25973	0.670611	1.34738	0.93756	0.887989	0.939903	0.970565	0.846585	-0.0431029	Nonsignificant	None	5	Molecular Function:antioxidant activity (GO:0016209),Molecular Function:oxidoreductase activity (GO:0016491),Biological Process:cell redox homeostasis (GO:0045454),Molecular Function:peroxiredoxin activity (GO:0051920),Biological Process:oxidation-reduction process (GO:0055114)	--	--	ko01100 Metabolic pathways	Alkyl hydroperoxide reductase subunit AhpC (peroxiredoxin)	V	Defense mechanisms ;	IPR000866 [Alkyl hydroperoxide reductase subunit C/ Thiol specific antioxidant] ; IPR013766[Thioredoxin domain] ; IPR019479[Peroxiredoxin, C-terminal]
A0A024R943	Epididymis secretory sperm binding protein	TOR3A	1.08557	1.14771	1.10538	1.10283	0.910247	0.797664	1.23051	1.1192	1.16628	1.16693	0.976492	0.774894	-0.03432	Nonsignificant	None	1	Molecular Function:ATP binding (GO:0005524)	--	--	--	ATP-dependent Clp protease ATP-binding subunit ClpA	O	Posttranslational modification, protein turnover, chaperones ;	IPR010448 [Torsin] ; IPR030552[Torsin-3A]
A0A024R962	HCG40889, isoform CRA_b	hCG_40889	1.1464	1.12618	1.58231	0.936087	0.89813	0.687323	1.05601	0.941446	0.992298	0.845573	1.25791	0.128402	0.331034	Nonsignificant	None	--	--	complement factor H	--	ko04610 Complement and coagulation cascades ko05150 Staphylococcus aureus infection	--	--	--	IPR000436 [Sushi/SCR/CCP domain]
A0A024R974	E74-like factor 3 (Ets domain transcription factor, epithelial-specific ), isoform CRA_b	ELF3	0.910082	1.01817	0.974569	1.04269	1.24977	1.24869	0.861304	1.0799	1.07165	0.992824	0.988755	0.893177	-0.0163156	Nonsignificant	None	5	Cellular Component:nucleus (GO:0005634),Biological Process:transcription from RNA polymerase II promoter (GO:0006366),Biological Process:inflammatory response (GO:0006954),Biological Process:epithelial cell differentiation (GO:0030855),Molecular Function:sequence-specific DNA binding (GO:0043565)	E74-like factor 3	--	--	--	--	--	IPR000418 [Ets domain] ; IPR003118[Pointed domain] ; IPR033074[ETS-related transcription factor Elf-3]
A0A024R977	ADP-ribosylation factor-like 8A, isoform CRA_a	ARL8A	0.943181	0.961459	0.83864	0.971549	0.916301	0.86993	0.802718	0.95997	0.943459	0.980144	1.01644	0.721816	0.0235264	Nonsignificant	None	3	Molecular Function:GTP binding (GO:0005525),Cellular Component:intracellular (GO:0005622),Biological Process:small GTPase mediated signal transduction (GO:0007264)	ADP-ribosylation factor-like protein 8	--	--	GTPase SAR1 family domain	R	General function prediction only ;	IPR006689 [Small GTPase superfamily, ARF/SAR type] ; IPR024156[Small GTPase superfamily, ARF type]
A0A024R994	Copine III, isoform CRA_a	CPNE3	0.934076	1.17426	1.02403	1.00176	0.895933	0.870633	0.966359	1.07516	0.991514	0.971717	1.03173	0.608112	0.045062	Nonsignificant	None	1	Molecular Function:protein binding (GO:0005515)	--	--	--	Ca2+-dependent lipid-binding protein, contains C2 domain	R	General function prediction only ;	IPR000008 [C2 domain] ; IPR002035[von Willebrand factor, type A] ; IPR010734[Copine]
A0A024R9A4	DEAD (Asp-Glu-Ala-Asp) box polypeptide 3, Y-linked, isoform CRA_a	DDX3Y	0.877399	1.06421	0.814734	1.14579	1.82628	0.847667	1.39388	0.946363	0.71026	0.785659	1.22302	0.36403	0.290451	Nonsignificant	None	2	Molecular Function:nucleic acid binding (GO:0003676),Molecular Function:ATP binding (GO:0005524)	ATP-dependent RNA helicase DDX3Y	3.6.4.13	--	Superfamily II DNA and RNA helicase	L	Replication, recombination and repair ;	IPR001650 [Helicase, C-terminal] ; IPR011545[DEAD/DEAH box helicase domain] ; IPR014001[Helicase superfamily 1/2, ATP-binding domain] ; IPR014014[RNA helicase, DEAD-box type, Q motif]
A0A024R9B7	Cytochrome c oxidase subunit VIc, isoform CRA_a	COX6C	0.656264	0.715873	0.662849	0.695124	0.714203	0.873947	0.627313	1.22224	0.790891	0.683558	0.820475	0.224324	-0.28547	Nonsignificant	None	1	Molecular Function:cytochrome-c oxidase activity (GO:0004129)	cytochrome c oxidase subunit 6c	--	ko00190 Oxidative phosphorylation ko01100 Metabolic pathways ko04260 Cardiac muscle contraction ko04932 Non-alcoholic fatty liver disease (NAFLD) ko05010 Alzheimer's disease ko05012 Parkinson's disease ko05016 Huntington's disease	--	--	--	IPR004204 [Cytochrome c oxidase subunit 6C]
A0A024R9D2	Metadherin, isoform CRA_a	MTDH	0.705705	0.769858	0.939999	1.34244	1.0834	0.862703	0.872676	1.06903	0.998232	1.11593	0.98431	0.905051	-0.0228148	Nonsignificant	None	3	Biological Process:negative regulation of apoptotic process (GO:0043066),Biological Process:positive regulation of I-kappaB kinase/NF-kappaB signaling (GO:0043123),Biological Process:positive regulation of angiogenesis (GO:0045766)	--	--	--	--	--	--	IPR031402 [Protein LYRIC]
A0A024R9D3	Ribosomal protein L30, isoform CRA_b	RPL30	0.640783	1.01493	0.923819	1.02711	1.10275	1.069	0.726628	1.16456	1.10658	1.10069	0.911356	0.437974	-0.133913	Nonsignificant	None	4	Molecular Function:structural constituent of ribosome (GO:0003735),Cellular Component:intracellular (GO:0005622),Cellular Component:ribosome (GO:0005840),Biological Process:translation (GO:0006412)	large subunit ribosomal protein L30e	--	ko03010 Ribosome	Ribosomal protein L30E	J	Translation, ribosomal structure and biogenesis ;	IPR000231 [Ribosomal protein L30e] ; IPR004038[Ribosomal protein L7Ae/L30e/S12e/Gadd45]
A0A024R9D8	Sperm associated antigen 1, isoform CRA_b	SPAG1	0.68375	0.959557	0.993768	1.59259	1.11642	0.67901	0.837593	0.956933	0.955122	0.878245	1.24128	0.222781	0.311832	Nonsignificant	None	1	Molecular Function:protein binding (GO:0005515)	sperm-associated antigen 1	--	--	Tetratricopeptide (TPR) repeat	R	General function prediction only ;	IPR001440 [Tetratricopeptide repeat 1] ; IPR013026[Tetratricopeptide repeat-containing domain] ; IPR019734[Tetratricopeptide repeat] ; IPR025986[RNA-polymerase II-associated protein 3-like, C-terminal domain]
A0A024R9E6	TAF2 RNA polymerase II, TATA box binding protein (TBP)-associated factor, 150kDa, isoform CRA_a	TAF2	0.746812	1.35428	1.04554	1.13479	1.34517	1.25163	0.915215	1.03841	1.2	1.166	1.00993	0.932913	0.0142611	Nonsignificant	None	2	Molecular Function:metallopeptidase activity (GO:0008237),Molecular Function:zinc ion binding (GO:0008270)	transcription initiation factor TFIID subunit 2	--	ko03022 Basal transcription factors	HEAT repeat	R	General function prediction only ;	IPR014782 [Peptidase M1, membrane alanine aminopeptidase, N-terminal]
A0A024R9G3	Derlin	DERL1	0.697151	1.04406	0.87886	1.32124	1.05025	1.02202	0.755311	1.02997	1.05719	1.22651	0.980469	0.880478	-0.0284567	Nonsignificant	None	--	--	Derlin-1	--	ko04141 Protein processing in endoplasmic reticulum ko05014 Amyotrophic lateral sclerosis (ALS)	--	--	--	IPR007599 [Derlin]
A0A024R9H1	Matrilin 2, isoform CRA_a	MATN2	1.88242	1.02256	1.4075	1.15841	0.998812	0.680439	1.10758	0.725257	0.831303	0.918095	1.51776	0.0404951	0.601943	Significant	up	2	Molecular Function:calcium ion binding (GO:0005509),Molecular Function:protein binding (GO:0005515)	--	--	--	Secreted protein containing bacterial Ig-like domain and vWFA domain	R	General function prediction only ;	IPR000742 [EGF-like domain] ; IPR001881[EGF-like calcium-binding domain] ; IPR002035[von Willebrand factor, type A] ; IPR019466[Matrilin, coiled-coil trimerisation domain] ; IPR026823[Complement Clr-like EGF domain]
A0A024R9H2	Heat-responsive protein 12, isoform CRA_a	HRSP12	0.917418	1.24259	0.747069	1.2987	1.23717	1.29456	0.647011	0.876069	0.776709	0.730582	1.25851	0.192567	0.331713	Nonsignificant	None	--	--	2-iminobutanoate/2-iminopropanoate deaminase	3.5.99.10	--	Enamine deaminase RidA, house cleaning of reactive enamine intermediates, YjgF/YER057c/UK114 family	V	Defense mechanisms ;	IPR006175 [YjgF/YER057c/UK114 family]
A0A024R9K5	Zinc finger, FYVE domain containing 19, isoform CRA_e	ZFYVE19	1.45478	1.08302	1.05833	1.15247	1.20624	1.06796	0.902638	1.0654	0.970958	1.10535	1.16481	0.0685694	0.22009	Nonsignificant	None	--	--	--	--	--	--	--	--	--
A0A024R9K7	Chromosome 15 open reading frame 24, isoform CRA_b	C15orf24	0.781571	1.01335	0.853473	1.04857	0.96591	0.949389	0.946746	0.962934	0.997555	0.999604	0.960183	0.489742	-0.0586181	Nonsignificant	None	--	--	--	--	--	--	--	--	IPR019008 [Domain of unknown function DUF2012]
A0A024R9L1	RNA helicase aquarius	AQR	0.798089	1.15239	0.959108	1.19161	1.23924	1.08038	0.875822	1.15473	1.03683	0.990841	1.03928	0.681577	0.0555793	Nonsignificant	None	1	Cellular Component:spliceosomal complex (GO:0005681)	intron-binding protein aquarius	--	ko03040 Spliceosome	Superfamily I DNA and/or RNA helicase	L	Replication, recombination and repair ;	IPR026300 [CWF11 family] ; IPR032174[Intron-binding protein aquarius, N-terminal]
A0A024R9M9	Calcium binding protein P22, isoform CRA_a	CHP	0.63573	0.828106	0.77278	1.09359	0.94898	0.922839	0.70332	1.0969	1.0835	0.954415	0.898805	0.387454	-0.15392	Nonsignificant	None	1	Molecular Function:calcium ion binding (GO:0005509)	calcineurin B homologous protein 1	--	--	--	--	--	IPR002048 [EF-hand domain]
A0A024R9P6	Family with sequence similarity 82, member C, isoform CRA_a	FAM82C	0.761062	1.00078	0.768944	1.10358	0.967642	1.25258	0.864141	0.946798	1.08238	0.964208	0.900572	0.316992	-0.151086	Nonsignificant	None	--	--	--	--	--	Tetratricopeptide (TPR) repeat	R	General function prediction only ;	--
A0A024R9R3	Vacuolar protein sorting protein 18, isoform CRA_d	VPS18	0.851986	0.979789	0.984913	1.06751	0.916737	1.01019	0.955453	1.07909	1.02251	1.04686	0.938765	0.17026	-0.0911634	Nonsignificant	None	2	Biological Process:intracellular protein transport (GO:0006886),Biological Process:vesicle-mediated transport (GO:0016192)	vacuolar protein sorting-associated protein 18	--		--	--	--	IPR000547 [Clathrin, heavy chain/VPS, 7-fold repeat] ; IPR007810[Pep3/Vps18/deep orange]
A0A024R9U9	Uncharacterized protein	RP1-112K5.2	0.799461	1.00728	0.825606	0.784636	1.01051	0.959867	1.01919	1.03752	0.986215	1.00471	0.884172	0.0836164	-0.177601	Nonsignificant	None	--	--	pre-rRNA-processing protein TSR2	--	--	--	--	--	IPR019398 [Pre-rRNA-processing protein TSR2]
A0A024R9W5	HECT, UBA and WWE domain containing 1, isoform CRA_b	HUWE1	0.86825	1.09172	1.02796	1.04182	1.03626	1.14978	0.914785	1.04992	1.00223	1.01682	0.986846	0.807742	-0.0191029	Nonsignificant	None	1	Molecular Function:ubiquitin-protein transferase activity (GO:0004842)	E3 ubiquitin-protein ligase HUWE1	2.3.2.26	ko04120 Ubiquitin mediated proteolysis	--	--	--	IPR000569 [HECT domain] ; IPR004170[WWE domain] ; IPR010309[E3 ubiquitin ligase, domain of unknown function DUF908] ; IPR010314[E3 ubiquitin ligase, domain of unknown function DUF913] ; IPR015940[Ubiquitin-associated domain] ; IPR025527[Domain of unknown function DUF4414]
A0A024R9Z6	Ankyrin repeat and MYND domain containing 2, isoform CRA_b	ANKMY2	0.702487	1.05647	0.66963	1.0539	0.840852	0.789835	0.911183	1.09911	1.04572	0.93298	0.904685	0.384568	-0.144513	Nonsignificant	None	1	Molecular Function:protein binding (GO:0005515)	--	--	--	Ankyrin repeat	T	Signal transduction mechanisms ;	IPR002110 [Ankyrin repeat] ; IPR002893[Zinc finger, MYND-type] ; IPR020683[Ankyrin repeat-containing domain]
A0A024RA42	Basic leucine zipper and W2 domains 2, isoform CRA_a	BZW2	0.766875	1.20625	0.881487	1.29341	1.21491	0.950587	0.784207	1.20961	0.990277	0.901571	1.1089	0.425107	0.149132	Nonsignificant	None	1	Molecular Function:protein binding (GO:0005515)	--	--	--	--	--	--	IPR003307 [W2 domain]
A0A024RA57	Uncharacterized protein	MGC72075	0.533186	0.647124	0.631637	1.07633	0.763274	1.00135	1.19189	1.08243	0.983784	0.97973	0.696968	0.014559	-0.520835	Significant	down	--	--	--	--	--	--	--	--	IPR026755 [Protein FAM221A/B]
A0A024RA58	Deafness, autosomal dominant 5, isoform CRA_a	DFNA5	1.2681	1.13405	0.950502	0.788092	1.11467	0.781302	0.973289	0.869783	0.876461	1.0818	1.14681	0.204683	0.197627	Nonsignificant	None	--	--	non-syndromic hearing impairment protein 5	--	--	--	--	--	IPR007677 [Gasdermin]
A0A024RA94	Microfibrillar-associated protein 2, isoform CRA_d	MFAP2	1.46629	0.833986	2.33096	0.767352	0.761373	0.770535	1.65816	0.817444	1.34617	0.896028	1.12237	0.711721	0.166553	Nonsignificant	None	1	Cellular Component:microfibril (GO:0001527)	--	--	--	--	--	--	IPR003582 [ShKT domain] ; IPR008673[Microfibril-associated glycoprotein]
A0A024RAA7	Adiponectin B	ADIB	1.24497	1.13934	1.47734	0.82622	0.95089	0.84184	0.910323	0.88639	1.07367	0.781791	1.25473	0.101374	0.327373	Nonsignificant	None	--	--	complement C1q subcomponent subunit C	--	ko04610 Complement and coagulation cascades ko05020 Prion diseases ko05133 Pertussis ko05142 Chagas disease (American trypanosomiasis) ko05150 Staphylococcus aureus infection ko05322 Systemic lupus erythematosus	Type V secretory pathway, adhesin AidA	MU	Cell wall/membrane/envelope biogenesis ; Intracellular trafficking, secretion, and vesicular transport ;	IPR001073 [C1q domain] ; IPR008160[Collagen triple helix repeat]
A0A024RAB6	Heparan sulfate proteoglycan 2 (Perlecan), isoform CRA_b	HSPG2	1.98939	1.01002	1.27493	0.870381	0.875608	0.610057	1.48976	0.771227	0.982819	0.980451	1.24533	0.382517	0.316533	Nonsignificant	None	2	Molecular Function:calcium ion binding (GO:0005509),Molecular Function:protein binding (GO:0005515)	heparan sulfate proteoglycan 2 (perlecan)	--	ko04512 ECM-receptor interaction ko05161 Hepatitis B ko05205 Proteoglycans in cancer	Outer membrane protein assembly factor BamB, contains PQQ-like beta-propeller repeat	M	Cell wall/membrane/envelope biogenesis ;	IPR000034 [Laminin IV] ; IPR000082[SEA domain] ; IPR000742[EGF-like domain] ; IPR001791[Laminin G domain] ; IPR001881[EGF-like calcium-binding domain] ; IPR002049[Laminin EGF domain] ; IPR002172[Low-density lipoprotein (LDL) receptor class A repeat] ; IPR003598[Immunoglobulin subtype 2] ; IPR003599[Immunoglobulin subtype] ; IPR007110[Immunoglobulin-like domain] ; IPR013098[Immunoglobulin I-set] ;…
A0A024RAG3	V-ral simian leukemia viral oncogene homolog B (Ras related GTP binding protein), isoform CRA_a	RALB	0.72251	1.18799	0.880926	1.02344	0.892163	0.82211	0.791617	1.05604	1.08414	0.9653	0.99742	0.98079	-0.00372756	Nonsignificant	None	7	Molecular Function:GTPase activity (GO:0003924),Molecular Function:GTP binding (GO:0005525),Cellular Component:plasma membrane (GO:0005886),Biological Process:signal transduction (GO:0007165),Biological Process:small GTPase mediated signal transduction (GO:0007264),Biological Process:Ras protein signal transduction (GO:0007265),Cellular Component:membrane (GO:0016020)	Ras-related protein Ral-B	--	ko04014 Ras signaling pathway ko04015 Rap1 signaling pathway ko04072 Phospholipase D signaling pathway ko05200 Pathways in cancer ko05210 Colorectal cancer ko05212 Pancreatic cancer	GTPase SAR1 family domain	R	General function prediction only ;	IPR001806 [Small GTPase superfamily] ; IPR020849[Small GTPase superfamily, Ras type] ; IPR028412[Ras-related protein Ral]
A0A024RAG6	Adiponectin C	ADIC	1.50017	1.17681	1.63533	0.894763	0.954697	0.797078	1.08453	0.965502	1.15944	0.871347	1.2632	0.148842	0.337082	Nonsignificant	None	--	--	complement C1q subcomponent subunit A	--	ko04610 Complement and coagulation cascades ko05020 Prion diseases ko05133 Pertussis ko05142 Chagas disease (American trypanosomiasis) ko05150 Staphylococcus aureus infection ko05322 Systemic lupus erythematosus	Type V secretory pathway, adhesin AidA	MU	Cell wall/membrane/envelope biogenesis ; Intracellular trafficking, secretion, and vesicular transport ;	IPR001073 [C1q domain] ; IPR008160[Collagen triple helix repeat]
A0A024RAI1	ARP3 actin-related protein 3 homolog (Yeast), isoform CRA_a	ACTR3	0.91529	1.11862	0.933704	1.03528	0.92504	0.805044	0.972242	1.0233	1.10288	1.07628	0.989596	0.879129	-0.0150885	Nonsignificant	None	4	Molecular Function:ATP binding (GO:0005524),Cellular Component:Arp2/3 protein complex (GO:0005885),Biological Process:actin filament organization (GO:0007015),Biological Process:Arp2/3 complex-mediated actin nucleation (GO:0034314)	actin-related protein 3	--	ko04530 Tight junction	Actin-related protein	Z	Cytoskeleton ;	IPR004000 [Actin family] ; IPR015623[Actin-related protein 3, metazoa]
A0A024RAJ8	IQ motif containing GTPase activating protein 2, isoform CRA_b	IQGAP2	0.654252	0.758866	0.761032	0.892264	0.920581	0.668173	0.741977	1.14765	1.13192	0.9787	0.854035	0.25032	-0.227633	Nonsignificant	None	2	Molecular Function:protein binding (GO:0005515),Biological Process:regulation of GTPase activity (GO:0043087)	Ras GTPase-activating-like protein IQGAP2/3	--	ko04810 Regulation of actin cytoskeleton	--	--	--	IPR000048 [IQ motif, EF-hand binding site] ; IPR000593[RasGAP protein, C-terminal] ; IPR001202[WW domain] ; IPR001715[Calponin homology domain] ; IPR001936[Ras GTPase-activating protein]
A0A024RAK9	Hyaluronan and proteoglycan link protein 1, isoform CRA_a	HAPLN1	0.761634	0.55298	0.621747	0.776841	0.938398	0.627609	0.70988	0.991492	1.49347	0.972483	0.761553	0.20467	-0.392983	Nonsignificant	None	3	Molecular Function:protein binding (GO:0005515),Molecular Function:hyaluronic acid binding (GO:0005540),Biological Process:cell adhesion (GO:0007155)	hyaluronan and proteoglycan link protein 1	--	--	--	--	--	IPR000538 [Link domain] ; IPR003599[Immunoglobulin subtype] ; IPR007110[Immunoglobulin-like domain] ; IPR013106[Immunoglobulin V-set domain]
A0A024RAL1	Chondroitin sulfate proteoglycan 2 (Versican), isoform CRA_c	CSPG2	1.9927	0.914929	1.42104	0.863904	0.663764	0.722865	1.27998	0.762367	0.986455	0.804118	1.28547	0.348681	0.3623	Nonsignificant	None	4	Molecular Function:calcium ion binding (GO:0005509),Molecular Function:protein binding (GO:0005515),Molecular Function:hyaluronic acid binding (GO:0005540),Biological Process:cell adhesion (GO:0007155)	versican core protein	--	ko04514 Cell adhesion molecules (CAMs)	Spore coat protein CotH	M	Cell wall/membrane/envelope biogenesis ;	IPR000436 [Sushi/SCR/CCP domain] ; IPR000538[Link domain] ; IPR000742[EGF-like domain] ; IPR001304[C-type lectin-like] ; IPR001881[EGF-like calcium-binding domain] ; IPR003599[Immunoglobulin subtype] ; IPR007110[Immunoglobulin-like domain] ; IPR013106[Immunoglobulin V-set domain]
A0A024RAL3	Zinc finger FYVE domain-containing protein	ZFYVE16	1.03644	1.0251	0.989241	1.02862	0.983001	0.862978	0.854902	0.938397	0.950611	0.894681	1.12458	0.00099055	0.169392	Nonsignificant	None	1	Molecular Function:metal ion binding (GO:0046872)	MAD, mothers against decapentaplegic interacting protein	--	ko04144 Endocytosis ko04350 TGF-beta signaling pathway	--	--	--	IPR000306 [FYVE zinc finger] ; IPR017165[Zinc finger, FYVE-type, endofin] ; IPR017455[Zinc finger, FYVE-related] ; IPR022557[Domain of unknown function DUF3480]
A0A024RAM2	Glutaredoxin (Thioltransferase), isoform CRA_c	GLRX	0.748943	0.912673	0.941507	1.03854	0.768393	0.731583	1.03067	0.923365	1.03973	1.11076	0.911902	0.34927	-0.133049	Nonsignificant	None	3	Molecular Function:electron carrier activity (GO:0009055),Molecular Function:protein disulfide oxidoreductase activity (GO:0015035),Biological Process:cell redox homeostasis (GO:0045454)	glutaredoxin 3	--	--	Glutaredoxin	O	Posttranslational modification, protein turnover, chaperones ;	IPR002109 [Glutaredoxin] ; IPR014025[Glutaredoxin subgroup]
A0A024RAM4	Microtubule-associated protein 1B, isoform CRA_b	MAP1B	1.89133	1.04661	1.0363	0.82521	0.904891	0.612374	1.46063	0.778156	0.777074	0.924216	1.25303	0.367826	0.32542	Nonsignificant	None	4	Biological Process:microtubule cytoskeleton organization (GO:0000226),Cellular Component:microtubule (GO:0005874),Biological Process:nervous system development (GO:0007399),Molecular Function:microtubule binding (GO:0008017)	microtubule-associated protein 1	--	--	--	--	--	IPR000102 [Neuraxin/MAP1B repeat] ; IPR026074[Microtubule associated protein 1] ; IPR027321[Microtubule-associated protein 1B]
A0A024RAQ3	Dihydrofolate reductase, isoform CRA_a	DHFR	0.850835	1.15626	0.858614	1.40837	0.97941	1.4519	0.624909	1.12551	1.08117	1.14999	0.966872	0.836916	-0.0486025	Nonsignificant	None	5	Molecular Function:dihydrofolate reductase activity (GO:0004146),Biological Process:glycine biosynthetic process (GO:0006545),Biological Process:nucleotide biosynthetic process (GO:0009165),Molecular Function:NADP binding (GO:0050661),Biological Process:oxidation-reduction process (GO:0055114)	dihydrofolate reductase	1.5.1.3	ko00670 One carbon pool by folate ko00790 Folate biosynthesis ko01100 Metabolic pathways ko01523 Antifolate resistance	Dihydrofolate reductase	H	Coenzyme transport and metabolism ;	IPR001796 [Dihydrofolate reductase domain] ; IPR012259[Dihydrofolate reductase]
A0A024RAS3	HCG27698, isoform CRA_a	hCG_27698	0.899914	1.2658	0.825588	0.911184	1.30836	1.99385	0.806874	1.09252	1.01423	1.09616	0.867949	0.507883	-0.204318	Nonsignificant	None	2	Molecular Function:nucleic acid binding (GO:0003676),Molecular Function:ATP binding (GO:0005524)	ATP-dependent RNA helicase DDX47/RRP3	3.6.4.13	--	Superfamily II DNA and RNA helicase	L	Replication, recombination and repair ;	IPR001650 [Helicase, C-terminal] ; IPR011545[DEAD/DEAH box helicase domain] ; IPR014001[Helicase superfamily 1/2, ATP-binding domain] ; IPR014014[RNA helicase, DEAD-box type, Q motif]
A0A024RAS8	Heme binding protein 1, isoform CRA_a	HEBP1	0.858047	0.89547	0.865726	0.895817	0.911189	0.977272	0.955834	0.891942	0.919569	0.89837	0.953319	0.0550415	-0.0689687	Nonsignificant	None	--	--	--	--	--	DNA gyrase inhibitor GyrI	L	Replication, recombination and repair ;	IPR006917 [SOUL haem-binding protein]
A0A024RAT6	Pyr_redox_2 domain-containing protein	FLJ22028	0.784444	0.940422	0.796028	1.03393	1.10592	1.011	0.946743	1.13424	1.20246	1.35827	0.824511	0.0737246	-0.27839	Nonsignificant	None	2	Molecular Function:oxidoreductase activity (GO:0016491),Biological Process:oxidation-reduction process (GO:0055114)	--	--	--	NADPH-dependent 2,4-dienoyl-CoA reductase, sulfur reductase, or a related oxidoreductase	I	Lipid transport and metabolism ;	IPR023753 [FAD/NAD(P)-binding domain]
A0A024RAV0	Branched-chain-amino-acid aminotransferase	BCAT1	1.149	0.972092	0.928694	0.917138	0.897959	0.758851	0.963058	0.930734	1.07748	0.907132	1.04909	0.525988	0.0691372	Nonsignificant	None	2	Molecular Function:catalytic activity (GO:0003824),Biological Process:metabolic process (GO:0008152)	branched-chain amino acid aminotransferase	2.6.1.42	ko00270 Cysteine and methionine metabolism ko00280 Valine, leucine and isoleucine degradation ko00290 Valine, leucine and isoleucine biosynthesis ko00770 Pantothenate and CoA biosynthesis ko01100 Metabolic pathways ko01210 2-Oxocarboxylic acid metabolism ko01230 Biosynthesis of amino acids	Branched-chain amino acid aminotransferase/4-amino-4-deoxychorismate lyase	EH	Amino acid transport and metabolism ; Coenzyme transport and metabolism ;	IPR001544 [Aminotransferase class IV]
A0A024RAW6	Uncharacterized protein	DKFZP779L1558	0.904919	0.934454	0.865841	0.990458	0.849938	0.976762	0.950731	1.05438	1.01076	1.02603	0.905741	0.0159253	-0.142829	Nonsignificant	None	--	--	--	--	--	--	--	--	--
A0A024RAX2	Microsomal glutathione S-transferase 1, isoform CRA_a	MGST1	0.572407	0.874144	0.842441	1.19043	1.14954	1.54427	0.539771	1.25375	1.11182	0.849768	0.873492	0.532291	-0.195133	Nonsignificant	None	--	--	glutathione S-transferase	2.5.1.18	ko00480 Glutathione metabolism ko00980 Metabolism of xenobiotics by cytochrome P450 ko00982 Drug metabolism - cytochrome P450 ko01524 Platinum drug resistance ko05200 Pathways in cancer ko05204 Chemical carcinogenesis ko05225 Hepatocellular carcinoma ko05418 Fluid shear stress and atherosclerosis	--	--	--	IPR001129 [Membrane-associated, eicosanoid/glutathione metabolism (MAPEG) protein]
A0A024RAY9	Lymphoid-restricted membrane protein, isoform CRA_a	LRMP	0.523963	1.01373	0.815897	1.25102	0.761835	0.882339	0.974787	0.999655	1.09337	1.2458	0.840357	0.260888	-0.250925	Nonsignificant	None	--	--	--	--	--	--	--	--	IPR008677 [MRVI1]
A0A024RB14	40S ribosomal protein S26	RPS26	0.638591	0.901967	0.795323	1.01804	1.22338	1.08591	0.917771	1.1118	1.08441	1.11327	0.861503	0.201422	-0.215073	Nonsignificant	None	4	Molecular Function:structural constituent of ribosome (GO:0003735),Cellular Component:intracellular (GO:0005622),Cellular Component:ribosome (GO:0005840),Biological Process:translation (GO:0006412)	small subunit ribosomal protein S26e	--	ko03010 Ribosome	Ribosomal protein S26	J	Translation, ribosomal structure and biogenesis ;	IPR000892 [Ribosomal protein S26e]
A0A024RB16	Family with sequence similarity 62 (C2 domain containing), member A, isoform CRA_a	FAM62A	1.04054	1.09828	0.985258	1.13268	0.954545	0.889794	1.34419	0.959283	0.998371	1.04235	0.995666	0.95887	-0.00626581	Nonsignificant	None	2	Molecular Function:protein binding (GO:0005515),Molecular Function:lipid binding (GO:0008289)	--	--	--	--	--	--	IPR000008 [C2 domain] ; IPR031468[Synaptotagmin-like mitochondrial-lipid-binding domain]
A0A024RB22	SWI/SNF related, matrix associated, actin dependent regulator of chromatin, subfamily c, member 2, isoform CRA_a	SMARCC2	0.761464	1.08509	0.964651	1.12174	0.988423	0.978745	0.908761	1.1239	1.26335	1.35407	0.874316	0.213187	-0.193773	Nonsignificant	None	4	Molecular Function:protein binding (GO:0005515),Biological Process:chromatin remodeling (GO:0006338),Biological Process:regulation of transcription from RNA polymerase II promoter (GO:0006357),Cellular Component:BAF-type complex (GO:0090544)	SWI/SNF related-matrix-associated actin-dependent regulator of chromatin subfamily C	--	ko05225 Hepatocellular carcinoma	--	--	--	IPR000953 [Chromo/chromo shadow domain] ; IPR001005[SANT/Myb domain] ; IPR007526[SWIRM domain] ; IPR017884[SANT domain] ; IPR030092[SWI/SNFcomplex subunit SMARCC2] ; IPR032448[SMARCC, SWIRM-associated domain] ; IPR032450[SMARCC, N-terminal] ; IPR032451[SMARCC, C-terminal]
A0A024RB23	Diacylglycerol kinase	DGKA	0.976289	1.02012	0.959307	1.04443	1.03166	0.985929	0.961191	0.909786	0.931252	1.0389	1.04242	0.17948	0.0599339	Nonsignificant	None	5	Molecular Function:diacylglycerol kinase activity (GO:0004143),Molecular Function:calcium ion binding (GO:0005509),Biological Process:protein kinase C-activating G-protein coupled receptor signaling pathway (GO:0007205),Molecular Function:kinase activity (GO:0016301),Biological Process:intracellular signal transduction (GO:0035556)	diacylglycerol kinase (ATP)	2.7.1.107	ko00561 Glycerolipid metabolism ko00564 Glycerophospholipid metabolism ko01100 Metabolic pathways ko04070 Phosphatidylinositol signaling system ko04072 Phospholipase D signaling pathway ko05231 Choline metabolism in cancer	Diacylglycerol kinase family enzyme	IR	Lipid transport and metabolism ; General function prediction only ;	IPR000756 [Diacylglycerol kinase, accessory domain] ; IPR001206[Diacylglycerol kinase, catalytic domain] ; IPR002048[EF-hand domain] ; IPR002219[Protein kinase C-like, phorbol ester/diacylglycerol-binding domain] ; IPR029477[Diacylglycerol kinase type I, N-terminal]
A0A024RB62	tRNA (guanine-N(7)-)-methyltransferase	METTL1	0.684869	1.11718	0.987713	1.08532	1.12105	1.63634	0.816863	1.00948	1.02417	0.980468	0.913818	0.578928	-0.130022	Nonsignificant	None	2	Biological Process:tRNA modification (GO:0006400),Molecular Function:tRNA (guanine-N7-)-methyltransferase activity (GO:0008176)	tRNA (guanine-N7-)-methyltransferase	2.1.1.33	--	tRNA G46 methylase TrmB	J	Translation, ribosomal structure and biogenesis ;	IPR003358 [tRNA (guanine-N-7) methyltransferase, Trmb type] ; IPR025763[tRNA (guanine-N-7) methyltransferase catalytic subunit Trm8, eukaryote]
A0A024RB72	Coatomer subunit zeta	COPZ1	0.648437	0.989746	0.976422	1.19202	1.03062	1.05797	0.830044	1.0942	1.08522	1.12872	0.930927	0.507383	-0.10326	Nonsignificant	None	--	--	coatomer subunit zeta	--	--	--	--	--	IPR022775 [AP complex, mu/sigma subunit]
A0A024RB75	Citrate synthase	CS	0.686684	0.838533	0.729894	0.924088	0.846375	0.949173	0.77516	1.0001	0.840548	0.804067	0.921385	0.291447	-0.118124	Nonsignificant	None	--	--	citrate synthase	2.3.3.1	ko00020 Citrate cycle (TCA cycle) ko00630 Glyoxylate and dicarboxylate metabolism ko01100 Metabolic pathways ko01200 Carbon metabolism ko01210 2-Oxocarboxylic acid metabolism ko01230 Biosynthesis of amino acids	Citrate synthase	C	Energy production and conversion ;	IPR002020 [Citrate synthase]
A0A024RB87	RAP1B, member of RAS oncogene family, isoform CRA_a	RAP1B	1.08158	1.01543	0.885314	0.978085	0.899747	0.812108	1.13894	0.985245	1.1013	1.09523	0.946878	0.456804	-0.0787499	Nonsignificant	None	4	Molecular Function:GTP binding (GO:0005525),Biological Process:signal transduction (GO:0007165),Biological Process:small GTPase mediated signal transduction (GO:0007264),Cellular Component:membrane (GO:0016020)	Ras-related protein Rap-1B	--	ko04010 MAPK signaling pathway ko04014 Ras signaling pathway ko04015 Rap1 signaling pathway ko04024 cAMP signaling pathway ko04062 Chemokine signaling pathway ko04510 Focal adhesion ko04611 Platelet activation ko04670 Leukocyte transendothelial migration ko04720 Long-term potentiation ko04722 Neurotrophin signaling pathway ko04972 Pancreatic secretion ko05211 Renal cell carcinoma	GTPase SAR1 family domain	R	General function prediction only ;	IPR001806 [Small GTPase superfamily] ; IPR020849[Small GTPase superfamily, Ras type]
A0A024RBA9	RAB21, member RAS oncogene family, isoform CRA_a	RAB21	0.905609	1.03629	0.948101	1.01947	0.996618	1.03235	0.937128	1.03785	1.05661	1.0703	0.955561	0.21096	-0.0655795	Nonsignificant	None	2	Molecular Function:GTP binding (GO:0005525),Biological Process:small GTPase mediated signal transduction (GO:0007264)	Ras-related protein Rab-21	--	--	GTPase SAR1 family domain	R	General function prediction only ;	IPR001806 [Small GTPase superfamily]
A0A024RBE7	Thymopoietin, isoform CRA_c	TMPO	0.600528	1.03089	0.794818	0.885348	1.31877	1.40662	0.806004	1.00965	1.02174	1.18456	0.85296	0.338046	-0.22945	Nonsignificant	None	1	Molecular Function:DNA binding (GO:0003677)	--	--	--	--	--	--	IPR003887 [LEM domain] ; IPR013146[LEM-like domain]
A0A024RBG0	Chromosome 12 open reading frame 48, isoform CRA_a	C12orf48	0.581767	0.777226	1.21036	1.37992	0.406172	0.502432	0.993746	1.70778	1.60007	0.820709	0.774337	0.415167	-0.368966	Nonsignificant	None	--	--	--	--	--	--	--	--	--
A0A024RBG9	Resistance to inhibitors of cholinesterase 8 homolog B (C. elegans), isoform CRA_a	RIC8B	1.04754	1.00656	0.908197	1.07541	1.13115	1.03676	0.928476	0.909982	0.878119	0.889929	1.11319	0.0553426	0.154703	Nonsignificant	None	--	--	--	--	--	--	--	--	IPR008376 [Synembryn] ; IPR019318[Guanine nucleotide exchange factor, Ric8]
A0A024RBH2	Cytoskeleton-associated protein 4, isoform CRA_c	CKAP4	0.681079	0.896231	0.914233	1.1474	0.764832	0.598674	0.909509	1.13457	1.09289	1.07415	0.915585	0.538856	-0.127235	Nonsignificant	None	--	--	cytoskeleton-associated protein 4	--	ko04141 Protein processing in endoplasmic reticulum	--	--	--	IPR028428 [Cytoskeleton-associated protein 4]
A0A024RBK3	60S ribosomal protein L6	RPL6	0.630735	1.01302	0.776007	1.02315	1.00575	0.993654	0.763575	1.10485	1.02287	1.08815	0.894545	0.326644	-0.160774	Nonsignificant	None	4	Molecular Function:structural constituent of ribosome (GO:0003735),Cellular Component:intracellular (GO:0005622),Cellular Component:ribosome (GO:0005840),Biological Process:translation (GO:0006412)	large subunit ribosomal protein L6e	--	ko03010 Ribosome	--	--	--	IPR000915 [60S ribosomal protein L6E] ; IPR005568[Ribosomal protein L6, N-terminal]
A0A024RBL2	Serine dehydratase-like, isoform CRA_a	SDSL	0.730068	0.972991	1.02001	0.962903	0.959811	0.733421	0.945933	0.952822	1.19303	1.17466	0.929183	0.494604	-0.105965	Nonsignificant	None	--	--	--	--	ko00260 Glycine, serine and threonine metabolism ko00270 Cysteine and methionine metabolism ko00290 Valine, leucine and isoleucine biosynthesis ko01100 Metabolic pathways ko01200 Carbon metabolism ko01230 Biosynthesis of amino acids	Threonine dehydratase	E	Amino acid transport and metabolism ;	IPR001926 [Tryptophan synthase beta subunit-like PLP-dependent enzyme]
A0A024RBQ0	Calcium/calmodulin-dependent protein kinase kinase 2, beta, isoform CRA_f	CAMKK2	1.11227	1.07213	1.37115	1.1562	0.772542	1.03125	0.903646	1.08854	0.969122	1.016	1.09498	0.373805	0.130911	Nonsignificant	None	3	Molecular Function:protein kinase activity (GO:0004672),Molecular Function:ATP binding (GO:0005524),Biological Process:protein phosphorylation (GO:0006468)	calcium/calmodulin-dependent protein kinase kinase 2	2.7.11.17	ko04140 Autophagy - animal ko04152 AMPK signaling pathway ko04211 Longevity regulating pathway ko04920 Adipocytokine signaling pathway ko04921 Oxytocin signaling pathway ko05034 Alcoholism	Serine/threonine protein kinase	T	Signal transduction mechanisms ;	IPR000719 [Protein kinase domain] ; IPR020636[Calcium/calmodulin-dependent/calcium-dependent protein kinase]
A0A024RBT3	Uncharacterized protein	FLJ14466	0.933111	0.886212	0.923885	0.713224	0.844439	0.8477	1.09391	0.958964	1.05866	1.15974	0.840182	0.0421059	-0.251226	Nonsignificant	None	--	--	calcium release-activated calcium channel protein 1	--	ko04020 Calcium signaling pathway ko04024 cAMP signaling pathway ko04611 Platelet activation ko04924 Renin secretion ko04925 Aldosterone synthesis and secretion ko05340 Primary immunodeficiency	--	--	--	IPR012446 [Calcium release-activated calcium channel protein]
A0A024RBX6	Pirin (Iron-binding nuclear protein), isoform CRA_a	PIR	1.24478	0.959656	0.867538	1.16416	0.827738	1.63186	1.15364	0.953523	0.94157	0.990471	0.892931	0.452653	-0.16338	Nonsignificant	None	--	--	uncharacterized protein	--	--	Redox-sensitive bicupin YhaK, pirin superfamily	R	General function prediction only ;	IPR003829 [Pirin, N-terminal domain] ; IPR008778[Pirin, C-terminal domain]
A0A024RBY9	Cytochrome c heme lyase	HCCS	0.613529	1.65158	0.886993	1.31659	1.2195	1.18992	0.671074	0.997633	0.940995	0.864034	1.21968	0.330966	0.286507	Nonsignificant	None	2	Molecular Function:holocytochrome-c synthase activity (GO:0004408),Cellular Component:mitochondrion (GO:0005739)	cytochrome c heme-lyase	4.4.1.17	ko00860 Porphyrin and chlorophyll metabolism	--	--	--	IPR000511 [Cytochrome c/c1 haem-lyase]
A0A024RBZ4	Ankyrin repeat and SOCS box-containing 9, isoform CRA_d	ASB9	0.872665	1.0343	1.15176	0.900323	0.842493	0.86597	0.905418	1.01949	0.913498	0.97481	1.02615	0.712454	0.0372421	Nonsignificant	None	1	Molecular Function:protein binding (GO:0005515)	ankyrin repeat and SOCS box protein 9	--	--	Chromosome segregation ATPase	D	Cell cycle control, cell division, chromosome partitioning ;	IPR002110 [Ankyrin repeat] ; IPR020683[Ankyrin repeat-containing domain]
A0A024RC06	Myotubularin 1, isoform CRA_a	MTM1	0.924747	1.0544	0.985046	1.03591	0.960283	0.799431	0.816422	1.09504	1.02647	1.07216	1.03137	0.669865	0.0445615	Nonsignificant	None	2	Biological Process:dephosphorylation (GO:0016311),Molecular Function:phosphatase activity (GO:0016791)	--	--	ko00562 Inositol phosphate metabolism ko01100 Metabolic pathways ko04070 Phosphatidylinositol signaling system	--	--	--	IPR000387 [Tyrosine specific protein phosphatases domain] ; IPR003595[Protein-tyrosine phosphatase, catalytic] ; IPR004182[GRAM domain] ; IPR010569[Myotubularin-like phosphatase domain] ; IPR030564[Myotubularin family]
A0A024RC16	CD99 antigen-like 2, isoform CRA_d	CD99L2	1.04759	0.986577	1.018	0.941428	1.05491	0.742376	1.19879	0.945084	1.04517	1.13337	0.996786	0.970247	-0.00464489	Nonsignificant	None	--	--	--	--	--	--	--	--	IPR022078 [CD99 antigen-like protein 2]
A0A024RC47	Zinc finger protein 24 (KOX 17), isoform CRA_b	ZNF24	0.894652	0.780273	1.04445	1.15814	0.882727	1.20336	0.919036	1.17709	1.16626	1.18955	0.841733	0.0691329	-0.248566	Nonsignificant	None	1	Molecular Function:metal ion binding (GO:0046872)	SCAN domain-containing zinc finger protein	--	--	FOG: Zn-finger	R	General function prediction only ;	IPR003309 [SCAN domain] ; IPR007087[Zinc finger, C2H2] ; IPR015880[Zinc finger, C2H2-like]
A0A024RC48	Polypeptide N-acetylgalactosaminyltransferase	GALNT1	0.628704	1.00471	1.03452	1.26439	1.17761	1.14079	0.937522	1.07313	1.08578	1.03408	0.969385	0.78939	-0.0448581	Nonsignificant	None	--	--	polypeptide N-acetylgalactosaminyltransferase	2.4.1.41	ko00512 Mucin type O-glycan biosynthesis ko01100 Metabolic pathways	Glycosyltransferase, GT2 family	G	Carbohydrate transport and metabolism ;	IPR000772 [Ricin B, lectin domain] ; IPR001173[Glycosyltransferase 2-like]
A0A024RC65	HCG1991735, isoform CRA_a	hCG_1991735	0.864317	1.06894	0.898933	0.948212	1.09223	1.08421	0.894426	1.0524	1.04171	1.14674	0.933545	0.292883	-0.0992082	Nonsignificant	None	2	Molecular Function:protein binding (GO:0005515),Biological Process:regulation of GTPase activity (GO:0043087)	Ras GTPase-activating-like protein IQGAP1	--	ko04520 Adherens junction ko04810 Regulation of actin cytoskeleton ko05205 Proteoglycans in cancer	--	--	--	IPR000048 [IQ motif, EF-hand binding site] ; IPR000593[RasGAP protein, C-terminal] ; IPR001202[WW domain] ; IPR001715[Calponin homology domain] ; IPR001936[Ras GTPase-activating protein]
A0A024RCM3	DDX39B	hCG_2005638	0.718907	1.06136	0.836555	0.973031	1.24472	1.36614	0.807066	1.02313	1.01638	1.03747	0.920837	0.533005	-0.118982	Nonsignificant	None	2	Molecular Function:nucleic acid binding (GO:0003676),Molecular Function:ATP binding (GO:0005524)	ATP-dependent RNA helicase UAP56/SUB2	3.6.4.13	ko03013 RNA transport ko03015 mRNA surveillance pathway ko03040 Spliceosome ko05164 Influenza A	Superfamily II DNA and RNA helicase	L	Replication, recombination and repair ;	IPR001650 [Helicase, C-terminal] ; IPR011545[DEAD/DEAH box helicase domain] ; IPR014001[Helicase superfamily 1/2, ATP-binding domain] ; IPR014014[RNA helicase, DEAD-box type, Q motif]
A0A024RCR6	BAG6	BAG6	0.850841	1.06589	0.935646	1.13938	1.20346	0.95259	0.912854	1.08113	1.00586	1.0015	1.04871	0.514149	0.0686109	Nonsignificant	None	1	Molecular Function:protein binding (GO:0005515)	--	--	--	Ubiquitin	O	Posttranslational modification, protein turnover, chaperones ;	IPR000626 [Ubiquitin domain] ; IPR021925[Protein of unknown function DUF3538]
A0A024RCR9	Ring finger protein 1, isoform CRA_a	RING1	1.08374	0.973239	0.848976	0.970999	1.11191	1.29166	0.978788	0.991536	1.00918	1.10239	0.928411	0.334221	-0.107164	Nonsignificant	None	2	Molecular Function:protein binding (GO:0005515),Molecular Function:zinc ion binding (GO:0008270)	E3 ubiquitin-protein ligase RNF1/2	2.3.2.27	--	--	--	--	IPR001841 [Zinc finger, RING-type] ; IPR032443[RAWUL domain]
A0A024RCT9	High mobility group AT-hook 1, isoform CRA_b	HMGA1	0.767789	0.897111	1.04326	1.2027	1.30475	1.74052	0.737762	0.940743	0.980309	1.37762	0.90283	0.597466	-0.147473	Nonsignificant	None	3	Cellular Component:chromatin (GO:0000785),Molecular Function:DNA binding (GO:0003677),Cellular Component:nucleus (GO:0005634)	high mobility group AT-hook protein 1	--	--	--	--	--	IPR000116 [High mobility group protein HMGA] ; IPR017956[AT hook, DNA-binding motif] ; IPR031079[High mobility group protein HMGA1, mammal]
A0A024RCY9	Chromosome 6 open reading frame 130, isoform CRA_b	C6orf130	0.937195	1.04336	0.817751	1.03835	1.11341	0.932266	0.882953	1.06738	1.03373	1.07425	0.991883	0.902633	-0.0117583	Nonsignificant	None	--	--	--	--	--	O-acetyl-ADP-ribose deacetylase (regulator of RNase III), contains Macro domain	J	Translation, ribosomal structure and biogenesis ;	IPR002589 [Macro domain]
A0A024RD07	Trinucleotide repeat containing 5, isoform CRA_c	TNRC5	0.82454	1.11384	0.946326	1.06287	1.00104	0.87456	0.85222	1.13786	1.17611	1.10804	0.961121	0.650644	-0.0572102	Nonsignificant	None	--	--	--	--	--	--	--	--	IPR021852 [Domain of unknown function DUF3456]
A0A024RD41	RAB23, member RAS oncogene family, isoform CRA_a	RAB23	2.40019	1.09399	1.07965	0.806548	0.846668	0.701915	1.52669	0.712629	0.838741	0.953592	1.31551	0.393931	0.39562	Nonsignificant	None	2	Molecular Function:GTP binding (GO:0005525),Biological Process:small GTPase mediated signal transduction (GO:0007264)	Ras-related protein Rab-23	--	--	GTPase SAR1 family domain	R	General function prediction only ;	IPR001806 [Small GTPase superfamily]
A0A024RD47	Nuclear receptor co-repressor 1, isoform CRA_a	NCOR1	0.674206	1.04226	0.910317	1.0996	1.29206	0.947327	0.940127	1.01641	1.10704	1.0387	0.993831	0.956072	-0.00892743	Nonsignificant	None	--	--	nuclear receptor co-repressor 1	--	ko01522 Endocrine resistance ko04919 Thyroid hormone signaling pathway ko05202 Transcriptional misregulation in cancer	--	--	--	IPR001005 [SANT/Myb domain] ; IPR017884[SANT domain] ; IPR031557[N-CoR, GPS2-interacting domain]
A0A024RD80	Heat shock protein 90kDa alpha (Cytosolic), class B member 1, isoform CRA_a	HSP90AB1	0.78422	1.3673	0.881521	1.18346	1.54028	1.30614	0.792209	1.03882	0.966171	0.972421	1.13417	0.433504	0.181639	Nonsignificant	None	4	Molecular Function:ATP binding (GO:0005524),Biological Process:protein folding (GO:0006457),Biological Process:response to stress (GO:0006950),Molecular Function:unfolded protein binding (GO:0051082)	molecular chaperone HtpG	--	ko04141 Protein processing in endoplasmic reticulum ko04151 PI3K-Akt signaling pathway ko04217 Necroptosis ko04612 Antigen processing and presentation ko04621 NOD-like receptor signaling pathway ko04657 IL-17 signaling pathway ko04659 Th17 cell differentiation ko04914 Progesterone-mediated oocyte maturation ko04915 Estrogen signaling pathway ko05200 Pathways in cancer ko05215 Prostate cancer ko05…	Molecular chaperone, HSP90 family	O	Posttranslational modification, protein turnover, chaperones ;	IPR001404 [Heat shock protein Hsp90 family] ; IPR003594[Histidine kinase-like ATPase, C-terminal domain] ; IPR020575[Heat shock protein Hsp90, N-terminal]
A0A024RD83	Tetratricopeptide repeat domain 19, isoform CRA_a	TTC19	0.779666	0.963016	0.86056	1.00892	1.17928	0.913013	0.841736	1.09791	1.04527	1.04775	0.968815	0.72081	-0.0457068	Nonsignificant	None	1	Molecular Function:protein binding (GO:0005515)	tetratricopeptide repeat protein 19, mitochondrial	--	--	Predicted ATPase, archaeal AAA+ ATPase superfamily	R	General function prediction only ;	IPR011990 [Tetratricopeptide-like helical domain] ; IPR013026[Tetratricopeptide repeat-containing domain] ; IPR019734[Tetratricopeptide repeat]
A0A024RD94	Signal recognition particle 72kDa, isoform CRA_b	SRP72	0.849442	0.950472	0.875351	1.01036	0.981918	0.976547	0.900778	1.13498	1.04495	1.14563	0.897107	0.0919866	-0.156648	Nonsignificant	None	4	Molecular Function:protein binding (GO:0005515),Biological Process:SRP-dependent cotranslational protein targeting to membrane (GO:0006614),Molecular Function:7S RNA binding (GO:0008312),Cellular Component:signal recognition particle (GO:0048500)	signal recognition particle subunit SRP72	--	ko03060 Protein export	Tetratricopeptide (TPR) repeat	R	General function prediction only ;	IPR013026 [Tetratricopeptide repeat-containing domain] ; IPR013699[Signal recognition particle, SRP72 subunit, RNA-binding] ; IPR019734[Tetratricopeptide repeat] ; IPR026270[Signal recognition particle, SRP72 subunit] ; IPR031545[Putative TPR-like repeat]
A0A024RDA1	Exocyst complex component 1, isoform CRA_a	EXOC1	0.867044	1.02096	0.938919	1.05517	1.09313	1.04251	0.869943	1.02179	1.05573	0.984246	1.0002	0.997055	0.000291805	Nonsignificant	None	2	Cellular Component:exocyst (GO:0000145),Biological Process:exocytosis (GO:0006887)	exocyst complex component 1	--	--	--	--	--	IPR019160 [Exocyst complex component Sec3, C-terminal] ; IPR028258[Exocyst complex component Sec3, PIP2-binding N-terminal domain]
A0A024RDB2	Ras-GTPase activating protein SH3 domain-binding protein 2, isoform CRA_b	G3BP2	0.81008	0.921437	0.944122	1.20847	1.18141	1.23144	0.923782	0.975697	0.922484	0.964141	1.00956	0.923616	0.0137285	Nonsignificant	None	3	Molecular Function:nucleic acid binding (GO:0003676),Cellular Component:intracellular (GO:0005622),Biological Process:transport (GO:0006810)	--	--	--	RNA recognition motif (RRM) domain	J	Translation, ribosomal structure and biogenesis ;	IPR000504 [RNA recognition motif domain] ; IPR002075[Nuclear transport factor 2] ; IPR018222[Nuclear transport factor 2, eukaryote]
A0A024RDL8	Argininosuccinate lyase isoform 1	ASL	0.645112	0.939118	0.830126	1.23968	1.2002	1.14973	0.768487	1.06533	1.02112	0.894459	0.990839	0.946928	-0.0132778	Nonsignificant	None	2	Molecular Function:argininosuccinate lyase activity (GO:0004056),Biological Process:arginine biosynthetic process via ornithine (GO:0042450)	argininosuccinate lyase	4.3.2.1	ko00220 Arginine biosynthesis ko00250 Alanine, aspartate and glutamate metabolism ko01100 Metabolic pathways ko01230 Biosynthesis of amino acids	Argininosuccinate lyase	E	Amino acid transport and metabolism ;	IPR000362 [Fumarate lyase family] ; IPR009049[Argininosuccinate lyase] ; IPR022761[Fumarate lyase, N-terminal] ; IPR029419[Argininosuccinate lyase, C-terminal]
A0A024RDL9	Phosphoserine phosphatase, isoform CRA_b	PSPH	0.883341	0.885214	0.783398	1.06031	0.814094	1.33736	0.777239	1.01653	0.943177	0.938965	0.882928	0.292148	-0.179632	Nonsignificant	None	--	--	phosphoserine phosphatase	3.1.3.3	ko00260 Glycine, serine and threonine metabolism ko01100 Metabolic pathways ko01200 Carbon metabolism ko01230 Biosynthesis of amino acids	Phosphoserine phosphatase	E	Amino acid transport and metabolism ;	--
A0A024RDQ0	Heat shock 105kDa/110kDa protein 1, isoform CRA_a	HSPH1	0.723075	1.21586	0.945378	1.0889	1.46418	1.65414	0.84806	1.01999	0.911026	0.859786	1.02728	0.886864	0.038829	Nonsignificant	None	--	--	heat shock protein 110kDa	--	ko04141 Protein processing in endoplasmic reticulum	Molecular chaperone DnaK (HSP70)	O	Posttranslational modification, protein turnover, chaperones ;	IPR013126 [Heat shock protein 70 family]
A0A024RDQ7	Mitochondrial translational initiation factor 3, isoform CRA_a	MTIF3	0.864865	0.91707	1.01422	0.72091	1.11323	1.08518	0.918682	1.03614	0.970729	0.985412	0.926775	0.342053	-0.109709	Nonsignificant	None	2	Molecular Function:translation initiation factor activity (GO:0003743),Biological Process:translational initiation (GO:0006413)	translation initiation factor IF-3	--	--	Translation initiation factor IF-3	J	Translation, ribosomal structure and biogenesis ;	IPR001288 [Translation initiation factor 3] ; IPR019814[Translation initiation factor 3, N-terminal] ; IPR019815[Translation initiation factor 3, C-terminal]
A0A024RDR0	High-mobility group box 1, isoform CRA_a	HMGB1	0.693707	0.872545	1.01422	1.00197	1.03668	1.37142	0.870886	1.03192	1.11692	1.20601	0.825264	0.101119	-0.277072	Nonsignificant	None	--	--	high mobility group protein B1	--	ko03410 Base excision repair ko04140 Autophagy - animal ko04217 Necroptosis	--	--	--	IPR009071 [High mobility group box domain]
A0A024RDT5	Periostin, osteoblast specific factor, isoform CRA_a	POSTN	0.747555	0.721018	1.24095	1.00789	1.02528	0.357737	0.836399	0.80204	1.40533	1.24058	1.02167	0.925172	0.030935	Nonsignificant	None	1	Molecular Function:protein binding (GO:0005515)	--	--	--	Uncaracterized surface protein containing fasciclin (FAS1) repeats	R	General function prediction only ;	IPR000782 [FAS1 domain] ; IPR011489[EMI domain]
A0A024RDU9	General transcription factor IIF subunit 2	GTF2F2	0.73931	1.13865	1.28868	1.11191	1.17607	1.13259	0.85594	0.976925	0.843503	0.843293	1.17247	0.178206	0.229548	Nonsignificant	None	3	Cellular Component:transcription factor TFIIF complex (GO:0005674),Biological Process:transcription from RNA polymerase II promoter (GO:0006366),Biological Process:transcription initiation from RNA polymerase II promoter (GO:0006367)	transcription initiation factor TFIIF subunit beta	3.6.4.12	ko03022 Basal transcription factors	--	--	--	IPR003196 [Transcription initiation factor IIF, beta subunit]
A0A024RDV5	Fibronectin type III domain containing 3A, isoform CRA_b	FNDC3A	0.705202	0.892512	0.930054	1.06445	0.801358	0.826782	0.982958	1.03605	1.00717	1.11756	0.883926	0.172571	-0.178002	Nonsignificant	None	1	Molecular Function:protein binding (GO:0005515)	--	--	--	Phage-related protein, tail component	X	Mobilome: prophages, transposons;	IPR003961 [Fibronectin type III]
A0A024RDW8	Collagen, type IV, alpha 2, isoform CRA_a	COL4A2	1.63671	0.999437	1.50373	0.937215	0.919334	0.65299	1.54496	0.779085	1.19691	0.992348	1.16068	0.47263	0.214976	Nonsignificant	None	2	Molecular Function:extracellular matrix structural constituent (GO:0005201),Cellular Component:collagen trimer (GO:0005581)	collagen, type IV, alpha	--	ko04151 PI3K-Akt signaling pathway ko04510 Focal adhesion ko04512 ECM-receptor interaction ko04926 Relaxin signaling pathway ko04933 AGE-RAGE signaling pathway in diabetic complications ko04974 Protein digestion and absorption ko05146 Amoebiasis ko05165 Human papillomavirus infection ko05200 Pathways in cancer ko05222 Small cell lung cancer	Autotransporter adhesin	UW	Intracellular trafficking, secretion, and vesicular transport ; Extracellular structures ;	IPR001442 [Collagen IV, non-collagenous] ; IPR008160[Collagen triple helix repeat]
A0A024RDY0	RAN binding protein 5, isoform CRA_d	RANBP5	0.962696	1.04557	0.867204	0.872691	1.10117	1.38444	0.852376	0.977792	0.912884	1.0672	0.933514	0.52645	-0.0992562	Nonsignificant	None	3	Molecular Function:protein binding (GO:0005515),Biological Process:intracellular protein transport (GO:0006886),Molecular Function:Ran GTPase binding (GO:0008536)	importin-5	--	--	--	--	--	IPR000357 [HEAT repeat] ; IPR001494[Importin-beta, N-terminal domain] ; IPR034085[TOG domain]
A0A024RDY3	Lysosomal-associated membrane protein 1, isoform CRA_a	LAMP1	0.640617	1.03278	1.43719	0.955539	1.10811	1.36328	0.815997	0.948381	1.18345	1.04233	0.966526	0.827693	-0.0491201	Nonsignificant	None	1	Cellular Component:membrane (GO:0016020)	lysosomal-associated membrane protein 1/2	--	ko04140 Autophagy - animal ko04142 Lysosome ko04145 Phagosome ko05152 Tuberculosis	--	--	--	IPR002000 [Lysosome-associated membrane glycoprotein]
A0A024RE09	Testis tissue sperm-binding protein Li 36a	TMCO3	0.638966	0.89563	0.93831	1.10757	1.1083	1.04476	0.872102	1.15681	1.2458	1.17519	0.853333	0.174613	-0.228819	Nonsignificant	None	4	Biological Process:cation transport (GO:0006812),Molecular Function:solute:proton antiporter activity (GO:0015299),Cellular Component:integral component of membrane (GO:0016021),Biological Process:transmembrane transport (GO:0055085)	--	--	--	Voltage-gated potassium channel Kch	P	Inorganic ion transport and metabolism ;	IPR006153 [Cation/H+ exchanger]
A0A024RE20	Uncharacterized protein	FLJ11193	0.987392	0.867286	0.815926	0.7785	1.21991	0.863082	1.01988	1.01197	0.958427	1.03909	0.954329	0.61677	-0.0674411	Nonsignificant	None	--	--	--	--	--	--	--	--	IPR024131 [Uncharacterised protein family UPF0489]
A0A024RE24	Fumarylacetoacetate hydrolase domain containing 2A, isoform CRA_a	FAHD2A	0.734159	0.874862	0.794208	0.929368	0.771132	1.11416	0.776512	1.07314	0.812196	0.86966	0.883345	0.200744	-0.178951	Nonsignificant	None	2	Molecular Function:catalytic activity (GO:0003824),Biological Process:metabolic process (GO:0008152)	--	--	--	2-keto-4-pentenoate hydratase/2-oxohepta-3-ene-1,7-dioic acid hydratase (catechol pathway)	Q	Secondary metabolites biosynthesis, transport and catabolism ;	IPR011234 [Fumarylacetoacetase, C-terminal-related]
A0A044PY82	Uncharacterized protein MISP3	MISP3	0.92736	1.10442	0.92963	1.20323	1.19388	0.916534	0.942588	0.970432	0.932644	0.892204	1.15128	0.0811788	0.20324	Nonsignificant	None	--	--	--	--	--	--	--	--	IPR029304 [A-kinase anchor protein 2, C-terminal domain]
A0A059QFD5	Cytochrome c oxidase subunit 2	COX2	0.436348	0.621013	0.534094	0.694761	0.838455	0.913646	0.485706	0.923666	0.717065	0.68936	0.837838	0.287883	-0.255256	Nonsignificant	None	5	Molecular Function:cytochrome-c oxidase activity (GO:0004129),Molecular Function:copper ion binding (GO:0005507),Cellular Component:membrane (GO:0016020),Cellular Component:integral component of membrane (GO:0016021),Biological Process:electron transport chain (GO:0022900)	cytochrome c oxidase subunit 2	--	ko00190 Oxidative phosphorylation ko01100 Metabolic pathways ko04260 Cardiac muscle contraction ko04932 Non-alcoholic fatty liver disease (NAFLD) ko05010 Alzheimer's disease ko05012 Parkinson's disease ko05016 Huntington's disease	Heme/copper-type cytochrome/quinol oxidase, subunit 2	C	Energy production and conversion ;	IPR002429 [Cytochrome c oxidase subunit II-like C-terminal] ; IPR011759[Cytochrome C oxidase subunit II, transmembrane domain]
A0A059QM41	NADH dehydrogenase subunit 3	ND3	0.76604	0.822475	0.82396	0.868713	0.802277	0.946903	0.666018	0.907611	0.889381	0.913805	0.944434	0.393021	-0.0824781	Nonsignificant	None	2	Molecular Function:NADH dehydrogenase (ubiquinone) activity (GO:0008137),Biological Process:oxidation-reduction process (GO:0055114)	NADH-ubiquinone oxidoreductase chain 3	1.6.5.3	ko00190 Oxidative phosphorylation ko01100 Metabolic pathways ko04723 Retrograde endocannabinoid signaling ko05012 Parkinson's disease	--	--	--	IPR000440 [NADH:ubiquinone/plastoquinone oxidoreductase, chain 3]
A0A059QX78	Cytochrome c oxidase subunit 1	COX1	0.653613	0.778563	0.574485	0.566007	0.836597	0.918156	0.614568	1.10496	0.793039	0.386776	0.893063	0.562093	-0.163166	Nonsignificant	None	7	Molecular Function:cytochrome-c oxidase activity (GO:0004129),Molecular Function:iron ion binding (GO:0005506),Molecular Function:electron carrier activity (GO:0009055),Biological Process:aerobic respiration (GO:0009060),Cellular Component:integral component of membrane (GO:0016021),Molecular Function:heme binding (GO:0020037),Biological Process:oxidation-reduction process (GO:0055114)	cytochrome c oxidase subunit 1	1.9.3.1	ko00190 Oxidative phosphorylation ko01100 Metabolic pathways ko04260 Cardiac muscle contraction ko04932 Non-alcoholic fatty liver disease (NAFLD) ko05010 Alzheimer's disease ko05012 Parkinson's disease ko05016 Huntington's disease	Heme/copper-type cytochrome/quinol oxidase, subunit 1	C	Energy production and conversion ;	IPR000883 [Cytochrome c oxidase subunit I] ; IPR023616[Cytochrome c oxidase-like, subunit I domain]
A0A067XG54	Phospholipid-transporting ATPase	ATP11C	0.962473	0.95948	0.866928	0.984805	1.01957	0.845682	1.00409	1.0262	0.952517	0.914449	1.01061	0.812508	0.0152242	Nonsignificant	None	8	Molecular Function:nucleotide binding (GO:0000166),Molecular Function:magnesium ion binding (GO:0000287),Molecular Function:phospholipid-translocating ATPase activity (GO:0004012),Molecular Function:ATP binding (GO:0005524),Biological Process:phospholipid transport (GO:0015914),Cellular Component:integral component of membrane (GO:0016021),Biological Process:phospholipid translocation (GO:0045332…	phospholipid-translocating ATPase	3.6.3.1	--	Magnesium-transporting ATPase (P-type)	P	Inorganic ion transport and metabolism ;	IPR006539 [P-type ATPase, subfamily IV] ; IPR008250[P-type ATPase, A domain] ; IPR030363[Phospholipid-transporting ATPase IG] ; IPR032630[P-type ATPase, C-terminal] ; IPR032631[P-type ATPase, N-terminal]
A0A068LN03	Ig heavy chain variable region (Fragment)		0.819055	0.895787	1.51737	0.721696	0.550225	0.513533	1.24253	0.84663	0.695737	0.948169	1.06065	0.808181	0.0849427	Nonsignificant	None	1	Molecular Function:protein binding (GO:0005515)	--	--	--	--	--	--	IPR003599 [Immunoglobulin subtype] ; IPR007110[Immunoglobulin-like domain] ; IPR013106[Immunoglobulin V-set domain]
A0A075B6F9	Nitric oxide synthase-interacting protein	NOSIP	0.673027	0.876327	0.847202	1.19699	1.59225	1.21146	0.948976	1.09273	1.06623	1.00871	0.973292	0.872979	-0.0390557	Nonsignificant	None	--	--	nitric oxide synthase-interacting protein	--	--	--	--	--	IPR031790 [Nitric oxide synthase-interacting protein, zinc-finger]
A0A075B7B1	Desmuslin, isoform CRA_a	SYNM	6.34309	0.361513	0.544737	0.258553	0.4	0.577132	3.33264	0.818588	0.766049	0.733152	1.26982	0.802708	0.344626	Nonsignificant	None	5	Molecular Function:structural molecule activity (GO:0005198),Molecular Function:structural constituent of cytoskeleton (GO:0005200),Cellular Component:intermediate filament (GO:0005882),Molecular Function:structural constituent of muscle (GO:0008307),Biological Process:intermediate filament cytoskeleton organization (GO:0045104)	desmuslin	--	--	--	--	--	IPR001664 [Intermediate filament protein] ; IPR030634[Synemin]
A0A087WSZ0	Immunoglobulin kappa variable 1D-8	IGKV1D-8	0.988905	0.882606	1.11918	0.820329	0.953114	1.05271	1.06481	1.07123	0.992165	0.989316	0.921456	0.169597	-0.118013	Nonsignificant	None	1	Molecular Function:protein binding (GO:0005515)	--	--	--	--	--	--	IPR007110 [Immunoglobulin-like domain] ; IPR013106[Immunoglobulin V-set domain]
A0A087WT20	DDB1- and CUL4-associated factor 13	DCAF13	0.944878	1.18027	1.13657	1.01577	1.1739	1.47906	0.8106	1.00009	1.1112	1.09075	0.992659	0.947486	-0.0106302	Nonsignificant	None	1	Molecular Function:protein binding (GO:0005515)	WD repeat and SOF domain-containing protein 1	--	--	Predicted ATPase	R	General function prediction only ;	IPR001680 [WD40 repeat] ; IPR007287[Sof1-like protein] ; IPR013979[Translation initiation factor, beta propellor-like domain] ; IPR017986[WD40-repeat-containing domain]
A0A087WTJ2	GIMAP1-GIMAP5 readthrough	GIMAP1-GIMAP5	0.768404	0.77674	0.900773	0.917345	0.693582	0.60863	0.936859	1.01392	1.62761	1.25547	0.745402	0.180852	-0.423909	Nonsignificant	None	1	Molecular Function:GTP binding (GO:0005525)	--	--	--	--	--	--	IPR006703 [AIG1-type guanine nucleotide-binding (G) domain]
A0A087WTT1	Polyadenylate-binding protein	PABPC1	0.699482	1.21107	0.836832	1.16959	1.25042	1.3457	0.778418	1.05722	0.996913	1.03983	0.990286	0.945377	-0.0140834	Nonsignificant	None	2	Molecular Function:nucleic acid binding (GO:0003676),Molecular Function:RNA binding (GO:0003723)	polyadenylate-binding protein	--	ko03013 RNA transport ko03015 mRNA surveillance pathway ko03018 RNA degradation	RNA recognition motif (RRM) domain	J	Translation, ribosomal structure and biogenesis ;	IPR000504 [RNA recognition motif domain] ; IPR002004[Polyadenylate-binding protein/Hyperplastic disc protein] ; IPR003954[RNA recognition motif domain, eukaryote]
A0A087WU07	MICOS complex subunit MIC10	MICOS10	0.758973	0.864476	1.09944	0.900275	0.907472	0.933924	0.724377	0.990965	0.891759	0.835721	1.03516	0.67819	0.0498555	Nonsignificant	None	--	--	mitochondrial inner membrane organizing system protein 1	--	--	--	--	--	IPR007512 [Protein of unknown function DUF543]
A0A087WUC6	Signal peptidase complex subunit 2	SPCS2	0.49438	0.821302	0.786963	1.01017	0.681508	0.679722	0.827463	1.09562	1.08926	1.3138	0.757973	0.121612	-0.399781	Nonsignificant	None	4	Cellular Component:signal peptidase complex (GO:0005787),Biological Process:signal peptide processing (GO:0006465),Molecular Function:peptidase activity (GO:0008233),Cellular Component:integral component of membrane (GO:0016021)	signal peptidase complex subunit 2	3.4.-.-	ko03060 Protein export	--	--	--	IPR009582 [Signal peptidase complex subunit 2]
A0A087WUQ6	Glutathione peroxidase	GPX1	0.932207	0.985852	0.935239	0.866984	1.00985	0.870775	1.00097	0.947842	1.04137	0.983682	0.976364	0.562778	-0.0345096	Nonsignificant	None	3	Molecular Function:glutathione peroxidase activity (GO:0004602),Biological Process:response to oxidative stress (GO:0006979),Biological Process:oxidation-reduction process (GO:0055114)	glutathione peroxidase	1.11.1.9	ko00480 Glutathione metabolism ko00590 Arachidonic acid metabolism ko04918 Thyroid hormone synthesis	Glutathione peroxidase, house-cleaning role in reducing lipid peroxides	VI	Defense mechanisms ; Lipid transport and metabolism ;	IPR000889 [Glutathione peroxidase]
A0A087WUR6	Calcium/calmodulin-dependent protein kinase type 1D	CAMK1D	1.11812	1.11239	1	1.02638	0.922018	0.935159	1.29342	0.986349	0.941906	1.12387	0.980723	0.799645	-0.0280824	Nonsignificant	None	3	Molecular Function:protein kinase activity (GO:0004672),Molecular Function:ATP binding (GO:0005524),Biological Process:protein phosphorylation (GO:0006468)	calcium/calmodulin-dependent protein kinase I	2.7.11.17	ko04921 Oxytocin signaling pathway ko04925 Aldosterone synthesis and secretion	Serine/threonine protein kinase	T	Signal transduction mechanisms ;	IPR000719 [Protein kinase domain] ; IPR020636[Calcium/calmodulin-dependent/calcium-dependent protein kinase]
A0A087WUX8	MICOS complex subunit	APOOL	0.993721	0.97383	1.65204	0.952592	0.917809	0.781574	0.920115	0.963861	0.978965	0.842071	1.22365	0.227401	0.291185	Nonsignificant	None	2	Biological Process:cristae formation (GO:0042407),Cellular Component:MICOS complex (GO:0061617)	--	--	--	--	--	--	IPR019166 [MICOS complex subunit MIC26/MIC27] ; IPR033182[MICOS complex subunit MIC26/MIC27, animal]
A0A087WV05	Uncharacterized protein		0.746791	1.12113	0.871824	1.28786	1.13344	1.24868	0.751696	1.08325	1.07125	0.987325	1.00366	0.977043	0.00527728	Nonsignificant	None	1	Molecular Function:transcription coactivator activity (GO:0003713)	--	--	--	--	--	--	IPR026060 [Associate of Myc 1]
A0A087WVM4	Monofunctional C1-tetrahydrofolate synthase, mitochondrial	MTHFD1L	0.780101	1.24596	1.04618	1.01689	1.46055	1.30726	0.832092	1.03984	0.951185	1.07366	1.06642	0.632416	0.0927751	Nonsignificant	None	6	Molecular Function:catalytic activity (GO:0003824),Molecular Function:formate-tetrahydrofolate ligase activity (GO:0004329),Molecular Function:methylenetetrahydrofolate dehydrogenase (NADP+) activity (GO:0004488),Molecular Function:ATP binding (GO:0005524),Biological Process:folic acid-containing compound biosynthetic process (GO:0009396),Biological Process:oxidation-reduction process (GO:0055114)	monofunctional C1-tetrahydrofolate synthase, mitochondrial	6.3.4.3	ko00670 One carbon pool by folate ko01100 Metabolic pathways	Formyltetrahydrofolate synthetase	F	Nucleotide transport and metabolism ;	IPR000559 [Formate-tetrahydrofolate ligase, FTHFS] ; IPR000672[Tetrahydrofolate dehydrogenase/cyclohydrolase] ; IPR020630[Tetrahydrofolate dehydrogenase/cyclohydrolase, catalytic domain] ; IPR020631[Tetrahydrofolate dehydrogenase/cyclohydrolase, NAD(P)-binding domain]
A0A087WVP4	Smoothelin	SMTN	3.49979	0.923772	0.813959	0.81234	0.844852	0.596979	2.16783	0.680677	0.653013	0.798339	1.40799	0.53017	0.49364	Nonsignificant	None	1	Molecular Function:protein binding (GO:0005515)	--	--	--	--	--	--	IPR001715 [Calponin homology domain] ; IPR022189[Smoothelin]
A0A087WVQ6	Clathrin heavy chain	CLTC	0.744931	1.00206	0.890198	0.963903	1.03956	1.01471	0.852937	1.04897	1.05586	1.00675	0.932001	0.319712	-0.101596	Nonsignificant	None	5	Molecular Function:structural molecule activity (GO:0005198),Biological Process:intracellular protein transport (GO:0006886),Biological Process:vesicle-mediated transport (GO:0016192),Cellular Component:clathrin coat of trans-Golgi network vesicle (GO:0030130),Cellular Component:clathrin coat of coated pit (GO:0030132)	clathrin heavy chain	--	ko04142 Lysosome ko04144 Endocytosis ko04721 Synaptic vesicle cycle ko04961 Endocrine and other factor-regulated calcium reabsorption ko05016 Huntington's disease ko05100 Bacterial invasion of epithelial cells	--	--	--	IPR000547 [Clathrin, heavy chain/VPS, 7-fold repeat] ; IPR015348[Clathrin, heavy chain, linker, core motif] ; IPR022365[Clathrin, heavy chain, propeller repeat]
A0A087WVZ9	DNA-directed RNA polymerases I, II, and III subunit RPABC1	POLR2E	0.905503	1.3675	1.01795	1.32003	1.28717	1.09334	0.878415	0.963557	0.981018	1.02571	1.19346	0.0874737	0.255156	Nonsignificant	None	3	Molecular Function:DNA binding (GO:0003677),Molecular Function:DNA-directed 5'-3' RNA polymerase activity (GO:0003899),Cellular Component:nucleus (GO:0005634)	DNA-directed RNA polymerases I, II, and III subunit RPABC1	--	ko00230 Purine metabolism ko00240 Pyrimidine metabolism ko01100 Metabolic pathways ko03020 RNA polymerase ko04623 Cytosolic DNA-sensing pathway ko05016 Huntington's disease ko05169 Epstein-Barr virus infection	DNA-directed RNA polymerase, subunit H, RpoH/RPB5	K	Transcription ;	IPR000783 [RNA polymerase, subunit H/Rpb5 C-terminal] ; IPR005571[RNA polymerase, Rpb5, N-terminal]
A0A087WW23	Arachidonate 5-lipoxygenase-activating protein	ALOX5AP	1.06646	1.14577	1.00428	1.34958	0.998375	0.623269	1.00046	0.824561	1.22761	1.05771	1.17552	0.210385	0.233302	Nonsignificant	None	3	Biological Process:leukotriene metabolic process (GO:0006691),Molecular Function:enzyme activator activity (GO:0008047),Cellular Component:integral component of membrane (GO:0016021)	arachidonate 5-lipoxygenase-activating protein	--	ko04664 Fc epsilon RI signaling pathway	Uncharacterized membrane protein YecN, MAPEG domain	S	Function unknown ;	IPR001129 [Membrane-associated, eicosanoid/glutathione metabolism (MAPEG) protein] ; IPR001446[5-lipoxygenase-activating protein]
A0A087WWV3	Uncharacterized protein		0.736205	1.10296	0.90175	1.1568	0.754374	1.34869	0.787359	1.19764	1.09748	1.13498	0.835782	0.186409	-0.258802	Nonsignificant	None	2	Cellular Component:nucleus (GO:0005634),Biological Process:DNA replication (GO:0006260)	DNA polymerase delta subunit 4	--	ko00230 Purine metabolism ko00240 Pyrimidine metabolism ko01100 Metabolic pathways ko03030 DNA replication ko03410 Base excision repair ko03420 Nucleotide excision repair ko03430 Mismatch repair ko03440 Homologous recombination ko05166 HTLV-I infection	--	--	--	IPR007218 [DNA polymerase delta, subunit 4]
A0A087WWW9	B-cell lymphoma/leukemia 10	BCL10	0.724799	1.04813	0.832134	1.1376	1.1892	1.28988	0.886583	1.09637	1.08346	1.04801	0.91258	0.416069	-0.131978	Nonsignificant	None	3	Biological Process:apoptotic process (GO:0006915),Biological Process:regulation of apoptotic process (GO:0042981),Biological Process:positive regulation of NF-kappaB transcription factor activity (GO:0051092)	B-cell CLL/lymphoma 10	--	ko04064 NF-kappa B signaling pathway ko04660 T cell receptor signaling pathway ko04662 B cell receptor signaling pathway ko05152 Tuberculosis	--	--	--	IPR001315 [CARD domain] ; IPR033238[B-cell lymphoma/leukemia 10/E10]
A0A087WXM8	Basal cell adhesion molecule	BCAM	1.08825	0.901417	1.03908	0.736539	0.672655	0.705267	1.22389	0.893684	0.965152	1.07053	0.913433	0.499482	-0.130629	Nonsignificant	None	1	Molecular Function:protein binding (GO:0005515)	Lutheran blood group glycoprotein	--	--	--	--	--	IPR003598 [Immunoglobulin subtype 2] ; IPR003599[Immunoglobulin subtype] ; IPR007110[Immunoglobulin-like domain] ; IPR013106[Immunoglobulin V-set domain] ; IPR013162[CD80-like, immunoglobulin C2-set]
A0A087WXZ7	HEAT repeat-containing protein 6	HEATR6	0.470045	0.909178	0.710644	1.07202	1.09178	1.09454	0.762332	1.06913	1.10501	1.14761	0.821389	0.211819	-0.283863	Nonsignificant	None	--	--	--	--	--	--	--	--	IPR025283 [Domain of unknown function DUF4042]
A0A087WY55	Chromosome 6 open reading frame 55, isoform CRA_b	VTA1	0.813052	1.02973	0.847987	1.10499	1.1907	0.919109	0.933531	0.91132	0.981765	1.07507	1.03437	0.685764	0.0487465	Nonsignificant	None	--	--	vacuolar protein sorting-associated protein VTA1	--	ko04144 Endocytosis	--	--	--	--
A0A087WYF8	PDZ and LIM domain protein 3	PDLIM3	2.72926	1.0284	1.18067	0.793555	0.840181	0.569451	1.92782	0.747499	0.802014	0.894153	1.33012	0.473226	0.41156	Nonsignificant	None	2	Molecular Function:protein binding (GO:0005515),Molecular Function:zinc ion binding (GO:0008270)	--	--	--	--	--	--	IPR001478 [PDZ domain] ; IPR001781[Zinc finger, LIM-type] ; IPR031847[Domain of unknown function DUF4749]
A0A087WYM3	NAD-dependent protein deacetylase	SIRT2	0.873598	0.933157	0.847976	0.939281	0.900316	0.813534	0.972057	0.997268	0.988604	0.994849	0.942936	0.203316	-0.0847683	Nonsignificant	None	1	Molecular Function:NAD+ binding (GO:0070403)	NAD-dependent deacetylase sirtuin 2	3.5.1.-	--	NAD-dependent protein deacetylase, SIR2 family	O	Posttranslational modification, protein turnover, chaperones ;	IPR003000 [Sirtuin family] ; IPR026590[Sirtuin family, catalytic core domain]
A0A087WYN9	ATP-dependent RNA helicase DHX29	DHX29	0.76786	1.02178	1.06152	1.13305	0.949662	1.11911	0.810989	1.08685	1.04109	0.980053	0.979314	0.807345	-0.0301572	Nonsignificant	None	3	Molecular Function:nucleic acid binding (GO:0003676),Molecular Function:helicase activity (GO:0004386),Molecular Function:ATP binding (GO:0005524)	ATP-dependent RNA helicase DHX29	3.6.4.13	--	HrpA-like RNA helicase	J	Translation, ribosomal structure and biogenesis ;	IPR001650 [Helicase, C-terminal] ; IPR007502[Helicase-associated domain] ; IPR011545[DEAD/DEAH box helicase domain] ; IPR011709[Domain of unknown function DUF1605] ; IPR014001[Helicase superfamily 1/2, ATP-binding domain]
A0A087WYS3	Protein kinase C-binding protein 1	ZMYND8	0.82443	1.0743	0.952222	1.09809	1.05875	1.16235	0.839348	1.11427	1.07919	1.06279	0.952423	0.52584	-0.0703256	Nonsignificant	None	2	Molecular Function:protein binding (GO:0005515),Molecular Function:zinc ion binding (GO:0008270)	--	--	--	--	--	--	IPR000313 [PWWP domain] ; IPR001487[Bromodomain] ; IPR001965[Zinc finger, PHD-type] ; IPR002893[Zinc finger, MYND-type] ; IPR019787[Zinc finger, PHD-finger] ; IPR021931[Protein of unknown function DUF3544]
A0A087WYU2	Methyltransferase-like 26	METTL26	0.993897	1.10558	1.61916	0.993592	0.99939	1.05977	0.994845	0.993288	0.933949	1.00124	1.1462	0.297688	0.196863	Nonsignificant	None	--	--	--	--	--	16S rRNA G1207 methylase RsmC	J	Translation, ribosomal structure and biogenesis ;	IPR010342 [Protein of unknown function DUF938]
A0A087WYW3	NK-tumor recognition protein	NKTR	0.848804	1.09488	1.09771	1.08743	0.947544	1.05474	1.23689	1.03749	0.963172	0.851692	0.986854	0.871116	-0.0190921	Nonsignificant	None	2	Molecular Function:peptidyl-prolyl cis-trans isomerase activity (GO:0003755),Biological Process:protein folding (GO:0006457)	NK-tumor recognition protein	--	--	--	--	--	IPR024936 [Cyclophilin-type peptidyl-prolyl cis-trans isomerase]
A0A087WZ13	Ribonucleoprotein PTB-binding 1	RAVER1	0.93432	1.04426	1.17337	1.1785	1.18568	1.30777	0.926472	1.00953	0.988237	0.970732	1.06024	0.478812	0.0843863	Nonsignificant	None	1	Molecular Function:nucleic acid binding (GO:0003676)	--	--	--	RNA recognition motif (RRM) domain	J	Translation, ribosomal structure and biogenesis ;	IPR000504 [RNA recognition motif domain]
A0A087WZ50	Signal peptide peptidase-like 2B	SPPL2B	0.855453	1.16972	0.869482	1.13918	1.2752	1.07237	0.812207	1.19497	1.18734	1.00219	1.00758	0.943848	0.0109005	Nonsignificant	None	3	Molecular Function:aspartic-type endopeptidase activity (GO:0004190),Cellular Component:integral component of membrane (GO:0016021),Biological Process:membrane protein intracellular domain proteolysis (GO:0031293)	signal peptide peptidase-like 2B	3.4.23.-	--	--	--	--	IPR003137 [PA domain] ; IPR007369[Peptidase A22B, signal peptide peptidase] ; IPR033149[Signal peptidase peptidase-like 2B]
A0A087WZQ7	Beta-soluble NSF attachment protein	NAPB	1.2391	1.1528	1.048	1.02774	0.848965	0.699222	1.29732	0.932872	0.971478	0.908384	1.10549	0.409336	0.144684	Nonsignificant	None	1	Biological Process:intracellular protein transport (GO:0006886)	--	--	--	--	--	--	IPR000744 [NSF attachment protein]
A0A087WZT0	Protein Smaug homolog 2	SAMD4B	2.02134	1.06654	0.793471	0.91651	0.993095	1.21006	0.923987	1.08921	0.950159	1.05075	1.10849	0.640406	0.148601	Nonsignificant	None	1	Molecular Function:protein binding (GO:0005515)	--	--	--	--	--	--	IPR001660 [Sterile alpha motif domain]
A0A087WZX2	NADH dehydrogenase [ubiquinone] 1 beta subcomplex subunit 6	NDUFB6	0.672621	0.873324	0.697362	0.916279	0.847176	0.864887	0.798558	1.03123	0.874488	0.818422	0.913205	0.266718	-0.13099	Nonsignificant	None	--	--	NADH dehydrogenase (ubiquinone) 1 beta subcomplex subunit 6	--	ko00190 Oxidative phosphorylation ko01100 Metabolic pathways ko04723 Retrograde endocannabinoid signaling ko04932 Non-alcoholic fatty liver disease (NAFLD) ko05010 Alzheimer's disease ko05012 Parkinson's disease ko05016 Huntington's disease	--	--	--	IPR019174 [NADH dehydrogenase 1, beta subcomplex, subunit 6]
A0A087X060	E2F-associated phosphoprotein	EAPP	0.716265	0.99529	0.908008	1.09144	1.59268	1.2521	0.905309	0.911975	0.921728	0.973951	1.0682	0.684681	0.0951835	Nonsignificant	None	--	--	--	--	--	--	--	--	IPR019370 [E2F-associated phosphoprotein]
A0A087X0K0	Collagen alpha-1(XV) chain	COL15A1	1.93758	0.970779	1.40368	0.738448	0.875537	0.560524	1.20745	0.821208	0.975196	0.885201	1.33182	0.258127	0.413395	Nonsignificant	None	3	Molecular Function:structural molecule activity (GO:0005198),Biological Process:cell adhesion (GO:0007155),Cellular Component:extracellular matrix (GO:0031012)	collagen, type XV, alpha	--	ko04974 Protein digestion and absorption	Autotransporter adhesin	UW	Intracellular trafficking, secretion, and vesicular transport ; Extracellular structures ;	IPR001791 [Laminin G domain] ; IPR008160[Collagen triple helix repeat] ; IPR010515[Collagenase NC10/endostatin]
A0A087X0K9	Tight junction protein ZO-1	TJP1	1.09433	0.851614	0.896211	1.15466	1.126	1.01067	1.17821	1.0293	1.00421	1.16273	0.951289	0.495642	-0.0720437	Nonsignificant	None	2	Molecular Function:protein binding (GO:0005515),Cellular Component:bicellular tight junction (GO:0005923)	tight junction protein 1	--	ko04520 Adherens junction ko04530 Tight junction ko04540 Gap junction ko05110 Vibrio cholerae infection ko05120 Epithelial cell signaling in Helicobacter pylori infection ko05132 Salmonella infection	--	--	--	IPR000906 [ZU5 domain] ; IPR001452[SH3 domain] ; IPR001478[PDZ domain] ; IPR005417[Tight junction protein ZO] ; IPR005418[Tight junction protein ZO-1] ; IPR008144[Guanylate kinase-like domain] ; IPR008145[Guanylate kinase/L-type calcium channel beta subunit] ; IPR011511[Variant SH3 domain]
A0A087X0L7	Mitochondrial inner membrane protein OXA1L	OXA1L	0.686205	1.02793	0.94985	1.03121	1.28312	0.427534	0.688846	1.24026	1.11783	1.15534	1.07527	0.714394	0.104704	Nonsignificant	None	2	Cellular Component:integral component of membrane (GO:0016021),Biological Process:protein insertion into membrane (GO:0051205)	YidC/Oxa1 family membrane protein insertase	--	ko03060 Protein export	Membrane protein insertase Oxa1/YidC/SpoIIIJ, required for the localization of integral membrane proteins	M	Cell wall/membrane/envelope biogenesis ;	IPR001708 [Membrane insertase OXA1/ALB3/YidC]
A0A087X0M4	Kanadaptin	SLC4A1AP	0.686729	1.13581	0.868411	1.02628	1.34008	1.20563	0.843165	1.04544	0.97779	0.962197	1.00458	0.971803	0.00659681	Nonsignificant	None	1	Molecular Function:protein binding (GO:0005515)	--	--	--	Forkhead associated (FHA) domain, binds pSer, pThr, pTyr	T	Signal transduction mechanisms ;	IPR000253 [Forkhead-associated (FHA) domain] ; IPR014720[Double-stranded RNA-binding domain]
A0A087X0M8	Neural cell adhesion molecule L1-like protein	CHL1	1.00352	0.949229	0.93398	0.980477	0.857621	0.725519	1.02888	0.915767	1.10583	1.05897	0.977221	0.768836	-0.0332435	Nonsignificant	None	1	Molecular Function:protein binding (GO:0005515)	L1 cell adhesion molecule like protein	--	--	Uncharacterized surface anchored protein	S	Function unknown ;	IPR003598 [Immunoglobulin subtype 2] ; IPR003599[Immunoglobulin subtype] ; IPR003961[Fibronectin type III] ; IPR007110[Immunoglobulin-like domain] ; IPR013098[Immunoglobulin I-set] ; IPR013151[Immunoglobulin] ; IPR026966[Neurofascin/L1/NrCAM, C-terminal domain]
A0A087X0N2	Leptin receptor gene-related protein	LEPROT	0.884526	0.894274	1.03529	0.997666	0.959769	0.899625	0.748315	0.914232	0.91573	1.10899	1.04025	0.581284	0.056933	Nonsignificant	None	--	--	--	--	--	--	--	--	IPR007262 [Vacuolar protein sorting 55]
A0A087X0P9	Probable RNA polymerase II nuclear localization protein SLC7A6OS (Fragment)	SLC7A6OS	0.986312	0.915031	1.04365	1.05501	0.892045	0.995156	1.5221	1.02967	0.879112	0.968718	0.906816	0.436559	-0.141119	Nonsignificant	None	--	--	--	--	--	--	--	--	--
A0A087X0R6	Sorting nexin-12	SNX12	0.948414	1.11422	1.00624	0.994926	0.943948	1.02525	0.972842	1.02561	1.04121	0.924283	1.00372	0.923945	0.00535196	Nonsignificant	None	1	Molecular Function:phosphatidylinositol binding (GO:0035091)	sorting nexin-3/12	--	ko04144 Endocytosis	--	--	--	IPR001683 [Phox homologous domain]
A0A087X0T5	Protein N-terminal asparagine amidohydrolase	NTAN1	0.979725	1.24395	1.02224	1.22956	1.04644	0.864302	0.998995	1.06491	0.940839	1.0438	1.12398	0.102485	0.168611	Nonsignificant	None	1	Molecular Function:protein-N-terminal asparagine amidohydrolase activity (GO:0008418)	protein N-terminal asparagine amidohydrolase	3.5.1.121	--	--	--	--	IPR026750 [Protein N-terminal asparagine amidohydrolase]
A0A087X0W8	Transcription factor p65	RELA	0.842353	1.08278	0.927984	1.07536	1.06223	1.01638	0.964117	1.10335	1.03221	0.996042	0.976254	0.661906	-0.0346721	Nonsignificant	None	6	Molecular Function:DNA binding (GO:0003677),Molecular Function:protein binding (GO:0005515),Cellular Component:nucleus (GO:0005634),Cellular Component:cytoplasm (GO:0005737),Biological Process:positive regulation of NF-kappaB transcription factor activity (GO:0051092),Cellular Component:NF-kappaB complex (GO:0071159)	transcription factor p65	--	ko01523 Antifolate resistance ko04010 MAPK signaling pathway ko04014 Ras signaling pathway ko04024 cAMP signaling pathway ko04062 Chemokine signaling pathway ko04064 NF-kappa B signaling pathway ko04066 HIF-1 signaling pathway ko04071 Sphingolipid signaling pathway ko04137 Mitophagy - animal ko04151 PI3K-Akt signaling pathway ko04210 Apoptosis ko04211 Longevity regulating pathway ko04218 Cellular…	--	--	--	IPR000451 [NF-kappa-B/Dorsal] ; IPR002909[IPT domain] ; IPR011539[Rel homology domain (RHD), DNA-binding domain] ; IPR030495[Transcription factor RelA (p65)] ; IPR032397[Rel homology dimerisation domain]
A0A087X188	Bridging integrator 2	BIN2	0.742366	0.929309	1.04486	1.10944	0.786802	0.745084	0.932638	0.936987	1.1179	1.10555	0.953416	0.659452	-0.0688228	Nonsignificant	None	2	Molecular Function:protein binding (GO:0005515),Cellular Component:cytoplasm (GO:0005737)	bridging integrator 2	--	--	--	--	--	IPR003005 [Amphiphysin] ; IPR004148[BAR domain]
A0A087X1G7	Selenoprotein F	SELENOF	0.613536	0.901718	0.818311	0.902476	0.73683	1.00824	0.805414	1.02359	1.13726	1.12363	0.779279	0.0236945	-0.359788	Significant	down	--	--	--	--	--	--	--	--	IPR014912 [Sep15/SelM redox]
A0A087X1H5	Arf-GAP with coiled-coil, ANK repeat and PH domain-containing protein 2	ACAP2	0.870824	1.0446	1.0892	1.10273	0.97349	1.06958	0.96012	0.999756	1.03142	1.02362	0.999282	0.987835	-0.00103667	Nonsignificant	None	2	Molecular Function:GTPase activator activity (GO:0005096),Molecular Function:protein binding (GO:0005515)	Arf-GAP with coiled-coil, ANK repeat and PH domain-containing protein	--	ko04144 Endocytosis	Ankyrin repeat	T	Signal transduction mechanisms ;	IPR001164 [Arf GTPase activating protein] ; IPR001849[Pleckstrin homology domain] ; IPR002110[Ankyrin repeat] ; IPR020683[Ankyrin repeat-containing domain]
A0A087X1T7	Aggrecan core protein	ACAN	2.06111	1.05357	1.77183	0.81746	0.999206	0.960368	1.08386	0.691083	0.968153	0.95966	1.43748	0.1707	0.523546	Nonsignificant	None	3	Molecular Function:protein binding (GO:0005515),Molecular Function:hyaluronic acid binding (GO:0005540),Biological Process:cell adhesion (GO:0007155)	aggrecan 1	--	--	Spore coat protein CotH	M	Cell wall/membrane/envelope biogenesis ;	IPR000436 [Sushi/SCR/CCP domain] ; IPR000538[Link domain] ; IPR001304[C-type lectin-like] ; IPR003599[Immunoglobulin subtype] ; IPR007110[Immunoglobulin-like domain] ; IPR013106[Immunoglobulin V-set domain]
A0A087X235	Tetraspanin	TSPAN10	0.578245	1.06617	0.950717	1.28431	0.97153	1.05365	0.908788	1.09343	1.21277	1.12951	0.898636	0.406577	-0.154191	Nonsignificant	None	1	Cellular Component:integral component of membrane (GO:0016021)	tetraspanin-10	--	--	--	--	--	IPR000301 [Tetraspanin] ; IPR018499[Tetraspanin/Peripherin]
A0A087X2D5	39S ribosomal protein L45, mitochondrial	MRPL45	0.750672	1.01327	0.883362	0.965316	1.08653	1.68427	0.806769	0.994471	0.875042	0.903943	0.892613	0.526419	-0.163893	Nonsignificant	None	--	--	large subunit ribosomal protein L45	--	--	--	--	--	IPR007379 [Tim44-like domain]
A0A087X2I1	26S proteasome regulatory subunit 10B	PSMC6	0.749379	1.12298	0.868903	1.02852	1.13502	1.20697	0.860809	1.09705	1.02443	1.0532	0.935592	0.491675	-0.0960482	Nonsignificant	None	1	Molecular Function:ATP binding (GO:0005524)	26S proteasome regulatory subunit T4	--	ko03050 Proteasome ko05169 Epstein-Barr virus infection	ATP-dependent 26S proteasome regulatory subunit	O	Posttranslational modification, protein turnover, chaperones ;	IPR003593 [AAA+ ATPase domain] ; IPR003959[ATPase, AAA-type, core]
A0A088AWN3	Dedicator of cytokinesis protein 9	DOCK9	0.913484	1.03042	0.996971	1.02897	0.917435	1.00389	0.968919	0.994399	1.11831	1.03846	0.953805	0.233204	-0.0682343	Nonsignificant	None	2	Molecular Function:guanyl-nucleotide exchange factor activity (GO:0005085),Biological Process:small GTPase mediated signal transduction (GO:0007264)	dedicator of cytokinesis protein 9/10/11	--	--	--	--	--	IPR001849 [Pleckstrin homology domain] ; IPR010703[Dedicator of cytokinesis, C-terminal] ; IPR021816[Dedicator of cytokinesis C/D, N-terminal] ; IPR026791[Dedicator of cytokinesis] ; IPR026796[Dedicator of cytokinesis 9] ; IPR027007[DHR-1 domain] ; IPR027357[DHR-2 domain]
A0A088QCU6	Choline transporter-like protein 2 isoform 2	SLC44A2	0.433119	0.603899	0.994077	0.399309	1.096	0.864355	0.786216	1.80817	0.725198	1.31431	0.64137	0.154193	-0.640772	Nonsignificant	None	--	--	solute carrier family 44 (choline transporter-like protein), member 2/4/5	--	ko05231 Choline metabolism in cancer	--	--	--	IPR007603 [Choline transporter-like]
A0A089VIW4	IL18Ralpha2 splice variant (Fragment)	IL18R1	0.945257	1.13975	1.36314	1.15743	0.961918	1.10724	0.954845	0.990593	1.10505	0.995923	1.0803	0.345211	0.111433	Nonsignificant	None	1	Molecular Function:protein binding (GO:0005515)	interleukin 18 receptor 1	--	ko04060 Cytokine-cytokine receptor interaction ko04668 TNF signaling pathway ko05321 Inflammatory bowel disease (IBD)	--	--	--	IPR007110 [Immunoglobulin-like domain] ; IPR015621[Interleukin-1 receptor family]
A0A090N7T9	Secernin 1	SCRN1	1.11036	1.07067	0.892718	1.09805	0.790115	0.648286	1.32179	0.876276	0.927616	1.03351	1.03212	0.814239	0.0456175	Nonsignificant	None	2	Biological Process:proteolysis (GO:0006508),Molecular Function:dipeptidase activity (GO:0016805)	secernin	--	--	Dipeptidase	E	Amino acid transport and metabolism ;	IPR005322 [Peptidase C69, dipeptidase A]
A0A090N7V5	Chromosome 7 open reading frame 24	C7orf24	0.866432	1.58703	1.10227	1.4654	1.11817	1.09209	0.883716	1.02406	1.00404	0.955341	1.23795	0.148028	0.307953	Nonsignificant	None	1	Molecular Function:gamma-glutamylcyclotransferase activity (GO:0003839)	gamma-glutamylcyclotransferase	4.3.2.9	ko00480 Glutathione metabolism	Cation transport regulator ChaC	P	Inorganic ion transport and metabolism ;	IPR017939 [Gamma-glutamylcyclotransferase]
A0A090N7Y2	ATP-binding cassette, sub-family F (GCN20), member 2	ABCF2	0.8617	1.11847	0.882266	1.18482	1.25532	1.49404	0.901366	1.0681	0.962449	0.970274	0.982645	0.892035	-0.0252571	Nonsignificant	None	2	Molecular Function:ATP binding (GO:0005524),Molecular Function:ATPase activity (GO:0016887)	ATP-binding cassette, subfamily F, member 2	--	--	ATPase components of ABC transporters with duplicated ATPase domains	R	General function prediction only ;	IPR003439 [ABC transporter-like] ; IPR003593[AAA+ ATPase domain] ; IPR032781[ABC-transporter extension domain]
A0A090N8Y2	Protein disulfide-isomerase A4	ERP70	0.572647	0.888905	0.726765	1.06737	1.04552	0.773466	0.753954	1.18096	1.13973	1.38598	0.821767	0.263206	-0.283199	Nonsignificant	None	1	Biological Process:cell redox homeostasis (GO:0045454)	protein disulfide-isomerase A4	5.3.4.1	ko04141 Protein processing in endoplasmic reticulum ko04918 Thyroid hormone synthesis ko05110 Vibrio cholerae infection	Negative regulator of GroEL, contains thioredoxin-like and TPR-like domains	O	Posttranslational modification, protein turnover, chaperones ;	IPR013766 [Thioredoxin domain]
A0A090N8Z4	Immunity associated protein 1	IMAP1	0.915377	1.01709	0.963509	0.997004	0.80944	0.630191	0.940893	0.977717	1.20985	1.36876	0.917113	0.547836	-0.124829	Nonsignificant	None	1	Molecular Function:GTP binding (GO:0005525)	--	--	--	Predicted GTPase	R	General function prediction only ;	IPR006703 [AIG1-type guanine nucleotide-binding (G) domain]
A0A096LNZ9	Ubiquitin-like protein ISG15 (Fragment)	ISG15	1.74223	1.02937	0.710357	0.692164	1.32381	0.773078	0.943227	0.822744	0.868728	0.973283	1.25493	0.326297	0.327607	Nonsignificant	None	1	Molecular Function:protein binding (GO:0005515)	ubiquitin cross-reactive protein	--	ko04622 RIG-I-like receptor signaling pathway ko05165 Human papillomavirus infection	--	--	--	IPR000626 [Ubiquitin domain]
A0A096LP01	Small integral membrane protein 26	SMIM26	0.680136	0.886181	0.980876	1.02005	0.897748	1.27654	0.669104	1.06341	1.24444	0.842339	0.876204	0.362883	-0.190662	Nonsignificant	None	--	--	--	--	--	--	--	--	--
A0A096LP22	Probable peptidyl-tRNA hydrolase (Fragment)	PTRH1	0.827358	1.12717	0.90719	1.45135	0.988049	1.40558	0.8266	1.03144	0.952285	0.9	1.0362	0.810225	0.0513079	Nonsignificant	None	1	Molecular Function:aminoacyl-tRNA hydrolase activity (GO:0004045)	peptidyl-tRNA hydrolase, PTH1 family	3.1.1.29	--	Peptidyl-tRNA hydrolase	J	Translation, ribosomal structure and biogenesis ;	IPR001328 [Peptidyl-tRNA hydrolase]
A0A096LP25	AP2-associated protein kinase 1 (Fragment)	AAK1	0.868305	0.766646	0.951061	1.2384	1.04558	1.10764	0.988221	1.06835	1.0162	1.06316	0.928754	0.414354	-0.106631	Nonsignificant	None	--	--	AP2-associated kinase	2.7.11.1	--	--	--	--	IPR028182 [BMP-2-inducible protein kinase, C-terminal]
A0A096LPC5	WASH complex subunit 2C	WASHC2C	1.05551	0.818115	1.31264	1.20161	1.30898	1.2432	0.930876	1.07434	1.04454	1.08414	1.05947	0.56151	0.0833397	Nonsignificant	None	1	Cellular Component:WASH complex (GO:0071203)	WASH complex subunit FAM21	--	ko04144 Endocytosis	--	--	--	IPR027308 [WASH complex subunit FAM21] ; IPR029341[FAM21/CAPZIP domain]
A0A096LPE2	SAA2-SAA4 readthrough	SAA2-SAA4	0.891478	1.01293	2.7478	0.808234	0.838946	0.676356	0.939781	1.00343	1.21636	0.764633	1.36926	0.422475	0.4534	Nonsignificant	None	1	Cellular Component:extracellular region (GO:0005576)	serum amyloid A protein	--	--	--	--	--	IPR000096 [Serum amyloid A protein]
A0A096VWL6	Cytochrome c oxidase subunit 1	COX1	0.592829	0.651683	0.54976	0.527284	0.80577	1.11906	0.574497	1.23812	0.855403	0.328767	0.759826	0.314444	-0.39626	Nonsignificant	None	7	Molecular Function:cytochrome-c oxidase activity (GO:0004129),Molecular Function:iron ion binding (GO:0005506),Molecular Function:electron carrier activity (GO:0009055),Biological Process:aerobic respiration (GO:0009060),Cellular Component:integral component of membrane (GO:0016021),Molecular Function:heme binding (GO:0020037),Biological Process:oxidation-reduction process (GO:0055114)	cytochrome c oxidase subunit 1	1.9.3.1	ko00190 Oxidative phosphorylation ko01100 Metabolic pathways ko04260 Cardiac muscle contraction ko04932 Non-alcoholic fatty liver disease (NAFLD) ko05010 Alzheimer's disease ko05012 Parkinson's disease ko05016 Huntington's disease	Heme/copper-type cytochrome/quinol oxidase, subunit 1	C	Energy production and conversion ;	IPR000883 [Cytochrome c oxidase subunit I] ; IPR023616[Cytochrome c oxidase-like, subunit I domain]
A0A096WXL7	ATP synthase protein 8	ATP8	0.730485	0.762069	0.717906	0.830461	0.938003	0.877472	0.799291	0.913794	0.83863	0.780134	0.945265	0.359628	-0.0812091	Nonsignificant	None	2	Molecular Function:hydrogen ion transmembrane transporter activity (GO:0015078),Biological Process:ATP synthesis coupled proton transport (GO:0015986)	F-type H+-transporting ATPase subunit 8	--	ko00190 Oxidative phosphorylation ko01100 Metabolic pathways ko05010 Alzheimer's disease ko05012 Parkinson's disease ko05016 Huntington's disease	--	--	--	IPR001421 [ATP synthase protein 8, metazoa]
A0A097CK88	HFE (Fragment)	HFE	0.817365	0.855913	0.833458	0.803144	0.720808	1.01922	1.13794	1.10185	1.07352	1.14806	0.735446	2.12186e-05	-0.443309	Significant	down	6	Biological Process:negative regulation of T cell antigen processing and presentation (GO:0002626),Molecular Function:protein binding (GO:0005515),Biological Process:cellular iron ion homeostasis (GO:0006879),Biological Process:iron ion import into cell (GO:0097459),Molecular Function:transferrin receptor binding (GO:1990459),Cellular Component:HFE-transferrin receptor complex (GO:1990712)	--	--	--	--	--	--	IPR001039 [MHC class I alpha chain, alpha1 alpha2 domains] ; IPR003597[Immunoglobulin C1-set] ; IPR007110[Immunoglobulin-like domain] ; IPR011161[MHC class I-like antigen recognition-like] ; IPR031092[Hereditary hemochromatosis protein]
A0A097Q4B7	NADH-ubiquinone oxidoreductase chain 6	ND6	0.821841	0.880605	0.759851	0.907269	0.933084	0.877011	0.92013	0.9084	0.868298	0.7958	0.98467	0.733839	-0.0222885	Nonsignificant	None	2	Molecular Function:NADH dehydrogenase (ubiquinone) activity (GO:0008137),Biological Process:oxidation-reduction process (GO:0055114)	NADH-ubiquinone oxidoreductase chain 6	1.6.5.3	ko00190 Oxidative phosphorylation ko01100 Metabolic pathways ko04723 Retrograde endocannabinoid signaling ko05012 Parkinson's disease	--	--	--	IPR001457 [NADH:ubiquinone/plastoquinone oxidoreductase, chain 6]
A0A0A0MQV6	Fibroblast growth factor	FGF2	1.42955	0.97674	1.44976	0.86959	0.758818	0.57092	1.10033	0.913662	0.933112	0.995968	1.21499	0.285212	0.280945	Nonsignificant	None	4	Molecular Function:fibroblast growth factor receptor binding (GO:0005104),Cellular Component:extracellular region (GO:0005576),Molecular Function:growth factor activity (GO:0008083),Biological Process:fibroblast growth factor receptor signaling pathway (GO:0008543)	fibroblast growth factor 2	--	ko01521 EGFR tyrosine kinase inhibitor resistance ko04010 MAPK signaling pathway ko04014 Ras signaling pathway ko04015 Rap1 signaling pathway ko04151 PI3K-Akt signaling pathway ko04550 Signaling pathways regulating pluripotency of stem cells ko04810 Regulation of actin cytoskeleton ko05167 Kaposi's sarcoma-associated herpesvirus infection ko05200 Pathways in cancer ko05205 Proteoglycans in cancer…	--	--	--	IPR002209 [Fibroblast growth factor family] ; IPR028223[Fibroblast growth factor 2]
A0A0A0MQX8	Muscleblind-like protein 1	MBNL1	1.11742	0.990914	0.983149	1.09099	1.14253	1.24242	0.982644	1.14054	1.11529	1.10425	0.953423	0.354791	-0.0688123	Nonsignificant	None	1	Molecular Function:metal ion binding (GO:0046872)	muscleblind	--	--	--	--	--	IPR000571 [Zinc finger, CCCH-type]
A0A0A0MR28	High density lipoprotein binding protein (Vigilin), isoform CRA_a	HDLBP	0.678373	0.846874	0.808068	1.17366	0.918913	0.855359	0.792461	1.11851	1.05988	1.14449	0.890395	0.34603	-0.167483	Nonsignificant	None	2	Molecular Function:nucleic acid binding (GO:0003676),Molecular Function:RNA binding (GO:0003723)	--	--	--	--	--	--	IPR004087 [K Homology domain] ; IPR004088[K Homology domain, type 1]
A0A0A0MR36	Unconventional myosin-Vb (Fragment)	MYO5B	0.831186	0.977627	1.44407	1.26847	1.19525	0.824878	0.974983	1.17443	0.984017	0.874913	1.18278	0.19088	0.242176	Nonsignificant	None	1	Molecular Function:protein binding (GO:0005515)	myosin V	--	--	--	--	--	IPR000048 [IQ motif, EF-hand binding site] ; IPR002710[Dilute domain]
A0A0A0MR59	Pumilio homolog 2	PUM2	0.785682	0.945949	0.952953	1.19196	1.139	1.32075	0.967832	1.04988	1.12075	1.00932	0.917166	0.372981	-0.124746	Nonsignificant	None	1	Molecular Function:RNA binding (GO:0003723)	pumilio RNA-binding family	--	--	--	--	--	IPR001313 [Pumilio RNA-binding repeat] ; IPR033133[Pumilio homology domain]
A0A0A0MR85	Glutathione S-transferase Mu 4	GSTM4	1.15381	0.758325	0.854519	0.810122	0.786007	0.450097	0.522859	0.331616	0.417257	3.96974	0.766534	0.727597	-0.383578	Nonsignificant	None	3	Molecular Function:glutathione transferase activity (GO:0004364),Molecular Function:protein binding (GO:0005515),Biological Process:metabolic process (GO:0008152)	glutathione S-transferase	2.5.1.18	ko00480 Glutathione metabolism ko00980 Metabolism of xenobiotics by cytochrome P450 ko00982 Drug metabolism - cytochrome P450 ko01524 Platinum drug resistance ko05200 Pathways in cancer ko05204 Chemical carcinogenesis ko05225 Hepatocellular carcinoma ko05418 Fluid shear stress and atherosclerosis	Glutathione S-transferase	O	Posttranslational modification, protein turnover, chaperones ;	IPR003081 [Glutathione S-transferase, Mu class] ; IPR004045[Glutathione S-transferase, N-terminal] ; IPR004046[Glutathione S-transferase, C-terminal] ; IPR010987[Glutathione S-transferase, C-terminal-like]
A0A0A0MRA8	Band 4.1-like protein 3	EPB41L3	1.2397	1.09713	1.19188	0.95964	0.834704	0.764322	0.935497	0.897978	1.03516	1.10779	1.12283	0.25608	0.167137	Nonsignificant	None	12	Biological Process:regulation of cell growth (GO:0001558),Molecular Function:actin binding (GO:0003779),Molecular Function:structural molecule activity (GO:0005198),Cellular Component:cytoplasm (GO:0005737),Cellular Component:cytoskeleton (GO:0005856),Cellular Component:plasma membrane (GO:0005886),Cellular Component:cell-cell junction (GO:0005911),Biological Process:cytoskeleton organization (GO…	erythrocyte membrane protein band 4.1	--	--	--	--	--	IPR000299 [FERM domain] ; IPR000798[Ezrin/radixin/moesin-like] ; IPR007477[SAB domain] ; IPR008379[Band 4.1, C-terminal] ; IPR014847[FERM adjacent (FA)] ; IPR018979[FERM, N-terminal] ; IPR018980[FERM, C-terminal PH-like domain] ; IPR019748[FERM central domain] ; IPR019749[Band 4.1 domain] ; IPR030691[Band 4.1-like protein 3]
A0A0A0MRB5	MAP kinase-activating death domain protein	MADD	0.815074	0.807187	0.928133	1.0482	0.862401	0.914663	0.966641	1.03646	0.973623	1.17688	0.880182	0.0918525	-0.184127	Nonsignificant	None	--	--	--	--	--	--	--	--	IPR001194 [DENN domain] ; IPR005112[dDENN domain] ; IPR005113[uDENN domain]
A0A0A0MRF6	A-kinase anchor protein 9	AKAP9	0.904695	1.03873	0.905346	1.13764	0.92341	1.02175	0.91852	1.05041	0.996122	0.98316	0.987899	0.820282	-0.0175646	Nonsignificant	None	3	Molecular Function:DNA binding (GO:0003677),Biological Process:signal transduction (GO:0007165),Molecular Function:protein complex scaffold (GO:0032947)	A-kinase anchor protein 9	--	--	--	--	--	IPR005539 [ELK domain] ; IPR019528[Pericentrin/AKAP-450 centrosomal targeting domain] ; IPR028745[A-kinase anchor protein 9]
A0A0A0MRM9	Nucleolar and coiled-body phosphoprotein 1 (Fragment)	NOLC1	0.658771	0.622337	1.03409	1.51277	1.66985	1.53914	0.806156	1.19276	0.92404	1.03447	1.00023	0.999224	0.000328606	Nonsignificant	None	1	Molecular Function:protein binding (GO:0005515)	--	--	--	--	--	--	IPR006594 [LIS1 homology motif] ; IPR007718[SRP40, C-terminal]
A0A0A0MRV4	Prostamide/prostaglandin F synthase	PRXL2B	0.850765	1.57192	1.01013	1.27416	0.99752	1.04599	1.04064	1.63068	1.11339	1.05398	0.969383	0.838551	-0.0448606	Nonsignificant	None	--	--	prostamide/prostaglandin F2alpha synthase	1.11.1.20	ko00590 Arachidonic acid metabolism ko01100 Metabolic pathways	--	--	--	IPR032801 [Peroxiredoxin-like FAM213/AAED1]
A0A0A0MRY0	TBC1 domain family member 22A	TBC1D22A	0.940904	0.868623	1.00392	0.9706	0.885134	0.88339	1.118	1.04478	1.08957	1.06477	0.897831	0.0589473	-0.155484	Nonsignificant	None	--	--	TBC1 domain family member 2	--	--	--	--	--	IPR000195 [Rab-GTPase-TBC domain]
A0A0A0MS59	Helicase SRCAP	SRCAP	0.671924	1.05915	1.02918	0.966404	1.31893	1.11519	0.819241	1.08197	1.07981	1.11195	0.968785	0.789452	-0.0457508	Nonsignificant	None	2	Molecular Function:DNA binding (GO:0003677),Molecular Function:ATP binding (GO:0005524)	helicase SRCAP	3.6.4.-	--	Superfamily II DNA or RNA helicase, SNF2 family	KL	Transcription ; Replication, recombination and repair ;	IPR000330 [SNF2-related, N-terminal domain] ; IPR001650[Helicase, C-terminal] ; IPR014001[Helicase superfamily 1/2, ATP-binding domain] ; IPR017956[AT hook, DNA-binding motif]
A0A0A0MS70	Myeloid differentiation primary response protein MyD88	MYD88	0.948132	1.08852	0.9942	1.03566	1.0349	1.00021	1.01112	1.04862	1.01773	0.992884	1.00608	0.813845	0.008749	Nonsignificant	None	2	Molecular Function:protein binding (GO:0005515),Biological Process:signal transduction (GO:0007165)	myeloid differentiation primary response protein MyD88	--	ko04010 MAPK signaling pathway ko04064 NF-kappa B signaling pathway ko04620 Toll-like receptor signaling pathway ko04621 NOD-like receptor signaling pathway ko05132 Salmonella infection ko05133 Pertussis ko05134 Legionellosis ko05140 Leishmaniasis ko05142 Chagas disease (American trypanosomiasis) ko05143 African trypanosomiasis ko05144 Malaria ko05145 Toxoplasmosis ko05152 Tuberculosis ko05161 He…	Uncharacterized protein, contains caspase domain	R	General function prediction only ;	IPR000157 [Toll/interleukin-1 receptor homology (TIR) domain] ; IPR000488[Death domain]
A0A0A0MS93	Hexosyltransferase	B3GALT5	0.677401	0.927758	0.796356	0.870346	1.03363	1.10694	0.89912	1.02033	1.17654	1.02131	0.824137	0.0422043	-0.279044	Significant	down	3	Biological Process:protein glycosylation (GO:0006486),Molecular Function:galactosyltransferase activity (GO:0008378),Cellular Component:membrane (GO:0016020)	beta-1,3-galactosyltransferase 5	2.4.1.-	ko00601 Glycosphingolipid biosynthesis - lacto and neolacto series ko00603 Glycosphingolipid biosynthesis - globo and isoglobo series ko01100 Metabolic pathways	--	--	--	IPR002659 [Glycosyl transferase, family 31]
A0A0A0MSA0	Laminin subunit alpha-3	LAMA3	0.836474	0.934514	1.19268	1.06029	1.19152	0.779661	0.967436	1.09362	1.09933	1.27083	1.00088	0.993381	0.00127517	Nonsignificant	None	6	Molecular Function:receptor binding (GO:0005102),Molecular Function:protein binding (GO:0005515),Biological Process:cell adhesion (GO:0007155),Biological Process:regulation of cell adhesion (GO:0030155),Biological Process:regulation of cell migration (GO:0030334),Biological Process:regulation of embryonic development (GO:0045995)	laminin, alpha 3/5	--	ko01100 Metabolic pathways ko04151 PI3K-Akt signaling pathway ko04510 Focal adhesion ko04512 ECM-receptor interaction ko05145 Toxoplasmosis ko05146 Amoebiasis ko05165 Human papillomavirus infection ko05200 Pathways in cancer ko05222 Small cell lung cancer	Chromosome segregation ATPase	D	Cell cycle control, cell division, chromosome partitioning ;	IPR000034 [Laminin IV] ; IPR000742[EGF-like domain] ; IPR001791[Laminin G domain] ; IPR002049[Laminin EGF domain] ; IPR008211[Laminin, N-terminal] ; IPR009254[Laminin alpha, domain I] ; IPR010307[Laminin domain II]
A0A0A0MSB8	Exocyst complex component 7	EXOC7	0.85716	0.979874	0.921172	1.00591	0.929638	0.973405	0.923696	1.04587	1.09158	1.03599	0.925691	0.0900755	-0.111397	Nonsignificant	None	2	Cellular Component:exocyst (GO:0000145),Biological Process:exocytosis (GO:0006887)	exocyst complex component 7	--	ko04910 Insulin signaling pathway	--	--	--	IPR004140 [Exocyst complex component Exo70]
A0A0A0MSC8	Slit homolog 3 protein	SLIT3	1.09919	1.01925	1.21392	0.720207	0.789045	0.666915	1.27645	0.891952	0.845007	0.878539	1.06202	0.689566	0.0868081	Nonsignificant	None	2	Molecular Function:calcium ion binding (GO:0005509),Molecular Function:protein binding (GO:0005515)	slit 3	--	ko04360 Axon guidance	Leucine-rich repeat (LRR) protein	K	Transcription ;	IPR000372 [Leucine-rich repeat N-terminal domain] ; IPR000483[Cysteine-rich flanking region, C-terminal] ; IPR000742[EGF-like domain] ; IPR001611[Leucine-rich repeat] ; IPR001791[Laminin G domain] ; IPR001881[EGF-like calcium-binding domain] ; IPR003591[Leucine-rich repeat, typical subtype] ; IPR006207[Cystine knot, C-terminal]
A0A0A0MSH9	Chromodomain-helicase-DNA-binding protein 1-like	CHD1L	0.733948	0.991963	0.954826	0.970645	1.11564	0.902001	1.13024	0.916278	0.875194	0.834693	1.02332	0.793958	0.0332512	Nonsignificant	None	4	Molecular Function:ATP-dependent DNA helicase activity (GO:0004003),Molecular Function:ATP binding (GO:0005524),Biological Process:DNA repair (GO:0006281),Biological Process:chromatin remodeling (GO:0006338)	chromodomain-helicase-DNA-binding protein 1-like	3.6.4.12	--	Superfamily II DNA or RNA helicase, SNF2 family	KL	Transcription ; Replication, recombination and repair ;	IPR000330 [SNF2-related, N-terminal domain] ; IPR001650[Helicase, C-terminal] ; IPR002589[Macro domain] ; IPR014001[Helicase superfamily 1/2, ATP-binding domain] ; IPR031053[Chromodomain-helicase-DNA-binding protein 1-like]
A0A0A0MSI8	Exocyst complex component 5	EXOC5	0.844009	0.914002	0.98719	1.16158	0.963391	1.0347	0.989608	1.02408	1.06098	1.03296	0.947074	0.366974	-0.0784503	Nonsignificant	None	4	Cellular Component:exocyst (GO:0000145),Cellular Component:cytoplasm (GO:0005737),Biological Process:exocytosis (GO:0006887),Biological Process:vesicle docking (GO:0048278)	exocyst complex component 5	--	--	--	--	--	IPR009976 [Exocyst complex component Sec10-like] ; IPR033960[Exocyst complex component EXOC5/Sec10]
A0A0A0MSJ9	Ras GTPase-activating protein 2	RASA2	0.939527	1.15482	0.993226	0.932808	0.883186	0.878813	1.08911	1.04785	1.08232	1.18387	0.928359	0.300694	-0.107245	Nonsignificant	None	3	Molecular Function:protein binding (GO:0005515),Biological Process:intracellular signal transduction (GO:0035556),Biological Process:regulation of GTPase activity (GO:0043087)	Ras GTPase-activating protein 2	--	ko04010 MAPK signaling pathway ko04014 Ras signaling pathway ko05203 Viral carcinogenesis	--	--	--	IPR000008 [C2 domain] ; IPR001562[Zinc finger, Btk motif] ; IPR001849[Pleckstrin homology domain] ; IPR001936[Ras GTPase-activating protein]
A0A0A0MSK2	Protein PET100 homolog, mitochondrial	PET100	0.633387	0.817502	0.804513	1.01598	1.00605	1.00695	0.756624	1.11117	1.06974	0.817801	0.898188	0.36081	-0.15491	Nonsignificant	None	--	--	protein PET100, animal type	--	--	--	--	--	--
A0A0A0MSN9	Negative elongation factor E (Fragment)	NELFE	0.757452	0.897838	1.01822	1.23421	1.19537	1.23349	0.892237	1.06144	1.02611	1.23112	0.937309	0.554533	-0.0934037	Nonsignificant	None	1	Molecular Function:nucleic acid binding (GO:0003676)	negative elongation factor E	--	--	--	--	--	IPR000504 [RNA recognition motif domain]
A0A0A0MSS8	Aldo-keto reductase family 1 member C3	AKR1C3	0.501963	0.676489	0.673173	0.954624	1.05202	0.839824	0.580699	1.13154	1.11189	1.11658	0.807079	0.248275	-0.309219	Nonsignificant	None	2	Molecular Function:oxidoreductase activity (GO:0016491),Biological Process:oxidation-reduction process (GO:0055114)	--	--	ko00140 Steroid hormone biosynthesis ko00590 Arachidonic acid metabolism ko00790 Folate biosynthesis ko01100 Metabolic pathways ko04913 Ovarian steroidogenesis	Aldo/keto reductase, related to diketogulonate reductase	Q	Secondary metabolites biosynthesis, transport and catabolism ;	IPR020471 [Aldo/keto reductase] ; IPR023210[NADP-dependent oxidoreductase domain]
A0A0A0MSU4	ATP-binding cassette sub-family A member 8	ABCA8	0.683327	0.80549	0.833888	0.753717	0.745957	0.53479	0.896333	0.968922	1.24231	1.22834	0.784771	0.182462	-0.349657	Nonsignificant	None	5	Molecular Function:transporter activity (GO:0005215),Molecular Function:ATP binding (GO:0005524),Biological Process:transport (GO:0006810),Cellular Component:integral component of membrane (GO:0016021),Molecular Function:ATPase activity (GO:0016887)	ATP-binding cassette, subfamily A (ABC1), member 8	--	ko02010 ABC transporters	ABC-type multidrug transport system, ATPase component	V	Defense mechanisms ;	IPR003439 [ABC transporter-like] ; IPR003593[AAA+ ATPase domain] ; IPR026082[ABC transporter A, ABCA]
A0A0A0MSV6	Complement C1q subcomponent subunit B (Fragment)	C1QB	1.34867	1.1491	1.74726	0.829629	0.974476	0.76447	1.04453	0.948741	1.0424	0.923419	1.28063	0.177559	0.356855	Nonsignificant	None	--	--	complement C1q subcomponent subunit B	--	ko04610 Complement and coagulation cascades ko05020 Prion diseases ko05133 Pertussis ko05142 Chagas disease (American trypanosomiasis) ko05150 Staphylococcus aureus infection ko05322 Systemic lupus erythematosus	Type V secretory pathway, adhesin AidA	MU	Cell wall/membrane/envelope biogenesis ; Intracellular trafficking, secretion, and vesicular transport ;	IPR001073 [C1q domain] ; IPR008160[Collagen triple helix repeat]
A0A0A0MT01	Gelsolin	GSN	1.88078	0.974393	0.970822	0.952317	0.799797	0.577314	1.28186	0.742194	1.00301	0.921965	1.23237	0.382957	0.301432	Nonsignificant	None	5	Molecular Function:actin binding (GO:0003779),Molecular Function:calcium ion binding (GO:0005509),Biological Process:actin nucleation (GO:0045010),Biological Process:actin filament severing (GO:0051014),Biological Process:barbed-end actin filament capping (GO:0051016)	gelsolin	--	ko04666 Fc gamma R-mediated phagocytosis ko04810 Regulation of actin cytoskeleton ko05203 Viral carcinogenesis	--	--	--	IPR007122 [Villin/Gelsolin] ; IPR007123[Gelsolin-like domain] ; IPR030004[Gelsolin]
A0A0A0MT83	Isovaleryl-CoA dehydrogenase isoform 1	IVD	0.813554	0.830442	1.00639	1.00429	0.844059	0.572601	0.799851	0.98116	0.954987	0.928305	1.0618	0.563952	0.0865093	Nonsignificant	None	4	Molecular Function:acyl-CoA dehydrogenase activity (GO:0003995),Biological Process:metabolic process (GO:0008152),Molecular Function:flavin adenine dinucleotide binding (GO:0050660),Biological Process:oxidation-reduction process (GO:0055114)	isovaleryl-CoA dehydrogenase	1.3.8.4	ko00280 Valine, leucine and isoleucine degradation ko01100 Metabolic pathways	Acyl-CoA dehydrogenase related to the alkylation response protein AidB	I	Lipid transport and metabolism ;	IPR006091 [Acyl-CoA oxidase/dehydrogenase, central domain] ; IPR009075[Acyl-CoA dehydrogenase/oxidase C-terminal] ; IPR013786[Acyl-CoA dehydrogenase/oxidase, N-terminal]
A0A0A0MTB8	WD repeat-containing protein 36	WDR36	0.891919	1.2028	1.00469	1.02588	1.07805	1.41535	0.93212	1.09526	1.02606	1.05336	0.942268	0.527637	-0.0857914	Nonsignificant	None	3	Molecular Function:protein binding (GO:0005515),Biological Process:rRNA processing (GO:0006364),Cellular Component:small-subunit processome (GO:0032040)	U3 small nucleolar RNA-associated protein 21	--	ko03008 Ribosome biogenesis in eukaryotes	WD40 repeat	R	General function prediction only ;	IPR001680 [WD40 repeat] ; IPR007319[Small-subunit processome, Utp21] ; IPR017986[WD40-repeat-containing domain] ; IPR024977[Anaphase-promoting complex subunit 4, WD40 domain]
A0A0A0MTC1	E3 ubiquitin-protein ligase RNF213	RNF213	0.811102	1.29662	0.948867	1.06438	0.966131	1.05806	0.916801	1.03446	1.09873	1.03611	0.988911	0.897911	-0.0160879	Nonsignificant	None	5	Molecular Function:ubiquitin-protein transferase activity (GO:0004842),Molecular Function:protein binding (GO:0005515),Molecular Function:zinc ion binding (GO:0008270),Molecular Function:ATPase activity (GO:0016887),Molecular Function:metal ion binding (GO:0046872)	--	--	--	--	--	--	IPR001841 [Zinc finger, RING-type] ; IPR003593[AAA+ ATPase domain] ; IPR018957[Zinc finger, C3HC4 RING-type] ; IPR031248[RNF213 protein]
A0A0A0MTH3	Integrin-linked protein kinase	ILK	2.22965	1.05524	0.977839	0.805584	0.837313	0.642607	1.76097	0.752782	0.826493	0.938144	1.20009	0.570487	0.263138	Nonsignificant	None	4	Molecular Function:protein kinase activity (GO:0004672),Molecular Function:protein binding (GO:0005515),Molecular Function:ATP binding (GO:0005524),Biological Process:protein phosphorylation (GO:0006468)	integrin-linked kinase	2.7.11.1	ko03320 PPAR signaling pathway ko04360 Axon guidance ko04510 Focal adhesion ko05100 Bacterial invasion of epithelial cells ko05213 Endometrial cancer	Ankyrin repeat	T	Signal transduction mechanisms ;	IPR000719 [Protein kinase domain] ; IPR001245[Serine-threonine/tyrosine-protein kinase catalytic domain] ; IPR002110[Ankyrin repeat] ; IPR020683[Ankyrin repeat-containing domain]
A0A0A0MTH9	TATA-binding protein-associated factor 172	BTAF1	0.799121	1.10359	1.16259	1.06033	0.988978	1.14271	0.970056	1.0167	1.00808	1.02648	0.99043	0.889842	-0.0138735	Nonsignificant	None	1	Molecular Function:ATP binding (GO:0005524)	TATA-binding protein-associated factor	3.6.4.-	--	Uncharacterized conserved protein, contains Zn finger domain	S	Function unknown ;	IPR000330 [SNF2-related, N-terminal domain] ; IPR001650[Helicase, C-terminal] ; IPR014001[Helicase superfamily 1/2, ATP-binding domain] ; IPR022707[Domain of unknown function DUF3535]
A0A0A0MTL6	Rho family-interacting cell polarization regulator 1	RIPOR1	1.20729	1.14229	1.13087	0.881423	0.886254	0.816869	0.965901	0.960686	0.994484	1.0336	1.09988	0.25704	0.13735	Nonsignificant	None	--	--	--	--	--	--	--	--	IPR026136 [Protein FAM65] ; IPR031780[FAM65, N-terminal]
A0A0A0MTQ5	ATP synthase subunit ATP5MPL, mitochondrial	ATP5MPL	0.722522	0.805806	0.75602	0.849403	0.875303	0.707127	0.739978	1.08143	0.884465	0.909104	0.92757	0.414354	-0.108472	Nonsignificant	None	1	Cellular Component:mitochondrion (GO:0005739)	6.8 kDa mitochondrial proteolipid	--	--	--	--	--	IPR012574 [Mitochondrial proteolipid]
A0A0A0MTU6	Transcription elongation factor B (SIII), polypeptide 3 (110kDa, elongin A), isoform CRA_a	TCEB3	0.704034	0.788181	1.0301	1.73967	0.947685	1.14566	0.872512	1.0803	1.01378	1.00475	1.01811	0.926186	0.0258915	Nonsignificant	None	3	Molecular Function:protein binding (GO:0005515),Cellular Component:nucleus (GO:0005634),Cellular Component:integral component of membrane (GO:0016021)	transcription elongation factor B, polypeptide 3	--	--	--	--	--	IPR001810 [F-box domain] ; IPR003617[Transcription elongation factor, TFIIS/CRSP70, N-terminal, sub-type] ; IPR010684[RNA polymerase II transcription factor SIII, subunit A] ; IPR017923[Transcription factor IIS, N-terminal]
A0A0A0N0L3	TDP43 isoform H	TDP43	0.727413	1.15177	0.9104	0.980967	1.20101	1.27801	0.801903	1.07991	1.03384	1.11195	0.937039	0.576837	-0.0938192	Nonsignificant	None	1	Molecular Function:nucleic acid binding (GO:0003676)	--	--	--	RNA recognition motif (RRM) domain	J	Translation, ribosomal structure and biogenesis ;	IPR000504 [RNA recognition motif domain]
A0A0A1HAV9	H.sapiens ras-related Hrab4 protein		1.64298	0.945266	0.821394	0.868062	0.946034	0.857899	1.05619	0.981646	0.881657	0.82198	1.13575	0.466311	0.183646	Nonsignificant	None	2	Molecular Function:GTP binding (GO:0005525),Biological Process:small GTPase mediated signal transduction (GO:0007264)	Ras-related protein Rab-4A	--	ko04144 Endocytosis	GTPase SAR1 family domain	R	General function prediction only ;	IPR001806 [Small GTPase superfamily]
A0A0A6YY92	Adenylosuccinate lyase	ADSL	0.932327	1.04687	0.837068	0.920473	1.00846	1.5721	0.941439	0.978183	0.999245	0.994546	0.865042	0.290973	-0.209157	Nonsignificant	None	--	--	adenylosuccinate lyase	4.3.2.2	ko00230 Purine metabolism ko00250 Alanine, aspartate and glutamate metabolism ko01100 Metabolic pathways	Adenylosuccinate lyase	F	Nucleotide transport and metabolism ;	IPR000362 [Fumarate lyase family] ; IPR019468[Adenylosuccinate lyase C-terminal] ; IPR022761[Fumarate lyase, N-terminal]
A0A0A6YYH1	Protein C15orf38-AP3S2	C15orf38-AP3S2	1.07634	0.812965	1.12138	1.02774	0.909917	1.23796	1.04661	0.950931	0.962337	0.946254	0.961948	0.634119	-0.0559686	Nonsignificant	None	--	--	--	--	--	--	--	--	IPR018889 [Uncharacterised protein family UPF0552] ; IPR022775[AP complex, mu/sigma subunit]
A0A0A6YYL4	Coronin	CORO7-PAM16	0.734285	1.05709	0.9434	0.973692	0.96962	1.26443	0.863601	0.975495	1.10865	1.15367	0.871826	0.157664	-0.197887	Nonsignificant	None	2	Molecular Function:protein binding (GO:0005515),Cellular Component:Golgi apparatus (GO:0005794)	coronin-7	--	--	WD40 repeat	R	General function prediction only ;	IPR001680 [WD40 repeat] ; IPR015048[Domain of unknown function DUF1899] ; IPR015505[Coronin] ; IPR017986[WD40-repeat-containing domain] ; IPR027331[Coronin 7]
A0A0A7C6R5	MHC class I antigen (Fragment)	HLA-C	0.719603	1.24972	1.18735	0.941531	0.694706	1.31957	1.06242	1.15963	0.629814	1.50901	0.843757	0.370222	-0.2451	Nonsignificant	None	--	--	major histocompatibility complex, class I	--	ko04144 Endocytosis ko04145 Phagosome ko04218 Cellular senescence ko04514 Cell adhesion molecules (CAMs) ko04612 Antigen processing and presentation ko04940 Type I diabetes mellitus ko05165 Human papillomavirus infection ko05166 HTLV-I infection ko05167 Kaposi's sarcoma-associated herpesvirus infection ko05168 Herpes simplex infection ko05169 Epstein-Barr virus infection ko05203 Viral carcinogene…	--	--	--	IPR001039 [MHC class I alpha chain, alpha1 alpha2 domains] ; IPR011161[MHC class I-like antigen recognition-like]
A0A0A7C8U5	MHC class I antigen (Fragment)	HLA-B	0.82755	1.07094	0.666903	1.06339	1.13716	1.18853	0.745871	0.746579	1.03705	1.07386	0.994585	0.968285	-0.00783344	Nonsignificant	None	--	--	major histocompatibility complex, class I	--	ko04144 Endocytosis ko04145 Phagosome ko04218 Cellular senescence ko04514 Cell adhesion molecules (CAMs) ko04612 Antigen processing and presentation ko04940 Type I diabetes mellitus ko05165 Human papillomavirus infection ko05166 HTLV-I infection ko05167 Kaposi's sarcoma-associated herpesvirus infection ko05168 Herpes simplex infection ko05169 Epstein-Barr virus infection ko05203 Viral carcinogene…	--	--	--	IPR001039 [MHC class I alpha chain, alpha1 alpha2 domains] ; IPR011161[MHC class I-like antigen recognition-like]
A0A0A7E7X3	Aminopeptidase (Fragment)	ERAP1	0.840987	1.17876	1.00833	1.01209	0.944932	0.847108	0.905148	1.07354	0.942633	0.862536	1.07647	0.329775	0.106307	Nonsignificant	None	7	Cellular Component:endoplasmic reticulum membrane (GO:0005789),Biological Process:proteolysis (GO:0006508),Biological Process:regulation of blood pressure (GO:0008217),Molecular Function:metallopeptidase activity (GO:0008237),Molecular Function:zinc ion binding (GO:0008270),Biological Process:antigen processing and presentation of endogenous peptide antigen via MHC class I (GO:0019885),Molecular …	adipocyte-derived leucine aminopeptidase	3.4.11.-	--	Aminopeptidase N	E	Amino acid transport and metabolism ;	IPR001930 [Peptidase M1, alanine aminopeptidase/leukotriene A4 hydrolase] ; IPR014782[Peptidase M1, membrane alanine aminopeptidase, N-terminal] ; IPR024571[ERAP1-like C-terminal domain] ; IPR033520[Endoplasmic reticulum aninopeptidase 1]
A0A0A7KU15	TSC1-PDGFEB fusion protein (Fragment)	TSC1-PDGFRB	0.88766	0.975553	1.09983	1.133	0.973225	0.872112	1.28195	0.88331	1.00827	1.05915	0.993043	0.936955	-0.0100721	Nonsignificant	None	4	Molecular Function:protein kinase activity (GO:0004672),Molecular Function:protein tyrosine kinase activity (GO:0004713),Molecular Function:ATP binding (GO:0005524),Biological Process:protein phosphorylation (GO:0006468)	tuberous sclerosis 1	--	ko04072 Phospholipase D signaling pathway ko04140 Autophagy - animal ko04150 mTOR signaling pathway ko04151 PI3K-Akt signaling pathway ko04152 AMPK signaling pathway ko04211 Longevity regulating pathway ko04218 Cellular senescence ko04910 Insulin signaling pathway ko05165 Human papillomavirus infection ko05231 Choline metabolism in cancer	Serine/threonine protein kinase	T	Signal transduction mechanisms ;	IPR000719 [Protein kinase domain] ; IPR001245[Serine-threonine/tyrosine-protein kinase catalytic domain] ; IPR007483[Hamartin] ; IPR020635[Tyrosine-protein kinase, catalytic domain]
A0A0B4J1V8	HCG2039996	PPAN-P2RY11	1.14929	0.908623	1.23552	0.939511	0.947233	1.76435	0.908312	1.03813	1.12382	1.10797	0.871704	0.376095	-0.198089	Nonsignificant	None	3	Molecular Function:G-protein coupled receptor activity (GO:0004930),Biological Process:G-protein coupled receptor signaling pathway (GO:0007186),Cellular Component:integral component of membrane (GO:0016021)	ribosome biogenesis protein SSF1/2	--	--	--	--	--	IPR000276 [G protein-coupled receptor, rhodopsin-like] ; IPR007109[Brix domain] ; IPR017452[GPCR, rhodopsin-like, 7TM]
A0A0B4J2A0	FGGY_N domain-containing protein		0.922244	0.977756	1.04313	0.784526	1.02785	0.769231	1.58723	1.01889	0.924107	1.0237	0.893365	0.459807	-0.162678	Nonsignificant	None	1	Biological Process:carbohydrate metabolic process (GO:0005975)	sedoheptulokinase	2.7.1.14		Sugar (pentulose or hexulose) kinase	G	Carbohydrate transport and metabolism ;	IPR018484 [Carbohydrate kinase, FGGY, N-terminal]
A0A0B4J2D5	Glutamine amidotransferase-like class 1 domain-containing protein 3B, mitochondrial	GATD3B	0.764076	0.804801	0.691977	0.692605	0.827472	0.98283	0.852108	0.949182	0.870601	0.857375	0.837955	0.00537165	-0.255056	Nonsignificant	None	--	--	--	--	--	Enhancing lycopene biosynthesis protein 2	Q	Secondary metabolites biosynthesis, transport and catabolism ;	--
A0A0C4DFL7	Lanosterol 14-alpha demethylase	CYP51A1	0.845935	0.952258	0.79074	1.13707	0.958414	1.37707	0.893564	1.16898	0.954576	1.0109	0.866668	0.208324	-0.206448	Nonsignificant	None	4	Molecular Function:monooxygenase activity (GO:0004497),Molecular Function:iron ion binding (GO:0005506),Molecular Function:heme binding (GO:0020037),Biological Process:oxidation-reduction process (GO:0055114)	sterol 14-demethylase	1.14.13.70	ko00100 Steroid biosynthesis ko01100 Metabolic pathways	Cytochrome P450	QV	Secondary metabolites biosynthesis, transport and catabolism ; Defense mechanisms ;	IPR001128 [Cytochrome P450] ; IPR002403[Cytochrome P450, E-class, group IV]
A0A0C4DFM1	Transmembrane 9 superfamily member	TM9SF4	0.605461	1.02248	1.0024	1.19893	1.02986	1.17007	0.7707	1.08178	1.13001	1.04488	0.93491	0.590823	-0.0971005	Nonsignificant	None	1	Cellular Component:integral component of membrane (GO:0016021)	transmembrane 9 superfamily member 2/4	--	--	--	--	--	IPR004240 [Nonaspanin (TM9SF)]
A0A0C4DFP4	Peptide-N(4)-(N-acetyl-beta-glucosaminyl)asparagine amidase (Fragment)	NGLY1	0.820202	1.03985	0.865727	1.12201	1.06553	0.872663	0.868327	1.07993	0.994691	1.00142	1.01999	0.795125	0.0285534	Nonsignificant	None	2	Cellular Component:cytoplasm (GO:0005737),Biological Process:glycoprotein catabolic process (GO:0006516)	peptide-N4-(N-acetyl-beta-glucosaminyl)asparagine amidase	3.5.1.52	ko04141 Protein processing in endoplasmic reticulum	--	--	--	IPR002931 [Transglutaminase-like] ; IPR006588[Peptide N glycanase, PAW domain] ; IPR018997[PUB domain]
A0A0C4DG33	Peroxisome biogenesis factor 1	PEX1	0.729712	1.4153	1.01308	1.27805	1.38803	1.53628	0.960631	1.03432	0.878669	0.828499	1.11182	0.537277	0.152928	Nonsignificant	None	5	Molecular Function:ATP binding (GO:0005524),Cellular Component:peroxisome (GO:0005777),Cellular Component:peroxisomal membrane (GO:0005778),Biological Process:protein targeting to peroxisome (GO:0006625),Biological Process:peroxisome organization (GO:0007031)	peroxin-1	--	ko04146 Peroxisome	ATP-dependent 26S proteasome regulatory subunit	O	Posttranslational modification, protein turnover, chaperones ;	IPR003593 [AAA+ ATPase domain] ; IPR003959[ATPase, AAA-type, core] ; IPR015342[Peroxisome biogenesis factor 1, N-terminal, psi beta-barrel fold] ; IPR015343[Peroxisome biogenesis factor 1, N-terminal, alpha/beta] ; IPR025653[Peroxisome biogenesis factor 1]
A0A0C4DG51	Calcium-independent phospholipase A2-gamma (Fragment)	PNPLA8	0.776223	1.07203	0.907173	1.11777	0.872751	0.928017	1.01321	0.928512	0.929503	1.01684	0.985438	0.839589	-0.0211635	Nonsignificant	None	1	Biological Process:lipid metabolic process (GO:0006629)	calcium-independent phospholipase A2-gamma	--	--	Patatin-like phospholipase/acyl hydrolase	R	General function prediction only ;	IPR002641 [Patatin/Phospholipase A2-related]
A0A0C4DG76	Hephaestin	HEPH	0.876011	1.06225	1.06923	0.982709	1.47927	1.32224	0.947746	0.757096	0.884763	1.1458	1.08143	0.580656	0.112936	Nonsignificant	None	6	Molecular Function:copper ion binding (GO:0005507),Cellular Component:plasma membrane (GO:0005886),Biological Process:iron ion transport (GO:0006826),Biological Process:cellular iron ion homeostasis (GO:0006879),Molecular Function:oxidoreductase activity (GO:0016491),Biological Process:oxidation-reduction process (GO:0055114)	hephaestin	1.16.3.1	ko00860 Porphyrin and chlorophyll metabolism ko04978 Mineral absorption	Multicopper oxidase with three cupredoxin domains (includes cell division protein FtsP and spore coat protein CotA)	DPM	Cell cycle control, cell division, chromosome partitioning ; Inorganic ion transport and metabolism ; Cell wall/membrane/envelope biogenesis ;	IPR011706 [Multicopper oxidase, type 2] ; IPR011707[Multicopper oxidase, type 3] ; IPR027154[Hephaestin]
A0A0C4DG89	Probable ATP-dependent RNA helicase DDX46	DDX46	0.791252	1.01141	1.00532	1.12217	1.1815	1.25477	0.869986	1.06296	1.06096	1.09046	0.957391	0.628654	-0.0628204	Nonsignificant	None	2	Molecular Function:nucleic acid binding (GO:0003676),Molecular Function:ATP binding (GO:0005524)	ATP-dependent RNA helicase DDX46/PRP5	3.6.4.13	ko03040 Spliceosome	Superfamily II DNA and RNA helicase	L	Replication, recombination and repair ;	IPR001650 [Helicase, C-terminal] ; IPR011545[DEAD/DEAH box helicase domain] ; IPR014001[Helicase superfamily 1/2, ATP-binding domain] ; IPR014014[RNA helicase, DEAD-box type, Q motif]
A0A0C4DGA2	Enoyl-CoA delta isomerase 2, mitochondrial	ECI2	0.649522	0.800895	0.666969	0.701899	0.725774	0.702204	0.78738	1.02242	0.777515	0.781783	0.870743	0.119871	-0.199682	Nonsignificant	None	3	Molecular Function:fatty-acyl-CoA binding (GO:0000062),Molecular Function:catalytic activity (GO:0003824),Biological Process:metabolic process (GO:0008152)	peroxisomal 3,2-trans-enoyl-CoA isomerase	5.3.3.8	ko00071 Fatty acid degradation ko04146 Peroxisome	Enoyl-CoA hydratase/carnithine racemase	I	Lipid transport and metabolism ;	IPR000582 [Acyl-CoA-binding protein, ACBP] ; IPR001753[Crotonase superfamily]
A0A0C4DGB6	Serum albumin	ALB	1.13725	0.892594	1.78199	0.721205	0.840196	0.692398	1.35084	1.0835	1.15961	1.00308	1.01584	0.940611	0.0226781	Nonsignificant	None	2	Cellular Component:extracellular space (GO:0005615),Biological Process:transport (GO:0006810)	serum albumin	--	ko04918 Thyroid hormone synthesis	--	--	--	IPR000264 [ALB/AFP/VDB] ; IPR014760[Serum albumin, N-terminal]
A0A0C4DGN4	Zymogen granule protein 16 homolog B	ZG16B	0.576749	0.978463	0.628867	0.926404	0.643682	0.730096	1.27115	1.52199	1.56323	2.06032	0.525294	0.0192109	-0.928802	Significant	down	--	--	--	--	--	--	--	--	IPR001229 [Jacalin-like lectin domain]
A0A0C4DGQ8	Dehydrogenase/reductase SDR family member 7B	DHRS7B	0.804149	1.09775	0.785028	0.939261	1.13485	0.801707	0.994938	1.09787	0.884541	0.871906	1.02367	0.811129	0.0337461	Nonsignificant	None	--	--	dehydrogenase/reductase SDR family member 7B	1.1.-.-	--	NADP-dependent 3-hydroxy acid dehydrogenase YdfG	C	Energy production and conversion ;	IPR002347 [Short-chain dehydrogenase/reductase SDR]
A0A0C4DGS9	Choline/ethanolaminephosphotransferase 1	CEPT1	0.704485	0.948546	0.735427	0.948546	0.953529	1.09039	0.836368	0.953814	0.935867	0.951966	0.899783	0.206948	-0.152351	Nonsignificant	None	2	Biological Process:phospholipid biosynthetic process (GO:0008654),Cellular Component:membrane (GO:0016020)	--	--	ko00440 Phosphonate and phosphinate metabolism ko00564 Glycerophospholipid metabolism ko00565 Ether lipid metabolism ko01100 Metabolic pathways	Phosphatidylglycerophosphate synthase	I	Lipid transport and metabolism ;	IPR000462 [CDP-alcohol phosphatidyltransferase] ; IPR014472[Choline/ethanolamine phosphotransferase]
A0A0C4DGT8	Lysine-specific demethylase 9	RSBN1	0.970094	0.90609	1.10845	1.12408	0.932581	0.982793	1.02326	1.03484	1.00616	0.953266	1.00819	0.870356	0.0117727	Nonsignificant	None	1	Cellular Component:nucleus (GO:0005634)	--	--	--	--	--	--	IPR026306 [Round spermatid basic protein 1]
A0A0C4DH22	Band 4.1-like protein 1	EPB41L1	0.709698	0.874964	0.723433	1.02128	1.01465	0.983996	0.829786	1.06493	1.08049	0.967309	0.881763	0.187849	-0.181537	Nonsignificant	None	7	Molecular Function:actin binding (GO:0003779),Molecular Function:structural molecule activity (GO:0005198),Cellular Component:cytoplasm (GO:0005737),Cellular Component:cytoskeleton (GO:0005856),Molecular Function:cytoskeletal protein binding (GO:0008092),Cellular Component:extrinsic component of membrane (GO:0019898),Biological Process:cortical actin cytoskeleton organization (GO:0030866)	erythrocyte membrane protein band 4.1	--	--	--	--	--	IPR000299 [FERM domain] ; IPR000798[Ezrin/radixin/moesin-like] ; IPR007477[SAB domain] ; IPR008379[Band 4.1, C-terminal] ; IPR014847[FERM adjacent (FA)] ; IPR018979[FERM, N-terminal] ; IPR018980[FERM, C-terminal PH-like domain] ; IPR019748[FERM central domain] ; IPR019749[Band 4.1 domain]
A0A0C4DH29	Immunoglobulin heavy variable 1-3	IGHV1-3	1.41596	0.951602	1.64748	0.959669	0.884892	0.573592	1.17481	0.883333	1.00845	0.73653	1.33881	0.146273	0.420955	Nonsignificant	None	1	Molecular Function:protein binding (GO:0005515)	--	--	--	--	--	--	IPR007110 [Immunoglobulin-like domain] ; IPR013106[Immunoglobulin V-set domain]
A0A0D9SF54	Spectrin alpha chain, non-erythrocytic 1	SPTAN1	1.58458	1.00439	0.798272	0.995615	0.928106	1.01243	0.876846	0.95822	1.02257	0.94719	1.10249	0.51184	0.14076	Nonsignificant	None	2	Molecular Function:calcium ion binding (GO:0005509),Molecular Function:protein binding (GO:0005515)	spectrin alpha	--	ko04210 Apoptosis	--	--	--	IPR001452 [SH3 domain] ; IPR002017[Spectrin repeat] ; IPR002048[EF-hand domain] ; IPR013315[Spectrin alpha chain, SH3 domain] ; IPR014837[EF-hand, Ca insensitive] ; IPR018159[Spectrin/alpha-actinin]
A0A0D9SFB1	Dynamin-1	DNM1	1.47719	1.03781	0.979026	0.841855	0.762554	0.931265	1.10986	0.93354	1.05288	0.866132	1.04184	0.764374	0.0591368	Nonsignificant	None	3	Molecular Function:GTPase activity (GO:0003924),Molecular Function:GTP binding (GO:0005525),Biological Process:clathrin-dependent endocytosis (GO:0072583)	dynamin GTPase	3.6.5.5	ko04072 Phospholipase D signaling pathway ko04144 Endocytosis ko04721 Synaptic vesicle cycle ko04961 Endocrine and other factor-regulated calcium reabsorption ko05100 Bacterial invasion of epithelial cells	--	--	--	IPR000375 [Dynamin central domain] ; IPR001401[Dynamin, GTPase domain] ; IPR001849[Pleckstrin homology domain] ; IPR003130[Dynamin GTPase effector] ; IPR020850[GTPase effector domain] ; IPR022812[Dynamin superfamily] ; IPR027741[Dynamin-1] ; IPR030381[Dynamin-type guanine nucleotide-binding (G) domain]
A0A0D9SG79	Ubiquitin-associated protein 1 (Fragment)	UBAP1	1.01227	1.01665	1.03856	1.12153	1.13906	1.18036	1.03394	1.16466	1.16999	1.14586	0.935602	0.0898306	-0.0960335	Nonsignificant	None	--	--	--	--	--	--	--	--	IPR015940 [Ubiquitin-associated domain]
A0A0D9SGF6	Spectrin alpha chain, non-erythrocytic 1	SPTAN1	0.806896	0.970552	0.882527	1.1637	1.04677	1.22523	0.754708	1.14697	1.02404	0.877165	0.968645	0.774108	-0.0459608	Nonsignificant	None	2	Molecular Function:calcium ion binding (GO:0005509),Molecular Function:protein binding (GO:0005515)	spectrin alpha	--	ko04210 Apoptosis	--	--	--	IPR001452 [SH3 domain] ; IPR002017[Spectrin repeat] ; IPR002048[EF-hand domain] ; IPR013315[Spectrin alpha chain, SH3 domain] ; IPR014837[EF-hand, Ca insensitive] ; IPR018159[Spectrin/alpha-actinin]
A0A0D9SGG1	Lymphocyte cytosolic protein 2	LCP2	0.836132	1.00406	0.977429	1.07512	0.9619	0.900446	0.847518	0.989822	1.2736	1.22523	0.927056	0.441355	-0.109272	Nonsignificant	None	1	Molecular Function:protein binding (GO:0005515)	lymphocyte cytosolic protein 2	--	ko04015 Rap1 signaling pathway ko04380 Osteoclast differentiation ko04611 Platelet activation ko04650 Natural killer cell mediated cytotoxicity ko04660 T cell receptor signaling pathway ko04664 Fc epsilon RI signaling pathway	--	--	--	IPR000980 [SH2 domain] ; IPR001660[Sterile alpha motif domain]
A0A0E3VY36	Gastrin	GAS	0.801428	1.42615	0.858992	0.850513	1.02588	0.644053	0.763627	0.684267	0.952213	5.03349	0.614407	0.509404	-0.702735	Nonsignificant	None	2	Molecular Function:hormone activity (GO:0005179),Cellular Component:extracellular region (GO:0005576)	gastrin	--	ko04971 Gastric acid secretion	--	--	--	IPR001651 [Gastrin/cholecystokinin peptide hormone]
A0A0F7L0Q8	Fragile X mental retardation autosomal homolog variant p5FK	FXR1	0.824692	1.16829	0.861957	1.14096	1.12454	1.22077	0.897334	1.05158	1.00062	1.02563	0.985469	0.872279	-0.0211178	Nonsignificant	None	2	Molecular Function:nucleic acid binding (GO:0003676),Molecular Function:RNA binding (GO:0003723)	fragile X mental retardation protein	--	ko03013 RNA transport	--	--	--	IPR004087 [K Homology domain] ; IPR004088[K Homology domain, type 1] ; IPR008395[Agenet-like domain] ; IPR022034[Fragile X-related 1 protein, C-terminal core] ; IPR032172[Fragile X-related 1 protein, C-terminal region 1]
A0A0G2JH37	Tapasin	TAPBP	0.998062	1.05859	0.757615	0.896432	1.06757	1.20945	0.966614	0.949646	1.17249	1.17456	0.873099	0.124067	-0.195782	Nonsignificant	None	3	Molecular Function:protein binding (GO:0005515),Cellular Component:membrane (GO:0016020),Biological Process:antigen processing and presentation of endogenous peptide antigen via MHC class I (GO:0019885)	TAP binding protein (tapasin)	--	ko04612 Antigen processing and presentation	--	--	--	IPR003597 [Immunoglobulin C1-set] ; IPR007110[Immunoglobulin-like domain] ; IPR008056[Tapasin]
A0A0G2JI43	HLA class II histocompatibility antigen, DM beta chain	HLA-DMB	0.719583	1.36153	1.15977	0.911738	0.659209	0.977944	1.10009	0.938037	1.50991	1.0715	0.859643	0.375107	-0.218191	Nonsignificant	None	5	Molecular Function:protein binding (GO:0005515),Biological Process:immune response (GO:0006955),Cellular Component:membrane (GO:0016020),Biological Process:antigen processing and presentation (GO:0019882),Cellular Component:MHC class II protein complex (GO:0042613)	major histocompatibility complex, class II	--	ko04145 Phagosome ko04514 Cell adhesion molecules (CAMs) ko04612 Antigen processing and presentation ko04640 Hematopoietic cell lineage ko04658 Th1 and Th2 cell differentiation ko04659 Th17 cell differentiation ko04672 Intestinal immune network for IgA production ko04940 Type I diabetes mellitus ko05140 Leishmaniasis ko05145 Toxoplasmosis ko05150 Staphylococcus aureus infection ko05152 Tuberculos…	--	--	--	IPR000353 [MHC class II, beta chain, N-terminal] ; IPR003597[Immunoglobulin C1-set] ; IPR007110[Immunoglobulin-like domain]
A0A0G2JIW1	Heat shock 70 kDa protein 1B	HSPA1B	0.934384	0.894298	0.718049	0.935198	1.14713	1.18497	1.01448	1.12657	0.900657	0.799822	0.92093	0.442436	-0.118836	Nonsignificant	None	--	--	heat shock 70kDa protein 1/2/6/8	--	ko03040 Spliceosome ko04010 MAPK signaling pathway ko04141 Protein processing in endoplasmic reticulum ko04144 Endocytosis ko04213 Longevity regulating pathway - multiple species ko04612 Antigen processing and presentation ko04915 Estrogen signaling pathway ko05134 Legionellosis ko05145 Toxoplasmosis ko05162 Measles ko05164 Influenza A ko05169 Epstein-Barr virus infection	Molecular chaperone DnaK (HSP70)	O	Posttranslational modification, protein turnover, chaperones ;	IPR013126 [Heat shock protein 70 family]
A0A0G2JJD3	HLA-B associated transcript 5, isoform CRA_b	ABHD16A	0.948433	1.02308	0.902009	1.04489	1.11574	1.0218	0.944724	1.00219	1.05612	1.07524	0.987073	0.770903	-0.0187709	Nonsignificant	None	--	--	--	--	--	Fermentation-respiration switch protein FrsA, has esterase activity, DUF1100 family	T	Signal transduction mechanisms ;	IPR000073 [Alpha/beta hydrolase fold-1] ; IPR026604[Abhydrolase domain-containing protein 16A]
A0A0G2JLB3	Glucosylceramidase	GBA	0.754895	1.06834	1.14124	0.875251	0.960009	1.03226	0.781212	1.07594	1.02099	1.03986	0.969589	0.737101	-0.0445547	Nonsignificant	None	2	Molecular Function:glucosylceramidase activity (GO:0004348),Biological Process:sphingolipid metabolic process (GO:0006665)	glucosylceramidase	3.2.1.45	ko00511 Other glycan degradation ko00600 Sphingolipid metabolism ko01100 Metabolic pathways ko04142 Lysosome	O-Glycosyl hydrolase	M	Cell wall/membrane/envelope biogenesis ;	IPR001139 [Glycoside hydrolase family 30] ; IPR033452[Glycosyl hydrolase family 30, beta sandwich domain] ; IPR033453[Glycosyl hydrolase family 30, TIM-barrel domain]
A0A0G2JMM7	Osteoclast-associated immunoglobulin-like receptor	OSCAR	0.963388	0.975592	1.37473	1.20172	1.10983	1.01177	1.00715	0.999159	1.24632	0.894914	1.09031	0.359407	0.124744	Nonsignificant	None	1	Molecular Function:protein binding (GO:0005515)	osteoclast-associated immunoglobulin-like receptor	--	ko04380 Osteoclast differentiation	--	--	--	IPR003599 [Immunoglobulin subtype] ; IPR007110[Immunoglobulin-like domain]
A0A0G2JMP8	Transmembrane channel-like protein	TMC4	0.952286	1.10287	1.26717	1.14835	1.08813	1.22316	0.908338	0.956168	1.04069	0.920331	1.10104	0.22288	0.138868	Nonsignificant	None	1	Cellular Component:integral component of membrane (GO:0016021)	transmembrane channel-like protein	--	--	--	--	--	IPR012496 [TMC]
A0A0G2JMZ8	Occludin	OCLN	0.588062	0.839961	0.795587	0.984764	0.974216	0.933652	0.65117	1.05966	1.05195	1.3072	0.835912	0.237656	-0.258576	Nonsignificant	None	4	Cellular Component:bicellular tight junction (GO:0005923),Cellular Component:membrane (GO:0016020),Cellular Component:integral component of membrane (GO:0016021),Biological Process:bicellular tight junction assembly (GO:0070830)	occludin	--	ko04514 Cell adhesion molecules (CAMs) ko04530 Tight junction ko04670 Leukocyte transendothelial migration ko05130 Pathogenic Escherichia coli infection ko05160 Hepatitis C	--	--	--	IPR002958 [Occludin] ; IPR008253[Marvel domain] ; IPR010844[Occludin homology domain] ; IPR031176[ELL/occludin family]
A0A0G2JNC7	Baculoviral IAP repeat-containing protein 1	NAIP	0.909682	1.02495	1.27469	0.991096	0.69839	0.691838	0.716517	1.04058	0.846751	0.758943	1.2082	0.171755	0.272861	Nonsignificant	None	--	--	baculoviral IAP repeat-containing protein 1	--	ko04621 NOD-like receptor signaling pathway ko05134 Legionellosis	--	--	--	IPR001370 [BIR repeat] ; IPR003593[AAA+ ATPase domain] ; IPR007111[NACHT nucleoside triphosphatase]
A0A0G2JNY3	Rho GTPase-activating protein 27	ARHGAP27	1.54164	1.09332	0.888829	0.800364	0.864506	1.21596	0.926869	1.00426	1.02697	1.08747	0.986151	0.921643	-0.02012	Nonsignificant	None	2	Molecular Function:protein binding (GO:0005515),Biological Process:signal transduction (GO:0007165)	Rho GTPase-activating protein 12/27	--	--	--	--	--	IPR000198 [Rho GTPase-activating protein domain] ; IPR001202[WW domain] ; IPR001452[SH3 domain] ; IPR001849[Pleckstrin homology domain]
A0A0G2JNZ7	Epithelial discoidin domain-containing receptor 1	DDR1	0.809132	1.0351	0.991334	1.13784	0.92011	1.08355	0.910535	1.1332	1.12685	1.02741	0.926531	0.291776	-0.110089	Nonsignificant	None	6	Molecular Function:protein kinase activity (GO:0004672),Molecular Function:protein tyrosine kinase activity (GO:0004713),Molecular Function:ATP binding (GO:0005524),Cellular Component:integral component of plasma membrane (GO:0005887),Biological Process:protein phosphorylation (GO:0006468),Molecular Function:protein tyrosine kinase collagen receptor activity (GO:0038062)	discoidin domain receptor family member 1	2.7.10.1	--	Ankyrin repeat	T	Signal transduction mechanisms ;	IPR000421 [Coagulation factor 5/8 C-terminal domain] ; IPR000719[Protein kinase domain] ; IPR001245[Serine-threonine/tyrosine-protein kinase catalytic domain] ; IPR020635[Tyrosine-protein kinase, catalytic domain] ; IPR029553[Epithelial discoidin domain-containing receptor 1]
A0A0G2JPF8	Heterogeneous nuclear ribonucleoprotein C-like 4	HNRNPCL4	0.717777	1.00304	0.813674	1.07632	1.14964	1.34004	0.751678	1.19591	1.09955	1.19399	0.852947	0.235026	-0.229473	Nonsignificant	None	1	Molecular Function:nucleic acid binding (GO:0003676)	--	--	--	RNA recognition motif (RRM) domain	J	Translation, ribosomal structure and biogenesis ;	IPR000504 [RNA recognition motif domain]
A0A0G2JPP5	Protein scribble homolog	SCRIB	0.862724	1.00914	1.1229	1.00739	1.1415	0.887061	0.914948	1.06326	1.08445	1.03818	1.03123	0.640732	0.0443611	Nonsignificant	None	1	Molecular Function:protein binding (GO:0005515)	protein scribble	--	ko04390 Hippo signaling pathway ko04530 Tight junction ko05165 Human papillomavirus infection ko05203 Viral carcinogenesis	Leucine-rich repeat (LRR) protein	K	Transcription ;	IPR001478 [PDZ domain] ; IPR001611[Leucine-rich repeat] ; IPR003591[Leucine-rich repeat, typical subtype]
A0A0G2JPU4	Leukocyte immunoglobulin-like receptor subfamily B member 4	LILRB4	0.821127	1.1135	1.10679	1.1436	0.927914	0.853888	1.04863	1.04628	1.34813	1.35776	0.904192	0.377385	-0.145299	Nonsignificant	None	1	Molecular Function:protein binding (GO:0005515)	leukocyte immunoglobulin-like receptor	--	ko04380 Osteoclast differentiation	--	--	--	IPR007110 [Immunoglobulin-like domain] ; IPR013151[Immunoglobulin]
A0A0G2JQM1	AP-2 complex subunit alpha-2 (Fragment)	AP2A2	1.04111	0.93488	0.961335	0.96337	1.00244	0.876179	0.931997	1.15016	1.28105	1.04678	0.927541	0.361927	-0.108517	Nonsignificant	None	3	Biological Process:intracellular protein transport (GO:0006886),Biological Process:vesicle-mediated transport (GO:0016192),Cellular Component:membrane coat (GO:0030117)	AP-2 complex subunit alpha	--	ko04144 Endocytosis ko04721 Synaptic vesicle cycle ko04961 Endocrine and other factor-regulated calcium reabsorption ko05016 Huntington's disease	--	--	--	IPR002553 [Clathrin/coatomer adaptor, adaptin-like, N-terminal]
A0A0H4PJU9	Dendritic cell-specific intercellular adhesion molecule-3-grabbing non-integrin (Fragment)		0.639197	1.05943	1.05296	1.26599	0.737137	0.91411	1.28202	1.02728	1.09944	1.03915	0.886743	0.376959	-0.173412	Nonsignificant	None	--	--	CD209 antigen	--	ko04145 Phagosome ko05152 Tuberculosis ko05162 Measles	Leucine-rich repeat (LRR) protein	K	Transcription ;	--
A0A0J9YW33	Syntaxin-3	STX3	0.531618	0.933387	1.11825	1.00989	0.753423	0.511521	0.567169	0.944491	0.872923	2.42131	0.817421	0.618564	-0.290848	Nonsignificant	None	5	Molecular Function:protein binding (GO:0005515),Biological Process:exocytosis (GO:0006887),Cellular Component:membrane (GO:0016020),Biological Process:synaptic vesicle docking (GO:0016081),Biological Process:vesicle-mediated transport (GO:0016192)	syntaxin 1B/2/3	--	ko04130 SNARE interactions in vesicular transport ko04721 Synaptic vesicle cycle	--	--	--	IPR000727 [Target SNARE coiled-coil homology domain] ; IPR006011[Syntaxin, N-terminal domain] ; IPR031186[Syntaxin-3]
A0A0J9YWL0	Beta/gamma crystallin domain-containing protein 1	CRYBG1	0.934388	1.02028	0.819167	1.65944	1.00237	1.40448	0.890669	1.00208	1.0728	1.03981	1.00477	0.97663	0.00686499	Nonsignificant	None	--	--	--	--	--	Uncharacterized conserved protein YcfJ, contains glycine zipper 2TM domain	S	Function unknown ;	IPR000772 [Ricin B, lectin domain] ; IPR001064[Beta/gamma crystallin]
A0A0J9YWM3	Solute carrier family 22 member 18	SLC22A18	0.319216	1.4705	0.813527	0.71713	0.819111	2.04903	0.930923	1.02255	0.993558	0.997137	0.690697	0.225352	-0.533875	Nonsignificant	None	3	Molecular Function:transporter activity (GO:0005215),Cellular Component:integral component of membrane (GO:0016021),Biological Process:transmembrane transport (GO:0055085)	MFS transporter, OCT family, solute carrier family 22 (organic cation transporter), member 18	--	--	Predicted arabinose efflux permease, MFS family	G	Carbohydrate transport and metabolism ;	IPR001958 [Tetracycline resistance protein TetA/multidrug resistance protein MdtG] ; IPR011701[Major facilitator superfamily]
A0A0J9YWR1	POM121 and ZP3 fusion protein (Fragment)	POMZP3	1.38208	1.05832	0.882504	1.13208	0.93825	0.793683	0.931737	1.17575	1.20326	1.14926	1.02656	0.820214	0.0378162	Nonsignificant	None	--	--	nuclear pore complex protein Nup121	--	ko03013 RNA transport	--	--	--	IPR001507 [Zona pellucida domain]
A0A0J9YYF7	Disheveled-associated activator of morphogenesis 2	DAAM2	1.57316	1.07719	0.827447	0.843592	0.91776	0.856034	1.14692	0.902051	0.997228	1.18259	1.03035	0.845107	0.0431347	Nonsignificant	None	4	Molecular Function:actin binding (GO:0003779),Biological Process:cellular component organization (GO:0016043),Molecular Function:Rho GTPase binding (GO:0017048),Biological Process:actin cytoskeleton organization (GO:0030036)	dishevelled associated activator of morphogenesis	--	ko04310 Wnt signaling pathway	--	--	--	IPR010472 [Formin, FH3 domain] ; IPR010473[Formin, GTPase-binding domain] ; IPR014767[Diaphanous autoregulatory (DAD) domain] ; IPR014768[Rho GTPase-binding/formin homology 3 (GBD/FH3) domain] ; IPR015425[Formin, FH2 domain]
A0A0J9YYI4	Serine incorporator 5	SERINC5	0.758548	0.953942	1.37892	1.06086	0.990953	1.24623	0.785837	1.06636	0.92605	0.906727	1.043	0.748993	0.0607323	Nonsignificant	None	6	Biological Process:phosphatidylserine metabolic process (GO:0006658),Biological Process:sphingolipid metabolic process (GO:0006665),Molecular Function:L-serine transmembrane transporter activity (GO:0015194),Biological Process:L-serine transport (GO:0015825),Cellular Component:membrane (GO:0016020),Biological Process:myelination (GO:0042552)	--	--	--	--	--	--	IPR005016 [Serine incorporator/TMS membrane protein] ; IPR029555[Serine incorporator 5]
A0A0J9YYJ0	Protein canopy homolog 4 (Fragment)	CNPY4	1.04624	1.06456	1.18037	0.970556	0.923882	0.892994	1.40787	1.0358	1.05407	1.03586	0.955591	0.630232	-0.0655355	Nonsignificant	None	--	--	--	--	--	--	--	--	IPR021852 [Domain of unknown function DUF3456]
A0A0K0K1H8	Epididymis secretory sperm binding protein Li 71p	HEL-S-71p	1.23226	1.02516	1.65767	0.62453	0.922835	0.665116	0.986494	0.93592	1.16028	1.08246	1.13088	0.527915	0.177445	Nonsignificant	None	--	--	transferrin	--	ko04066 HIF-1 signaling pathway ko04216 Ferroptosis ko04978 Mineral absorption	--	--	--	IPR001156 [Transferrin-like domain]
A0A0K0K1J1	Epididymis secretory protein Li 2	HEL-S-2	0.812749	0.721014	1.37961	0.837024	0.794515	0.732637	0.731411	1.47334	1.45333	1.2954	0.799299	0.300584	-0.323194	Nonsignificant	None	1	Molecular Function:cysteine-type endopeptidase inhibitor activity (GO:0004869)	cystatin-C	--	ko04970 Salivary secretion	--	--	--	IPR000010 [Cystatin domain] ; IPR027214[Cystatin]
A0A0K0K1K7	6-phosphogluconolactonase	HEL-S-304	0.964282	1.0115	0.874198	0.811623	0.962718	1.10811	0.924029	0.962238	0.96649	1.05997	0.921025	0.149226	-0.118688	Nonsignificant	None	1	Biological Process:carbohydrate metabolic process (GO:0005975)	6-phosphogluconolactonase	3.1.1.31	ko00030 Pentose phosphate pathway ko01100 Metabolic pathways ko01200 Carbon metabolism	6-phosphogluconolactonase/Glucosamine-6-phosphate isomerase/deaminase	G	Carbohydrate transport and metabolism ;	IPR006148 [Glucosamine/galactosamine-6-phosphate isomerase]
A0A0K0TMV9	FOS/VIM fusion protein (Fragment)	FOS	0.622003	0.957687	0.679831	1.03315	1.0543	1.29242	0.806818	1.46288	1.07348	0.690909	0.8161	0.28421	-0.293183	Nonsignificant	None	3	Molecular Function:DNA binding (GO:0003677),Cellular Component:transcription factor complex (GO:0005667),Biological Process:regulation of transcription from RNA polymerase II promoter (GO:0006357)	proto-oncogene protein c-fos	--	ko01522 Endocrine resistance ko04010 MAPK signaling pathway ko04024 cAMP signaling pathway ko04210 Apoptosis ko04380 Osteoclast differentiation ko04620 Toll-like receptor signaling pathway ko04657 IL-17 signaling pathway ko04658 Th1 and Th2 cell differentiation ko04659 Th17 cell differentiation ko04660 T cell receptor signaling pathway ko04662 B cell receptor signaling pathway ko04668 TNF signali…	--	--	--	IPR000837 [AP-1 transcription factor] ; IPR029816[c-Fos/v-Fos]
A0A0K1H1B1	Putative ATP-dependent RNA helicase DDX60	DDX60L	0.915258	1.10043	0.817886	1.0275	1.36362	0.955117	0.755835	1.31059	0.944345	1.01975	1.04795	0.721348	0.0675673	Nonsignificant	None	2	Molecular Function:nucleic acid binding (GO:0003676),Molecular Function:ATP binding (GO:0005524)	ATP-dependent RNA helicase DDX60	3.6.4.13	--	Superfamily II RNA helicase	L	Replication, recombination and repair ;	IPR001650 [Helicase, C-terminal] ; IPR011545[DEAD/DEAH box helicase domain] ; IPR014001[Helicase superfamily 1/2, ATP-binding domain]
A0A0R4J2G3	Arylacetamide deacetylase-like 1	NCEH1	0.691128	1.23461	0.829142	1.32164	0.928466	0.853946	0.78403	0.966262	0.962072	0.985874	1.09947	0.493629	0.136809	Nonsignificant	None	2	Biological Process:metabolic process (GO:0008152),Molecular Function:hydrolase activity (GO:0016787)	neutral cholesterol ester hydrolase 1	3.1.1.-	ko04976 Bile secretion ko04979 Cholesterol metabolism	Acetyl esterase/lipase	I	Lipid transport and metabolism ;	IPR013094 [Alpha/beta hydrolase fold-3]
A0A0S2A4E4	Amylo-1, 6-glucosidase, 4-alpha-glucanotransferase (Glycogen debranching enzyme, glycogen storage disease type III), isoform CRA_b	AGL	0.897234	0.944392	0.881229	0.974272	0.843817	0.898432	1.05825	1.03791	0.96297	0.993988	0.917075	0.0549625	-0.124888	Nonsignificant	None	3	Molecular Function:4-alpha-glucanotransferase activity (GO:0004134),Molecular Function:amylo-alpha-1,6-glucosidase activity (GO:0004135),Biological Process:glycogen catabolic process (GO:0005980)	--	--	ko00500 Starch and sucrose metabolism ko01100 Metabolic pathways	Glycogen debranching enzyme (alpha-1,6-glucosidase)	G	Carbohydrate transport and metabolism ;	IPR010401 [Glycogen debranching enzyme] ; IPR029436[Eukaryotic glycogen debranching enzyme, N-terminal domain] ; IPR032788[Glycogen debranching enzyme, central domain] ; IPR032790[Glycogen debranching enzyme, C-terminal] ; IPR032792[Glycogen debranching enzyme, glucanotransferase domain]
A0A0S2PZM4	Bifunctional arginine demethylase and lysyl-hydroxylase JMJD6	JMJD6	1.03092	1.28033	0.987428	0.994563	1.37581	1.34813	0.933915	0.978055	0.995012	0.995761	1.07964	0.471463	0.110549	Nonsignificant	None	--	--	histone arginine demethylase JMJD6	1.14.11.-	--	Ribosomal protein L16 Arg81 hydroxylase, contains JmjC domain	J	Translation, ribosomal structure and biogenesis ;	IPR003347 [JmjC domain]
A0A0S2Z2Z6	Annexin (Fragment)	ANXA6	1.38248	1.12556	0.837876	0.855807	0.681697	0.606392	1.41461	0.87453	0.959773	1.18275	0.969308	0.871437	-0.044973	Nonsignificant	None	2	Molecular Function:calcium ion binding (GO:0005509),Molecular Function:calcium-dependent phospholipid binding (GO:0005544)	annexin A6	--	--	--	--	--	IPR001464 [Annexin] ; IPR002393[Annexin A6] ; IPR018502[Annexin repeat]
A0A0S2Z3C7	CD40 molecule TNF receptor superfamily member 5 isoform 1 (Fragment)	CD40	0.732509	1.01121	1.03769	0.851566	0.799575	0.56507	0.934718	1.10852	1.42921	1.14667	0.855013	0.357926	-0.225982	Nonsignificant	None	5	Molecular Function:receptor activity (GO:0004872),Molecular Function:protein binding (GO:0005515),Cellular Component:external side of plasma membrane (GO:0009897),Biological Process:B cell activation (GO:0042113),Biological Process:regulation of immune response (GO:0050776)	tumor necrosis factor receptor superfamily member 5	--	ko04060 Cytokine-cytokine receptor interaction ko04064 NF-kappa B signaling pathway ko04514 Cell adhesion molecules (CAMs) ko04620 Toll-like receptor signaling pathway ko04672 Intestinal immune network for IgA production ko05144 Malaria ko05145 Toxoplasmosis ko05166 HTLV-I infection ko05169 Epstein-Barr virus infection ko05202 Transcriptional misregulation in cancer ko05310 Asthma ko05320 Autoimm…	--	--	--	IPR001368 [TNFR/NGFR cysteine-rich region] ; IPR020435[Tumour necrosis factor receptor 5]
A0A0S2Z3C9	Ets variant 6 isoform 1 (Fragment)	ETV6	0.80035	1.02733	0.893287	1.10715	0.995627	1.44234	0.730779	1.05523	1.04477	0.98236	0.917852	0.51267	-0.123666	Nonsignificant	None	2	Cellular Component:nucleus (GO:0005634),Molecular Function:sequence-specific DNA binding (GO:0043565)	ETS translocation variant 6/7	--	ko05202 Transcriptional misregulation in cancer	--	--	--	IPR000418 [Ets domain] ; IPR003118[Pointed domain]
A0A0S2Z3D0	Carbonic anhydrase IX isoform 1 (Fragment)	CA9	0.699523	0.61769	0.785102	0.898434	0.628282	0.440086	0.781648	1.21728	0.913141	0.663096	0.903812	0.595598	-0.145905	Nonsignificant	None	--	--	carbonic anhydrase	4.2.1.1	ko00910 Nitrogen metabolism	Carbonic anhydrase	P	Inorganic ion transport and metabolism ;	IPR001148 [Alpha carbonic anhydrase] ; IPR018429[Carbonic anhydrase 9] ; IPR023561[Carbonic anhydrase, alpha-class]
A0A0S2Z3F2	V-raf murine sarcoma 3611 viral oncogene-like protein isoform 2 (Fragment)	ARAF	0.959559	0.928036	0.893723	0.982162	0.854711	0.843784	1.05128	1.03325	0.918778	0.985326	0.95567	0.364472	-0.0654156	Nonsignificant	None	5	Molecular Function:protein kinase activity (GO:0004672),Molecular Function:ATP binding (GO:0005524),Biological Process:protein phosphorylation (GO:0006468),Biological Process:signal transduction (GO:0007165),Biological Process:intracellular signal transduction (GO:0035556)	A-Raf proto-oncogene serine/threonine-protein kinase	2.7.11.1	ko01521 EGFR tyrosine kinase inhibitor resistance ko01522 Endocrine resistance ko04010 MAPK signaling pathway ko04012 ErbB signaling pathway ko04068 FoxO signaling pathway ko04270 Vascular smooth muscle contraction ko04650 Natural killer cell mediated cytotoxicity ko04720 Long-term potentiation ko04726 Serotonergic synapse ko04730 Long-term depression ko04810 Regulation of actin cytoskeleton ko04…	Ankyrin repeat	T	Signal transduction mechanisms ;	IPR000719 [Protein kinase domain] ; IPR001245[Serine-threonine/tyrosine-protein kinase catalytic domain] ; IPR002219[Protein kinase C-like, phorbol ester/diacylglycerol-binding domain] ; IPR003116[Raf-like Ras-binding] ; IPR020454[Diacylglycerol/phorbol-ester binding]
A0A0S2Z3G4	Frataxin isoform 1 (Fragment)	FXN	1.1171	0.90541	0.711856	0.950437	0.890509	0.947637	0.813538	0.84206	0.963389	0.900383	1.02425	0.76824	0.0345627	Nonsignificant	None	2	Molecular Function:ferric iron binding (GO:0008199),Biological Process:iron-sulfur cluster assembly (GO:0016226)	frataxin	1.16.3.1	ko00860 Porphyrin and chlorophyll metabolism	Iron-binding protein CyaY, frataxin homolog	P	Inorganic ion transport and metabolism ;	IPR002908 [Frataxin/CyaY]
A0A0S2Z3G9	Actinin alpha 4 isoform 1 (Fragment)	ACTN4	1.73433	0.985461	0.903912	0.93845	0.972603	0.977284	1.1252	0.925976	0.958889	0.924333	1.12686	0.480103	0.172305	Nonsignificant	None	2	Molecular Function:calcium ion binding (GO:0005509),Molecular Function:protein binding (GO:0005515)	actinin alpha 1/4	--	ko04510 Focal adhesion ko04520 Adherens junction ko04530 Tight junction ko04670 Leukocyte transendothelial migration ko04810 Regulation of actin cytoskeleton ko05146 Amoebiasis ko05203 Viral carcinogenesis ko05322 Systemic lupus erythematosus	--	--	--	IPR001715 [Calponin homology domain] ; IPR002017[Spectrin repeat] ; IPR002048[EF-hand domain] ; IPR014837[EF-hand, Ca insensitive] ; IPR018159[Spectrin/alpha-actinin]
A0A0S2Z3L0	Electron-transfer-flavoprotein alpha polypeptide isoform 1 (Fragment)	ETFA	0.712771	0.829723	0.687905	0.846289	0.77512	1.21107	0.826781	1.03693	0.96132	0.799804	0.796502	0.0413981	-0.328249	Significant	down	--	--	electron transfer flavoprotein alpha subunit	--	--	Electron transfer flavoprotein, alpha subunit	C	Energy production and conversion ;	IPR014730 [Electron transfer flavoprotein, alpha/beta-subunit, N-terminal] ; IPR014731[Electron transfer flavoprotein, alpha subunit, C-terminal]
A0A0S2Z3L2	ATPase Ca++ transporting cardiac muscle slow twitch 2 isoform 1 (Fragment)	ATP2A2	0.811688	1.09727	0.946063	1.10975	1.0838	1.0749	0.889648	1.05261	1.04843	1.08005	0.981135	0.781373	-0.0274765	Nonsignificant	None	8	Molecular Function:nucleotide binding (GO:0000166),Molecular Function:calcium-transporting ATPase activity (GO:0005388),Molecular Function:ATP binding (GO:0005524),Cellular Component:endoplasmic reticulum (GO:0005783),Cellular Component:integral component of membrane (GO:0016021),Cellular Component:sarcoplasmic reticulum membrane (GO:0033017),Molecular Function:metal ion binding (GO:0046872),Biol…	Ca2+ transporting ATPase, sarcoplasmic/endoplasmic reticulum	3.6.3.8	ko04020 Calcium signaling pathway ko04022 cGMP-PKG signaling pathway ko04972 Pancreatic secretion ko05010 Alzheimer's disease	Magnesium-transporting ATPase (P-type)	P	Inorganic ion transport and metabolism ;	IPR001757 [P-type ATPase] ; IPR004014[Cation-transporting P-type ATPase, N-terminal] ; IPR006068[Cation-transporting P-type ATPase, C-terminal] ; IPR008250[P-type ATPase, A domain] ; IPR023214[HAD-like domain] ; IPR030327[Sarcoplasmic/endoplasmic reticulum calcium ATPase 2]
A0A0S2Z3P9	Acyl-CoA dehydrogenase short/branched chain isoform 1 (Fragment)	ACADSB	0.705162	0.75569	0.771855	0.800175	0.767323	0.647473	0.691827	0.974545	0.847843	0.750879	0.971281	0.727336	-0.0420389	Nonsignificant	None	4	Molecular Function:acyl-CoA dehydrogenase activity (GO:0003995),Biological Process:metabolic process (GO:0008152),Molecular Function:flavin adenine dinucleotide binding (GO:0050660),Biological Process:oxidation-reduction process (GO:0055114)	short/branched chain acyl-CoA dehydrogenase	1.3.99.12	ko00071 Fatty acid degradation ko00280 Valine, leucine and isoleucine degradation ko01100 Metabolic pathways ko01212 Fatty acid metabolism	Acyl-CoA dehydrogenase related to the alkylation response protein AidB	I	Lipid transport and metabolism ;	IPR006091 [Acyl-CoA oxidase/dehydrogenase, central domain] ; IPR009075[Acyl-CoA dehydrogenase/oxidase C-terminal] ; IPR013786[Acyl-CoA dehydrogenase/oxidase, N-terminal]
A0A0S2Z3Q4	V-crk sarcoma virus CT10 oncogene-like protein isoform 1 (Fragment)	CRK	1.01753	0.966754	0.914161	1.01584	1.02686	0.891823	1.06692	0.993375	0.956958	0.980626	1.01052	0.778749	0.0151017	Nonsignificant	None	1	Molecular Function:protein binding (GO:0005515)	proto-oncogene C-crk	--	ko04010 MAPK signaling pathway ko04012 ErbB signaling pathway ko04015 Rap1 signaling pathway ko04062 Chemokine signaling pathway ko04510 Focal adhesion ko04666 Fc gamma R-mediated phagocytosis ko04722 Neurotrophin signaling pathway ko04810 Regulation of actin cytoskeleton ko04910 Insulin signaling pathway ko05100 Bacterial invasion of epithelial cells ko05131 Shigellosis ko05200 Pathways in cance…	--	--	--	IPR000980 [SH2 domain] ; IPR001452[SH3 domain] ; IPR011511[Variant SH3 domain]
A0A0S2Z3S5	GNAS complex locus isoform 2 (Fragment)	GNAS	0.88114	0.89845	0.717015	0.993253	0.796643	0.693258	1.00622	0.960242	1.05939	1.08158	0.892892	0.257119	-0.163442	Nonsignificant	None	6	Molecular Function:GTPase activity (GO:0003924),Molecular Function:signal transducer activity (GO:0004871),Molecular Function:GTP binding (GO:0005525),Biological Process:G-protein coupled receptor signaling pathway (GO:0007186),Molecular Function:guanyl nucleotide binding (GO:0019001),Molecular Function:G-protein beta/gamma-subunit complex binding (GO:0031683)	guanine nucleotide-binding protein G(s) subunit alpha	--	ko01522 Endocrine resistance ko04015 Rap1 signaling pathway ko04020 Calcium signaling pathway ko04024 cAMP signaling pathway ko04072 Phospholipase D signaling pathway ko04261 Adrenergic signaling in cardiomyocytes ko04270 Vascular smooth muscle contraction ko04540 Gap junction ko04611 Platelet activation ko04713 Circadian entrainment ko04724 Glutamatergic synapse ko04726 Serotonergic synapse ko04…	--	--	--	IPR000367 [G-protein alpha subunit, group S] ; IPR001019[Guanine nucleotide binding protein (G-protein), alpha subunit]
A0A0S2Z3W7	Nucleotide diphosphatase (Fragment)	ITPA	0.933621	1.06837	0.864827	1.02443	1.10285	1.5803	0.958111	1.04803	0.826416	0.785064	0.960789	0.796754	-0.057709	Nonsignificant	None	1	Molecular Function:hydrolase activity (GO:0016787)	inosine triphosphate pyrophosphatase	3.6.1.-	ko00230 Purine metabolism ko00983 Drug metabolism - other enzymes ko01100 Metabolic pathways	Inosine/xanthosine triphosphate pyrophosphatase, all-alpha NTP-PPase family	F	Nucleotide transport and metabolism ;	IPR002637 [Ham1-like protein]
A0A0S2Z3X8	Rab GDP dissociation inhibitor (Fragment)	GDI1	1.22635	0.924313	0.975063	0.903171	0.96431	0.751875	1.1438	0.880254	0.951188	1.06125	1.04278	0.661068	0.0604299	Nonsignificant	None	4	Molecular Function:GDP-dissociation inhibitor activity (GO:0005092),Molecular Function:Rab GDP-dissociation inhibitor activity (GO:0005093),Biological Process:small GTPase mediated signal transduction (GO:0007264),Biological Process:protein transport (GO:0015031)	Rab GDP dissociation inhibitor	--	--	--	--	--	IPR000806 [Rab GDI protein] ; IPR018203[GDP dissociation inhibitor]
A0A0S2Z3Y1	Lectin galactoside-binding soluble 3 binding protein isoform 1 (Fragment)	LGALS3BP	0.787964	1.22353	1.38436	0.91611	1.10652	1.45853	0.7873	1.09429	1.37571	1.05277	0.939306	0.674453	-0.0903331	Nonsignificant	None	3	Molecular Function:scavenger receptor activity (GO:0005044),Molecular Function:protein binding (GO:0005515),Cellular Component:membrane (GO:0016020)	galectin-3-binding protein	--	--	--	--	--	IPR000210 [BTB/POZ domain] ; IPR001190[SRCR domain] ; IPR011705[BTB/Kelch-associated] ; IPR017448[SRCR-like domain]
A0A0S2Z3Z5	Caspase 10 apoptosis-related cysteine peptidase isoform 1 (Fragment)	CASP10	1.03441	1.21712	0.92914	1.04259	0.942877	1.19454	0.921994	1.08127	1.13763	1.08975	0.952252	0.472132	-0.0705846	Nonsignificant	None	5	Molecular Function:cysteine-type endopeptidase activity (GO:0004197),Molecular Function:protein binding (GO:0005515),Biological Process:proteolysis (GO:0006508),Molecular Function:cysteine-type peptidase activity (GO:0008234),Biological Process:regulation of apoptotic process (GO:0042981)	caspase 10	3.4.22.63	ko04210 Apoptosis ko04622 RIG-I-like receptor signaling pathway ko04668 TNF signaling pathway ko05152 Tuberculosis ko05161 Hepatitis B	--	--	--	IPR001309 [Peptidase C14, p20 domain] ; IPR001875[Death effector domain] ; IPR002138[Peptidase C14, caspase non-catalytic subunit p10] ; IPR015917[Peptidase C14A, caspase catalytic domain]
A0A0S2Z410	Epididymis secretory sperm binding protein (Fragment)	HSD17B10	0.730065	1.00947	0.793959	0.92286	1.21077	1.1372	0.872794	0.990907	0.943387	1.05363	0.933813	0.510737	-0.0987943	Nonsignificant	None	--	--	--	--	ko00280 Valine, leucine and isoleucine degradation ko01100 Metabolic pathways ko05010 Alzheimer's disease	NAD(P)-dependent dehydrogenase, short-chain alcohol dehydrogenase family	IQR	Lipid transport and metabolism ; Secondary metabolites biosynthesis, transport and catabolism ; General function prediction only ;	IPR002347 [Short-chain dehydrogenase/reductase SDR]
A0A0S2Z456	Papillary renal cell carcinoma isoform 1 (Fragment)	PRCC	1.01239	0.6952	1.12785	0.886972	1.09378	0.950916	0.898309	1.13668	1.07515	1.08408	0.936066	0.488423	-0.0953173	Nonsignificant	None	--	--	proline-rich protein PRCC	--	ko05202 Transcriptional misregulation in cancer ko05211 Renal cell carcinoma	--	--	--	IPR018800 [Proline-rich protein PRCC]
A0A0S2Z462	ArfGAP with FG repeats 1 isoform 2 (Fragment)	AGFG1	0.749957	0.985136	1.09031	1.07337	1.11761	1.01195	0.802687	1.07299	1.11245	1.07177	0.989064	0.901632	-0.0158648	Nonsignificant	None	1	Molecular Function:GTPase activator activity (GO:0005096)	Arf-GAP domain and FG repeats-containing protein 1	--	ko05164 Influenza A	--	--	--	IPR001164 [Arf GTPase activating protein]
A0A0S2Z487	Junction plakoglobin isoform 1 (Fragment)	JUP	0.656409	0.892016	0.74403	0.950918	1.26295	1.37203	0.67915	1.1464	1.0338	0.959453	0.868132	0.400913	-0.204013	Nonsignificant	None	10	Biological Process:desmosome assembly (GO:0002159),Molecular Function:signal transducer activity (GO:0004871),Molecular Function:structural molecule activity (GO:0005198),Molecular Function:protein binding (GO:0005515),Cellular Component:cell-cell adherens junction (GO:0005913),Biological Process:cell adhesion (GO:0007155),Cellular Component:catenin complex (GO:0016342),Biological Process:adheren…	junction plakoglobin	--	ko05200 Pathways in cancer ko05202 Transcriptional misregulation in cancer ko05221 Acute myeloid leukemia ko05226 Gastric cancer ko05412 Arrhythmogenic right ventricular cardiomyopathy (ARVC)	--	--	--	IPR000225 [Armadillo] ; IPR013284[Beta-catenin] ; IPR030461[Junction plakoglobin/protein humpback-2]
A0A0S2Z497	Peroxisomal biogenesis factor 19 isoform 1 (Fragment)	PEX19	0.695696	0.943759	0.794405	1.17418	1.24261	1.04162	0.929648	1.01491	0.900371	0.875574	1.01859	0.879195	0.026571	Nonsignificant	None	1	Cellular Component:peroxisome (GO:0005777)	peroxin-19	--	ko04146 Peroxisome	--	--	--	IPR006708 [Pex19 protein]
A0A0S2Z499	RNA binding motif single stranded interacting protein 1 isoform 1 (Fragment)	RBMS1	1.05168	1.1472	1.94243	0.836441	0.881583	0.711414	1.33309	1.06138	1.12742	0.972721	1.12549	0.577341	0.170554	Nonsignificant	None	2	Molecular Function:nucleic acid binding (GO:0003676),Molecular Function:RNA binding (GO:0003723)	--	--	--	RNA recognition motif (RRM) domain	J	Translation, ribosomal structure and biogenesis ;	IPR000504 [RNA recognition motif domain] ; IPR002343[Paraneoplastic encephalomyelitis antigen]
A0A0S2Z4B5	Serine/threonine-protein phosphatase (Fragment)	PPP3CA	0.755051	0.958401	0.936474	1.02491	1.11747	0.843134	0.91041	1.2391	1.04675	1.04534	0.942488	0.536643	-0.0854537	Nonsignificant	None	1	Molecular Function:hydrolase activity (GO:0016787)	serine/threonine-protein phosphatase 2B catalytic subunit	3.1.3.16	ko04010 MAPK signaling pathway ko04020 Calcium signaling pathway ko04022 cGMP-PKG signaling pathway ko04114 Oocyte meiosis ko04218 Cellular senescence ko04310 Wnt signaling pathway ko04360 Axon guidance ko04370 VEGF signaling pathway ko04380 Osteoclast differentiation ko04650 Natural killer cell mediated cytotoxicity ko04658 Th1 and Th2 cell differentiation ko04659 Th17 cell differentiation ko046…	Diadenosine tetraphosphatase ApaH/serine/threonine protein phosphatase, PP2A family	T	Signal transduction mechanisms ;	IPR004843 [Calcineurin-like phosphoesterase domain, ApaH type] ; IPR006186[Serine/threonine-specific protein phosphatase/bis(5-nucleosyl)-tetraphosphatase]
A0A0S2Z4C3	Epididymis secretory sperm binding protein (Fragment)	FH	0.701477	0.791674	0.726569	0.759944	1.0388	0.887391	0.670782	1.0644	0.857038	0.797806	0.93946	0.573566	-0.090097	Nonsignificant	None	5	Molecular Function:fumarate hydratase activity (GO:0004333),Biological Process:tricarboxylic acid cycle (GO:0006099),Biological Process:fumarate metabolic process (GO:0006106),Molecular Function:lyase activity (GO:0016829),Cellular Component:tricarboxylic acid cycle enzyme complex (GO:0045239)	fumarate hydratase, class II	4.2.1.2	ko00020 Citrate cycle (TCA cycle) ko00620 Pyruvate metabolism ko01100 Metabolic pathways ko01200 Carbon metabolism ko05200 Pathways in cancer ko05211 Renal cell carcinoma	Fumarate hydratase class II	C	Energy production and conversion ;	IPR000362 [Fumarate lyase family] ; IPR005677[Fumarate hydratase, class II] ; IPR018951[Fumarase C, C-terminal] ; IPR022761[Fumarate lyase, N-terminal]
A0A0S2Z4G6	Tropomyosin 1 (Alpha), isoform CRA_o (Fragment)	TPM1	3.70555	1.07954	0.986884	0.754125	0.796855	0.556179	2.61903	0.546755	0.606002	0.715515	1.45196	0.529174	0.538005	Nonsignificant	None	--	--	tropomyosin 1	--	ko04260 Cardiac muscle contraction ko04261 Adrenergic signaling in cardiomyocytes ko05206 MicroRNAs in cancer ko05410 Hypertrophic cardiomyopathy (HCM) ko05414 Dilated cardiomyopathy (DCM)	Cell division protein DamX, binds to the septal ring, contains C-terminal SPOR domain	D	Cell cycle control, cell division, chromosome partitioning ;	IPR000533 [Tropomyosin]
A0A0S2Z4G7	Nucleophosmin (Nucleolar phosphoprotein B23, numatrin), isoform CRA_f (Fragment)	NPM1	0.656499	1.2181	0.922405	0.864828	1.26237	1.57	0.842955	1.11163	0.941451	1.06482	0.890314	0.493083	-0.167614	Nonsignificant	None	1	Molecular Function:nucleic acid binding (GO:0003676)	nucleophosmin 1	--	--	--	--	--	IPR004301 [Nucleoplasmin family] ; IPR024057[Nucleoplasmin core domain] ; IPR032569[Nucleophosmin, C-terminal]
A0A0S2Z4I4	Tropomyosin 3 isoform 3 (Fragment)	TPM3	0.639372	0.967681	0.956801	0.989888	1.17135	1.02441	0.909821	1.12823	1.08057	1.07575	0.905402	0.322192	-0.143369	Nonsignificant	None	--	--	tropomyosin 4	--	ko04260 Cardiac muscle contraction ko04261 Adrenergic signaling in cardiomyocytes ko05410 Hypertrophic cardiomyopathy (HCM) ko05414 Dilated cardiomyopathy (DCM)	Chromosome segregation ATPase	D	Cell cycle control, cell division, chromosome partitioning ;	IPR000533 [Tropomyosin]
A0A0S2Z4N8	Vasodilator-stimulated phosphoprotein isoform 2 (Fragment)	VASP	0.948901	0.975101	1.00653	1.09134	1.09062	0.96066	1.10403	1.08904	1.10378	1.04419	0.964311	0.372624	-0.0524294	Nonsignificant	None	1	Biological Process:actin polymerization or depolymerization (GO:0008154)	vasodilator-stimulated phosphoprotein	--	ko04015 Rap1 signaling pathway ko04022 cGMP-PKG signaling pathway ko04510 Focal adhesion ko04530 Tight junction ko04611 Platelet activation ko04666 Fc gamma R-mediated phagocytosis ko04670 Leukocyte transendothelial migration	--	--	--	IPR000697 [WH1/EVH1 domain] ; IPR014885[VASP tetramerisation] ; IPR034367[Vasodilator-stimulated phosphoprotein]
A0A0S2Z4T1	DNA helicase (Fragment)	MCM3	0.7062	1.44356	0.853714	1.27394	1.35594	1.9114	0.72774	0.979733	0.863452	0.947412	1.0375	0.877781	0.0531105	Nonsignificant	None	7	Molecular Function:DNA binding (GO:0003677),Molecular Function:DNA helicase activity (GO:0003678),Molecular Function:ATP binding (GO:0005524),Cellular Component:nucleus (GO:0005634),Biological Process:DNA replication (GO:0006260),Biological Process:DNA replication initiation (GO:0006270),Cellular Component:MCM complex (GO:0042555)	DNA replication licensing factor MCM3	3.6.4.12	ko03030 DNA replication ko04110 Cell cycle	DNA replicative helicase MCM subunit Mcm2, Cdc46/Mcm family	L	Replication, recombination and repair ;	IPR001208 [MCM domain] ; IPR003593[AAA+ ATPase domain] ; IPR008046[DNA replication licensing factor Mcm3] ; IPR027925[MCM N-terminal domain] ; IPR031327[Mini-chromosome maintenance protein] ; IPR033762[MCM OB domain]
A0A0S2Z4V6	Wolfram syndrome 1 isoform 1 (Fragment)	WFS1	1.02921	0.987304	0.867049	0.889526	0.941314	0.870431	1.22424	0.99986	1.01259	1.15409	0.896069	0.151891	-0.158318	Nonsignificant	None	2	Cellular Component:endoplasmic reticulum (GO:0005783),Biological Process:calcium ion homeostasis (GO:0055074)	wolfamin	--	ko04141 Protein processing in endoplasmic reticulum	--	--	--	IPR026208 [Wolframin] ; IPR026209[Wolframin family]
A0A0S2Z4W4	RNA binding motif protein 10 isoform 2 (Fragment)	RBM10	1.15642	1.08355	0.825011	1.1537	1.03029	1.32206	0.848564	1.08973	1.07979	1.15318	0.955516	0.629645	-0.0656479	Nonsignificant	None	5	Molecular Function:nucleic acid binding (GO:0003676),Molecular Function:zinc ion binding (GO:0008270),Biological Process:RNA splicing (GO:0008380),Biological Process:regulation of apoptotic process (GO:0042981),Molecular Function:metal ion binding (GO:0046872)	RNA-binding protein 5/10	--	--	--	--	--	IPR000467 [G-patch domain] ; IPR000504[RNA recognition motif domain] ; IPR001876[Zinc finger, RanBP2-type] ; IPR007087[Zinc finger, C2H2] ; IPR033095[RNA-binding protein 10]
A0A0S2Z4Y9	Serine/threonine kinase 25 (STE20 homolog, yeast), isoform CRA_a	STK25	0.965186	1.10301	1.07289	0.978969	1.21552	1.02032	0.914898	1.0231	0.890762	0.960258	1.10942	0.0817521	0.149807	Nonsignificant	None	3	Molecular Function:protein kinase activity (GO:0004672),Molecular Function:ATP binding (GO:0005524),Biological Process:protein phosphorylation (GO:0006468)	serine/threonine-protein kinase 24/25/MST4	2.7.11.1	--	Serine/threonine protein kinase	T	Signal transduction mechanisms ;	IPR000719 [Protein kinase domain]
A0A0S2Z4Z0	RNA binding motif protein 14 isoform 1 (Fragment)	RBM14	0.658371	0.793386	0.948052	1.28202	1.45953	1.49996	0.915012	0.907289	0.902227	1.0734	0.970454	0.872313	-0.0432687	Nonsignificant	None	1	Molecular Function:nucleic acid binding (GO:0003676)	RNA-binding protein 14	--	--	RNA recognition motif (RRM) domain	J	Translation, ribosomal structure and biogenesis ;	IPR000504 [RNA recognition motif domain]
A0A0S2Z4Z6	Serine/arginine repetitive matrix 1 isoform 2 (Fragment)	SRRM1	0.757746	1.03233	0.877421	1.0154	1.07524	1.33942	0.778375	1.16506	1.05177	1.09431	0.876443	0.251223	-0.190268	Nonsignificant	None	1	Biological Process:mRNA processing (GO:0006397)	serine/arginine repetitive matrix protein 1	--	ko03013 RNA transport ko03015 mRNA surveillance pathway	--	--	--	IPR002483 [PWI domain]
A0A0S2Z4Z8	Receptor-interacting serine-threonine kinase 2 isoform 1 (Fragment)	RIPK2	1.00789	1.2053	1.01612	1.01578	0.894074	1.11565	2.14826	0.866813	0.964374	1.06879	0.833755	0.43424	-0.262305	Nonsignificant	None	4	Molecular Function:protein kinase activity (GO:0004672),Molecular Function:ATP binding (GO:0005524),Biological Process:protein phosphorylation (GO:0006468),Biological Process:regulation of apoptotic process (GO:0042981)	receptor-interacting serine/threonine-protein kinase 2	2.7.11.1	ko04621 NOD-like receptor signaling pathway ko04722 Neurotrophin signaling pathway ko05131 Shigellosis ko05152 Tuberculosis	Ankyrin repeat	T	Signal transduction mechanisms ;	IPR000719 [Protein kinase domain] ; IPR001245[Serine-threonine/tyrosine-protein kinase catalytic domain] ; IPR001315[CARD domain]
A0A0S2Z537	E3 ubiquitin protein ligase (Fragment)	RNF40	0.830228	0.987952	0.877291	1.04739	1.00533	1.10867	1.08345	1.05641	1.0673	1.05881	0.883444	0.0359006	-0.178789	Nonsignificant	None	2	Molecular Function:protein binding (GO:0005515),Molecular Function:zinc ion binding (GO:0008270)	E3 ubiquitin-protein ligase BRE1	2.3.2.27	--	--	--	--	IPR001841 [Zinc finger, RING-type]
A0A0S2Z556	Polyglutamine binding protein 1 isoform 2 (Fragment)	PQBP1	1.21311	0.840989	0.981783	1.33224	1.2	1.54066	1.06815	1.0408	0.918541	1.02353	0.995787	0.973999	-0.00609091	Nonsignificant	None	--	--	polyglutamine-binding protein 1	--	ko03040 Spliceosome	--	--	--	--
A0A0S2Z569	DAZ associated protein 1 isoform 1 (Fragment)	DAZAP1	0.900103	0.99739	0.84629	0.895725	1.27013	1.21164	0.86243	1.10846	1.08009	1.12959	0.910506	0.343458	-0.135259	Nonsignificant	None	1	Molecular Function:nucleic acid binding (GO:0003676)	RNA-binding protein Musashi	--	ko03015 mRNA surveillance pathway	RNA recognition motif (RRM) domain	J	Translation, ribosomal structure and biogenesis ;	IPR000504 [RNA recognition motif domain]
A0A0S2Z577	Vacuolar protein sorting 33-like protein B isoform 1 (Fragment)	VPS33B	0.946652	0.972513	0.859098	0.954098	1.00919	0.970226	0.932706	1.06424	1.04144	0.984623	0.949595	0.18241	-0.0746161	Nonsignificant	None	2	Biological Process:vesicle docking involved in exocytosis (GO:0006904),Biological Process:vesicle-mediated transport (GO:0016192)	--	--	--	--	--	--	IPR001619 [Sec1-like protein]
A0A0S2Z580	Ethylmalonic encephalopathy 1 isoform 2 (Fragment)	ETHE1	0.7568	0.841147	0.967942	0.990648	1.56736	1.51702	0.719658	0.91634	0.826926	0.783076	1.07577	0.731192	0.105364	Nonsignificant	None	--	--	sulfur dioxygenase	1.13.11.18	ko00920 Sulfur metabolism	Glyoxylase or a related metal-dependent hydrolase, beta-lactamase superfamily II	R	General function prediction only ;	IPR001279 [Metallo-beta-lactamase]
A0A0S2Z583	Retinol dehydrogenase 11 isoform 1 (Fragment)	RDH11	0.922513	0.95738	0.847936	1.10903	1.04927	1.31996	0.88257	0.926014	0.915545	1.13556	0.943331	0.556829	-0.0841636	Nonsignificant	None	--	--	retinol dehydrogenase 11	1.1.1.300	ko00830 Retinol metabolism ko01100 Metabolic pathways	NAD(P)-dependent dehydrogenase, short-chain alcohol dehydrogenase family	IQR	Lipid transport and metabolism ; Secondary metabolites biosynthesis, transport and catabolism ; General function prediction only ;	IPR002347 [Short-chain dehydrogenase/reductase SDR]
A0A0S2Z5C6	Fucose-1-phosphate guanylyltransferase (Fragment)	FPGT	0.94596	0.948896	0.861832	0.983788	1.03656	1.10098	0.974451	0.964515	0.885164	0.968638	0.976151	0.617145	-0.0348239	Nonsignificant	None	--	--	fucose-1-phosphate guanylyltransferase	2.7.7.30	ko00051 Fructose and mannose metabolism ko00520 Amino sugar and nucleotide sugar metabolism ko01100 Metabolic pathways	Predicted kinase related to galactokinase and mevalonate kinase	R	General function prediction only ;	IPR012887 [L-fucokinase]
A0A0S2Z5C9	Putative tRNA (cytidine(32)/guanosine(34)-2-O)-methyltransferase	FTSJ1	0.992587	0.989926	0.955332	1.01901	1.0939	1.45818	0.897576	1.10667	0.990303	1.06606	0.915192	0.389524	-0.127854	Nonsignificant	None	3	Biological Process:RNA methylation (GO:0001510),Molecular Function:methyltransferase activity (GO:0008168),Biological Process:methylation (GO:0032259)	tRNA (cytidine32/guanosine34-2'-O)-methyltransferase	2.1.1.205	--	Predicted RNA-binding protein, contains TRAM domain	R	General function prediction only ;	IPR002877 [Ribosomal RNA methyltransferase FtsJ domain] ; IPR015507[Ribosomal RNA large subunit methyltransferase E]
A0A0S2Z5D4	Dynactin 4 isoform 1 (Fragment)	DCTN4	0.940138	0.970649	0.949237	1.01655	0.91508	1.01065	0.989233	1.01758	0.980789	1.09327	0.941105	0.0515314	-0.0875725	Nonsignificant	None	1	Cellular Component:dynactin complex (GO:0005869)	dynactin 4	--	ko04962 Vasopressin-regulated water reabsorption ko05016 Huntington's disease	--	--	--	IPR008603 [Dynactin subunit 4]
A0A0S2Z5F6	Proline-serine-threonine phosphatase interacting protein 2 isoform 1 (Fragment)	PSTPIP2	0.86358	0.982192	0.986002	1.32428	0.822993	0.756647	1.14692	1.00649	1.21676	0.962382	0.978354	0.857714	-0.0315714	Nonsignificant	None	3	Molecular Function:actin binding (GO:0003779),Biological Process:cytoskeleton organization (GO:0007010),Biological Process:cell migration (GO:0016477)	proline-serine-threonine phosphatase interacting protein 2	--	--	--	--	--	IPR001060 [FCH domain] ; IPR030106[Proline-serine-threonine phosphatase-interacting protein 2] ; IPR031160[F-BAR domain]
A0A0S2Z5H0	Mitochondrial ribosomal protein S28 isoform 2 (Fragment)	MRPS28	0.637291	1.09174	0.814622	0.932463	1.19976	1.33168	0.85293	1.07335	0.946154	0.896978	0.916641	0.53617	-0.125572	Nonsignificant	None	--	--	small subunit ribosomal protein S28	--	--	--	--	--	IPR019375 [Ribosomal protein S28, mitochondrial]
A0A0S2Z5H3	Clathrin interactor 1 isoform 2 (Fragment)	CLINT1	0.767166	0.867344	0.814955	1.03011	1.03394	1.15872	0.808437	1.13237	1.08569	1.09987	0.854008	0.103637	-0.227678	Nonsignificant	None	3	Cellular Component:Golgi apparatus (GO:0005794),Cellular Component:membrane (GO:0016020),Biological Process:vesicle-mediated transport (GO:0016192)	--	--	--	--	--	--	IPR013809 [ENTH domain] ; IPR030544[Clathrin interactor 1]
A0A0S2Z5H6	Family with sequence similarity 54 member B isoform 1 (Fragment)	FAM54B	0.856916	0.753659	0.766798	0.931131	0.866567	0.795783	0.94694	0.957827	0.896172	0.910784	0.926249	0.168213	-0.110529	Nonsignificant	None	--	--	--	--	--	--	--	--	IPR007972 [Mitochondrial fission regulator 1]
A0A0S2Z5I7	Shwachman-Bodian-Diamond syndrome isoform 1 (Fragment)	SBDS	1.27907	1.15618	0.991006	1.31184	1.23795	1.23927	1.03836	0.943753	0.878827	0.861105	1.20453	0.053702	0.268468	Nonsignificant	None	2	Biological Process:ribosome biogenesis (GO:0042254),Biological Process:mature ribosome assembly (GO:0042256)	ribosome maturation protein SDO1	--	ko03008 Ribosome biogenesis in eukaryotes	Ribosome maturation protein Sdo1	J	Translation, ribosomal structure and biogenesis ;	IPR002140 [Ribosome maturation protein Sdo1/SBDS] ; IPR018978[Ribosome maturation protein SBDS, C-terminal] ; IPR019783[Ribosome maturation protein SBDS, N-terminal]
A0A0S2Z5J4	Adaptor-related protein complex 3 beta 1 subunit isoform 1 (Fragment)	AP3B1	0.766974	0.978261	0.911733	0.98873	0.934765	0.870168	0.863234	1.06708	1.01342	1.08385	0.935217	0.336148	-0.0966271	Nonsignificant	None	4	Biological Process:intracellular protein transport (GO:0006886),Biological Process:vesicle-mediated transport (GO:0016192),Cellular Component:membrane coat (GO:0030117),Cellular Component:clathrin adaptor complex (GO:0030131)	AP-3 complex subunit beta	--	ko04142 Lysosome	--	--	--	IPR002553 [Clathrin/coatomer adaptor, adaptin-like, N-terminal] ; IPR015151[Beta-adaptin appendage, C-terminal subdomain] ; IPR026739[AP complex subunit beta] ; IPR029390[AP-3 complex subunit beta, C-terminal domain] ; IPR029394[AP-3 complex subunit beta 1, serine-rich domain]
A0A0S2Z5K8	Spermatid perinuclear RNA binding protein isoform 2 (Fragment)	STRBP	0.772351	1.10266	0.906698	1.04704	1.03222	1.36926	0.847232	0.956904	0.95309	0.952753	0.957028	0.697815	-0.063367	Nonsignificant	None	2	Molecular Function:RNA binding (GO:0003723),Biological Process:spermatogenesis (GO:0007283)	spermatid perinuclear RNA-binding protein	--	--	--	--	--	IPR006561 [DZF domain] ; IPR014720[Double-stranded RNA-binding domain] ; IPR030446[Spermatid perinuclear RNA-binding protein]
A0A0S2Z5M1	SEC63-like (S. cerevisiae) (Fragment)	SEC63	0.794295	1.03516	0.882799	0.997677	0.876799	0.991803	0.895345	1.13335	1.11464	1.11782	0.873172	0.0700864	-0.195662	Nonsignificant	None	1	Molecular Function:protein transporter activity (GO:0008565)	translocation protein SEC63	--	ko03060 Protein export ko04141 Protein processing in endoplasmic reticulum	DnaJ-class molecular chaperone with C-terminal Zn finger domain	O	Posttranslational modification, protein turnover, chaperones ;	IPR001623 [DnaJ domain] ; IPR004179[Sec63 domain] ; IPR027137[Translocation protein Sec63]
A0A0S2Z5Q3	Sulfatase modifying factor 2 isoform 2	SUMF2	0.821993	1.08768	0.906405	1.16016	0.841581	1.26426	0.861	0.961671	0.934261	1.07896	0.944642	0.579683	-0.0821608	Nonsignificant	None	--	--	--	--	--	Formylglycine-generating enzyme, required for sulfatase activity, contains SUMF1/FGE domain	O	Posttranslational modification, protein turnover, chaperones ;	IPR005532 [Sulfatase-modifying factor enzyme]
A0A0S2Z5Q4	Transmembrane protein 43, isoform CRA_a	TMEM43	1.22384	1.10789	1.05829	1.05845	0.868808	0.821299	1.11705	0.882052	0.956136	1.05534	1.10046	0.253514	0.138104	Nonsignificant	None	--	--	--	--	--	Predicted PurR-regulated permease PerM	R	General function prediction only ;	IPR012430 [Transmembrane protein 43 family]
A0A0S2Z5U6	Pyrroline-5-carboxylate reductase (Fragment)	PYCR2	0.701492	1.08722	0.898618	1.14836	1.19312	1.14725	0.825704	1.12236	0.91787	0.921012	1.01918	0.868557	0.0274045	Nonsignificant	None	3	Molecular Function:pyrroline-5-carboxylate reductase activity (GO:0004735),Biological Process:proline biosynthetic process (GO:0006561),Biological Process:oxidation-reduction process (GO:0055114)	pyrroline-5-carboxylate reductase	1.5.1.2	ko00330 Arginine and proline metabolism ko01100 Metabolic pathways ko01230 Biosynthesis of amino acids	Pyrroline-5-carboxylate reductase	E	Amino acid transport and metabolism ;	IPR000304 [Pyrroline-5-carboxylate reductase] ; IPR028939[Pyrroline-5-carboxylate reductase, catalytic, N-terminal] ; IPR029036[Pyrroline-5-carboxylate reductase, dimerisation domain]
A0A0S2Z5X1	DnaJ-like protein subfamily C member 19 isoform 1 (Fragment)	DNAJC19	1.03596	1.11849	0.851463	0.999606	1.12089	1.48251	0.864301	1.00726	0.969033	0.920252	0.977695	0.852215	-0.0325436	Nonsignificant	None	--	--	DnaJ homolog subfamily C member 19	--	--	Curved DNA-binding protein CbpA, contains a DnaJ-like domain	K	Transcription ;	IPR001623 [DnaJ domain]
A0A0S2Z693	Methylcrotonoyl-CoA carboxylase 1 isoform 1 (Fragment)	MCCC1	0.858105	0.865488	0.8362	0.824211	0.849801	0.715262	0.80185	1.0638	0.963786	0.880321	0.956789	0.565303	-0.0637279	Nonsignificant	None	3	Molecular Function:biotin carboxylase activity (GO:0004075),Molecular Function:ATP binding (GO:0005524),Molecular Function:metal ion binding (GO:0046872)	3-methylcrotonyl-CoA carboxylase alpha subunit	6.4.1.4	ko00280 Valine, leucine and isoleucine degradation ko01100 Metabolic pathways	Acetyl/propionyl-CoA carboxylase, alpha subunit	I	Lipid transport and metabolism ;	IPR000089 [Biotin/lipoyl attachment] ; IPR005479[Carbamoyl-phosphate synthetase large subunit-like, ATP-binding domain] ; IPR005481[Biotin carboxylase-like, N-terminal domain] ; IPR005482[Biotin carboxylase, C-terminal] ; IPR011761[ATP-grasp fold] ; IPR011764[Biotin carboxylation domain]
A0A0U1RQM3	5-formyltetrahydrofolate cyclo-ligase	MTHFS	0.772342	0.929271	0.786562	1.29514	1.15059	0.99293	0.898572	1.0469	1.0112	1.11151	0.974868	0.820592	-0.0367212	Nonsignificant	None	--	--	5-formyltetrahydrofolate cyclo-ligase	6.3.3.2	ko00670 One carbon pool by folate ko01100 Metabolic pathways	5-formyltetrahydrofolate cyclo-ligase	H	Coenzyme transport and metabolism ;	IPR002698 [5-formyltetrahydrofolate cyclo-ligase]
A0A0U1RQW6	Disco-interacting protein 2 homolog C	DIP2C	1.40849	0.965129	0.860148	0.822509	0.839852	0.811993	1.3248	0.975016	0.993129	0.95253	0.968099	0.822101	-0.0467736	Nonsignificant	None	2	Molecular Function:catalytic activity (GO:0003824),Biological Process:metabolic process (GO:0008152)	--	--	--	Thioesterase domain of type I polyketide synthase or non-ribosomal peptide synthetase	Q	Secondary metabolites biosynthesis, transport and catabolism ;	IPR000873 [AMP-dependent synthetase/ligase] ; IPR010506[DMAP1-binding domain]
A0A0U1RQX8	E3 ubiquitin-protein ligase CBL	CBL	1.02862	1.02516	0.923312	0.951013	0.953203	0.863152	0.99518	1.03622	0.988316	1.00979	0.99768	0.952327	-0.0033513	Nonsignificant	None	9	Molecular Function:phosphotyrosine binding (GO:0001784),Molecular Function:ubiquitin-protein transferase activity (GO:0004842),Molecular Function:signal transducer activity (GO:0004871),Molecular Function:calcium ion binding (GO:0005509),Molecular Function:protein binding (GO:0005515),Cellular Component:nucleus (GO:0005634),Biological Process:cell surface receptor signaling pathway (GO:0007166),M…	E3 ubiquitin-protein ligase CBL	2.3.2.27	ko04012 ErbB signaling pathway ko04120 Ubiquitin mediated proteolysis ko04144 Endocytosis ko04660 T cell receptor signaling pathway ko04910 Insulin signaling pathway ko05100 Bacterial invasion of epithelial cells ko05200 Pathways in cancer ko05205 Proteoglycans in cancer ko05220 Chronic myeloid leukemia	--	--	--	IPR001841 [Zinc finger, RING-type] ; IPR003153[Adaptor protein Cbl, N-terminal helical] ; IPR014741[Adaptor protein Cbl, EF hand-like] ; IPR014742[Adaptor protein Cbl, SH2-like domain] ; IPR024159[Adaptor protein Cbl, PTB domain] ; IPR024162[Adaptor protein Cbl]
A0A0U1RR07	Synaptotagmin-like protein 2	SYTL2	0.725871	0.803394	0.833472	1.01802	1.07619	0.697342	0.748778	1.4462	1.26083	1.16486	0.838084	0.31557	-0.254833	Nonsignificant	None	4	Molecular Function:protein binding (GO:0005515),Biological Process:intracellular protein transport (GO:0006886),Biological Process:exocytosis (GO:0006887),Molecular Function:Rab GTPase binding (GO:0017137)	synaptotagmin-like protein	--	--	--	--	--	IPR000008 [C2 domain] ; IPR010911[Rab-binding domain] ; IPR011011[Zinc finger, FYVE/PHD-type] ; IPR027006[Synaptotagmin-like protein 2]
A0A0U1RRB9	FGGY carbohydrate kinase domain-containing protein	FGGY	0.736532	0.974485	0.887887	1.03689	0.970533	1.17211	0.953486	1.05718	1.06034	0.987581	0.880633	0.0870835	-0.183388	Nonsignificant	None	1	Biological Process:carbohydrate metabolic process (GO:0005975)	--	--	--	Ribulose kinase	G	Carbohydrate transport and metabolism ;	IPR018484 [Carbohydrate kinase, FGGY, N-terminal] ; IPR018485[Carbohydrate kinase, FGGY, C-terminal]
A0A0U1RRH6	PHD finger protein 14	PHF14	0.890581	1.14264	1.01637	1.18939	1.06548	1.41928	0.923213	1.08954	1.0124	1.01109	0.97231	0.77174	-0.0405115	Nonsignificant	None	2	Molecular Function:protein binding (GO:0005515),Molecular Function:zinc ion binding (GO:0008270)	--	--	--	--	--	--	IPR001965 [Zinc finger, PHD-type] ; IPR019787[Zinc finger, PHD-finger]
A0A0U1RRK1	Calcium uptake protein 1, mitochondrial	MICU1	0.625198	1.02256	0.86977	1.12726	1.05156	0.956541	0.783212	1.08863	1.03313	0.98564	0.968889	0.776884	-0.045597	Nonsignificant	None	1	Molecular Function:calcium ion binding (GO:0005509)	--	--	--	--	--	--	IPR002048 [EF-hand domain]
A0A0U1RRL5	ETS-related transcription factor Elf-1 (Fragment)	ELF1	0.8273	0.916978	0.906936	1.10544	1.09972	1.16262	0.977293	1.03171	1.13473	1.1282	0.893612	0.117833	-0.16228	Nonsignificant	None	1	Molecular Function:sequence-specific DNA binding (GO:0043565)	E74-like factor 1/2/4	--		--	--	--	IPR000418 [Ets domain] ; IPR022084[Transcription factor Elf, N-terminal]
A0A0U1RRL7	Protein MMP24OS	MMP24OS	0.9648	0.897333	1.22507	0.7912	0.768	1.00982	1.03481	0.94199	0.881303	0.877733	0.979086	0.827599	-0.0304921	Nonsignificant	None	--	--	--	--	--	--	--	--	--
A0A0U1RRL8	Spermatogenesis-associated protein 20	SPATA20	0.876277	0.991031	0.752854	0.94597	0.870483	0.785744	0.863325	1.02813	0.79731	0.928397	1.00765	0.91389	0.0110017	Nonsignificant	None	--	--	--	--	--	Uncharacterized conserved protein YyaL, SSP411 family, contains thoiredoxin and six-hairpin glycosidase-like domains	R	General function prediction only ;	IPR004879 [Domain of unknown function DUF255]
A0A0U1RRM6	Protein enabled homolog	ENAH	1.52416	0.942449	0.807217	0.959071	0.838255	0.560128	1.15541	1.02855	0.978215	0.949897	1.08539	0.640884	0.118212	Nonsignificant	None	--	--	enabled	--	ko04360 Axon guidance ko04810 Regulation of actin cytoskeleton	Membrane protein involved in colicin uptake	M	Cell wall/membrane/envelope biogenesis ;	IPR000697 [WH1/EVH1 domain] ; IPR014885[VASP tetramerisation]
A0A0X9USM3	GCT-A4 heavy chain variable region (Fragment)		1.35464	0.85977	1.59098	0.784712	0.833167	0.483612	0.996821	0.866813	1.14978	1.39286	1.10908	0.644724	0.149364	Nonsignificant	None	1	Molecular Function:protein binding (GO:0005515)	immunoglobulin heavy chain	--	ko04020 Calcium signaling pathway ko04064 NF-kappa B signaling pathway ko04072 Phospholipase D signaling pathway ko04145 Phagosome ko04151 PI3K-Akt signaling pathway ko04640 Hematopoietic cell lineage ko04650 Natural killer cell mediated cytotoxicity ko04662 B cell receptor signaling pathway ko04664 Fc epsilon RI signaling pathway ko04666 Fc gamma R-mediated phagocytosis ko04672 Intestinal immune…	--	--	--	IPR003599 [Immunoglobulin subtype] ; IPR007110[Immunoglobulin-like domain] ; IPR013106[Immunoglobulin V-set domain]
A0A0X9UWJ6	MS-B1 light chain variable region (Fragment)		1.10618	0.891577	0.991039	0.853943	0.951613	1.06835	0.804705	0.976476	0.968043	0.874834	1.02173	0.754629	0.0310076	Nonsignificant	None	1	Molecular Function:protein binding (GO:0005515)	--	--	--	--	--	--	IPR003599 [Immunoglobulin subtype] ; IPR007110[Immunoglobulin-like domain] ; IPR013106[Immunoglobulin V-set domain]
A0A0Y0BS51	CUB domain containing protein 1 (Fragment)		0.733907	1.10604	1.06522	1.09476	1.27928	0.996482	0.664321	1.12831	1.17432	1.12368	1.03776	0.77283	0.0534741	Nonsignificant	None	--	--	CUB domain-containing protein 1	--	--	--	--	--	--
A0A109NGN6	Proteasome subunit alpha type		0.858618	1.09727	0.828154	0.96806	1.16727	1.32532	0.891788	1.01661	1.02856	1.0785	0.921097	0.410314	-0.118574	Nonsignificant	None	5	Molecular Function:endopeptidase activity (GO:0004175),Molecular Function:threonine-type endopeptidase activity (GO:0004298),Cellular Component:proteasome core complex (GO:0005839),Biological Process:ubiquitin-dependent protein catabolic process (GO:0006511),Biological Process:proteolysis involved in cellular protein catabolic process (GO:0051603)	20S proteasome subunit alpha 5	3.4.25.1	ko03050 Proteasome	20S proteasome, alpha and beta subunits	O	Posttranslational modification, protein turnover, chaperones ;	IPR000426 [Proteasome alpha-subunit, N-terminal domain] ; IPR001353[Proteasome, subunit alpha/beta] ; IPR023332[Proteasome A-type subunit]
A0A109PS54	GCT-A8 light chain variable region (Fragment)		1.01183	0.940133	1.00788	0.728258	0.901946	0.834412	0.902215	1.1155	0.913118	0.960136	0.97136	0.709091	-0.0419225	Nonsignificant	None	1	Molecular Function:protein binding (GO:0005515)	--	--	--	--	--	--	IPR003599 [Immunoglobulin subtype] ; IPR007110[Immunoglobulin-like domain] ; IPR013106[Immunoglobulin V-set domain]
A0A125QYY9	IBM-B2 heavy chain variable region (Fragment)		1.43288	0.949161	1.32168	0.938942	0.829718	0.72602	1.15068	1.06726	0.996578	0.742656	1.16852	0.313116	0.224677	Nonsignificant	None	1	Molecular Function:protein binding (GO:0005515)	--	--	--	--	--	--	IPR003599 [Immunoglobulin subtype] ; IPR007110[Immunoglobulin-like domain] ; IPR013106[Immunoglobulin V-set domain]
A0A125U0U7	MS-C1 heavy chain variable region (Fragment)		1.69997	0.921459	1.54979	0.802333	0.66119	0.767489	1.89289	0.961974	0.907402	0.818868	1.05349	0.851072	0.0751808	Nonsignificant	None	1	Molecular Function:protein binding (GO:0005515)	--	--	--	--	--	--	IPR003599 [Immunoglobulin subtype] ; IPR007110[Immunoglobulin-like domain] ; IPR013106[Immunoglobulin V-set domain]
A0A140T902	Tenascin-X	TNXB	0.865581	1.04798	1.81732	0.853623	0.783749	0.747757	1.13599	0.726421	0.76012	1.47717	1.10744	0.677711	0.147223	Nonsignificant	None	4	Molecular Function:protein binding (GO:0005515),Cellular Component:proteinaceous extracellular matrix (GO:0005578),Biological Process:extracellular matrix organization (GO:0030198),Biological Process:collagen fibril organization (GO:0030199)	tenascin	--	ko04151 PI3K-Akt signaling pathway ko04510 Focal adhesion ko04512 ECM-receptor interaction ko05165 Human papillomavirus infection ko05206 MicroRNAs in cancer	Phage-related protein, tail component	X	Mobilome: prophages, transposons;	IPR000742 [EGF-like domain] ; IPR002181[Fibrinogen, alpha/beta/gamma chain, C-terminal globular domain] ; IPR003961[Fibronectin type III] ; IPR013111[EGF-like domain, extracellular] ; IPR033081[Tenascin-X]
A0A140VJC9	Lysophospholipase II, isoform CRA_f	LYPLA2	0.741544	0.970481	0.862225	0.812519	1.04177	1.25519	0.826377	1.01738	1.00125	1.03302	0.862722	0.143859	-0.213033	Nonsignificant	None	1	Molecular Function:hydrolase activity (GO:0016787)	lysophospholipase II	3.1.1.5	ko00564 Glycerophospholipid metabolism	Predicted esterase	R	General function prediction only ;	IPR003140 [Phospholipase/carboxylesterase/thioesterase]
A0A140VJE3	Methionine aminopeptidase 2	METAP2	1.02992	1.20956	0.933941	0.855037	1.19043	1.02917	0.972563	0.948089	0.894339	1.01872	1.07321	0.362893	0.101932	Nonsignificant	None	--	--	methionyl aminopeptidase	3.4.11.18	--	Methionine aminopeptidase	J	Translation, ribosomal structure and biogenesis ;	IPR000994 [Peptidase M24] ; IPR001714[Peptidase M24, methionine aminopeptidase]
A0A140VJF4	Biliverdin reductase A		1.16857	1.01512	0.985508	0.98317	0.827049	0.815321	1.08913	0.915642	1.04765	1.06381	1.00971	0.902037	0.0139344	Nonsignificant	None	5	Molecular Function:biliverdin reductase activity (GO:0004074),Molecular Function:zinc ion binding (GO:0008270),Molecular Function:oxidoreductase activity (GO:0016491),Biological Process:heme catabolic process (GO:0042167),Biological Process:oxidation-reduction process (GO:0055114)	biliverdin reductase	1.3.1.24	ko00860 Porphyrin and chlorophyll metabolism ko01100 Metabolic pathways	Predicted dehydrogenase	R	General function prediction only ;	IPR000683 [Oxidoreductase, N-terminal] ; IPR015249[Biliverdin reductase, catalytic]
A0A140VJG8	Catechol O-methyltransferase		0.885091	1.03357	0.88214	0.948491	0.941289	1.03879	0.874984	1.11318	1.00578	1.0699	0.919249	0.130794	-0.121473	Nonsignificant	None	1	Molecular Function:O-methyltransferase activity (GO:0008171)	catechol O-methyltransferase	2.1.1.6	ko00140 Steroid hormone biosynthesis ko00350 Tyrosine metabolism ko01100 Metabolic pathways ko04728 Dopaminergic synapse	Predicted O-methyltransferase YrrM	R	General function prediction only ;	IPR002935 [O-methyltransferase, family 3]
A0A140VJI7	Testicular tissue protein Li 61		0.964993	1.02706	1.4411	0.957969	0.951615	1.1269	1.10439	1.04026	1.00988	0.957722	1.01977	0.839558	0.0282444	Nonsignificant	None	2	Cellular Component:extracellular region (GO:0005576),Biological Process:signal transduction (GO:0007165)	--	--	--	--	--	--	IPR008605 [Extracellular matrix protein 1]
A0A140VJI8	EF-hand domain family, member D2, isoform CRA_a	EFHD2	0.749464	0.979749	0.926311	1.31242	1.04017	1.09668	0.776498	1.15478	1.14522	1.05637	0.957659	0.710367	-0.0624157	Nonsignificant	None	1	Molecular Function:calcium ion binding (GO:0005509)	--	--	--	--	--	--	IPR002048 [EF-hand domain]
A0A140VJJ2	S-formylglutathione hydrolase	ESD	1.19418	1.02125	0.816926	0.768307	0.857051	1.15124	1.16386	0.901936	0.96418	0.951174	0.907513	0.348613	-0.140009	Nonsignificant	None	2	Molecular Function:S-formylglutathione hydrolase activity (GO:0018738),Biological Process:formaldehyde catabolic process (GO:0046294)	S-formylglutathione hydrolase	3.1.2.12	ko01200 Carbon metabolism	S-formylglutathione hydrolase FrmB	V	Defense mechanisms ;	IPR000801 [Putative esterase] ; IPR014186[S-formylglutathione hydrolase]
A0A140VJJ6	Testicular tissue protein Li 70		0.850944	1.29405	1.35623	1.43184	0.780505	0.889375	0.985759	1.25577	1.33909	0.85196	1.07358	0.652925	0.102433	Nonsignificant	None	5	Molecular Function:receptor binding (GO:0005102),Cellular Component:fibrinogen complex (GO:0005577),Biological Process:signal transduction (GO:0007165),Biological Process:platelet activation (GO:0030168),Biological Process:protein polymerization (GO:0051258)	fibrinogen gamma chain	--	ko04610 Complement and coagulation cascades ko04611 Platelet activation ko05150 Staphylococcus aureus infection	--	--	--	IPR002181 [Fibrinogen, alpha/beta/gamma chain, C-terminal globular domain] ; IPR012290[Fibrinogen, alpha/beta/gamma chain, coiled coil domain]
A0A140VJK4	Glutathione S-transferase		0.469992	0.707687	0.609187	0.694671	0.742126	0.449917	0.591204	1.19633	1.17203	0.55269	0.81361	0.423953	-0.297591	Nonsignificant	None	3	Molecular Function:glutathione transferase activity (GO:0004364),Molecular Function:protein binding (GO:0005515),Biological Process:metabolic process (GO:0008152)	glutathione S-transferase	2.5.1.18	ko00480 Glutathione metabolism ko00980 Metabolism of xenobiotics by cytochrome P450 ko00982 Drug metabolism - cytochrome P450 ko01524 Platinum drug resistance ko05200 Pathways in cancer ko05204 Chemical carcinogenesis ko05225 Hepatocellular carcinoma ko05418 Fluid shear stress and atherosclerosis	Glutathione S-transferase	O	Posttranslational modification, protein turnover, chaperones ;	IPR003080 [Glutathione S-transferase, alpha class] ; IPR004045[Glutathione S-transferase, N-terminal] ; IPR004046[Glutathione S-transferase, C-terminal] ; IPR010987[Glutathione S-transferase, C-terminal-like]
A0A140VJL0	3-hydroxyisobutyryl-CoA hydrolase, mitochondrial		0.790535	0.931225	0.760934	1.10898	1.06104	1.08206	0.743504	0.955539	0.885143	0.828903	1.03505	0.736233	0.0497024	Nonsignificant	None	1	Molecular Function:3-hydroxyisobutyryl-CoA hydrolase activity (GO:0003860)	3-hydroxyisobutyryl-CoA hydrolase	3.1.2.4	ko00280 Valine, leucine and isoleucine degradation ko00410 beta-Alanine metabolism ko00640 Propanoate metabolism ko01100 Metabolic pathways ko01200 Carbon metabolism	Enoyl-CoA hydratase/carnithine racemase	I	Lipid transport and metabolism ;	IPR032259 [Enoyl-CoA hydratase/isomerase, HIBYL-CoA-H type]
A0A140VJL2	3-hydroxy-3-methylglutaryl coenzyme A synthase		0.637658	0.788998	0.63742	0.978166	2.25636	0.548934	0.516198	1.34591	0.993182	0.397691	1.39366	0.421907	0.478884	Nonsignificant	None	2	Molecular Function:hydroxymethylglutaryl-CoA synthase activity (GO:0004421),Biological Process:isoprenoid biosynthetic process (GO:0008299)	hydroxymethylglutaryl-CoA synthase	2.3.3.10	ko00072 Synthesis and degradation of ketone bodies ko00280 Valine, leucine and isoleucine degradation ko00650 Butanoate metabolism ko00900 Terpenoid backbone biosynthesis ko01100 Metabolic pathways	3-hydroxy-3-methylglutaryl CoA synthase	I	Lipid transport and metabolism ;	IPR013528 [Hydroxymethylglutaryl-coenzyme A synthase, N-terminal] ; IPR013746[Hydroxymethylglutaryl-coenzyme A synthase C-terminal domain]
A0A140VJL3	Hypoxanthine phosphoribosyltransferase		0.720756	0.991346	0.7745	1.13775	1.24985	1.52308	0.719401	1.0488	0.986003	0.909307	0.939768	0.719352	-0.0896229	Nonsignificant	None	1	Biological Process:nucleoside metabolic process (GO:0009116)	hypoxanthine phosphoribosyltransferase	2.4.2.8	ko00230 Purine metabolism ko00983 Drug metabolism - other enzymes ko01100 Metabolic pathways	Hypoxanthine-guanine phosphoribosyltransferase	F	Nucleotide transport and metabolism ;	IPR000836 [Phosphoribosyltransferase domain]
A0A140VJL6	Testicular tissue protein Li 92		1.16263	1.00638	1.10781	0.849939	0.841975	0.878059	1.02014	0.920758	0.932949	1.06096	1.03239	0.682784	0.0459873	Nonsignificant	None	--	--	--	--	--	Lysophospholipase L1 or related esterase	E	Amino acid transport and metabolism ;	IPR013830 [SGNH hydrolase-type esterase domain]
A0A140VJM0	Testicular tissue protein Li 96		1.08353	0.960338	0.730352	0.846377	1.00266	0.819814	1.61554	1.02356	0.980371	1.0216	0.846614	0.294861	-0.240224	Nonsignificant	None	2	Biological Process:cell adhesion (GO:0007155),Cellular Component:integrin complex (GO:0008305)	integrin alpha 3	--	ko04151 PI3K-Akt signaling pathway ko04510 Focal adhesion ko04512 ECM-receptor interaction ko04640 Hematopoietic cell lineage ko04810 Regulation of actin cytoskeleton ko05165 Human papillomavirus infection ko05200 Pathways in cancer ko05222 Small cell lung cancer ko05410 Hypertrophic cardiomyopathy (HCM) ko05412 Arrhythmogenic right ventricular cardiomyopathy (ARVC) ko05414 Dilated cardiomyopathy…	Cytolysin, a secreted calcineurin-like phosphatase	U	Intracellular trafficking, secretion, and vesicular transport ;	IPR000413 [Integrin alpha chain] ; IPR013517[FG-GAP repeat] ; IPR013519[Integrin alpha beta-propellor] ; IPR013649[Integrin alpha-2]
A0A140VJP2	Methionine adenosyltransferase 2 subunit beta		0.733822	1.117	0.842751	0.930339	1.06828	1.08376	0.932381	1.13679	1.06704	1.04165	0.891778	0.183985	-0.165243	Nonsignificant	None	--	--	S-adenosylmethionine synthetase	2.5.1.6	ko00270 Cysteine and methionine metabolism ko01100 Metabolic pathways ko01230 Biosynthesis of amino acids	dTDP-4-dehydrorhamnose reductase	M	Cell wall/membrane/envelope biogenesis ;	IPR005913 [dTDP-4-dehydrorhamnose reductase family] ; IPR029903[RmlD-like substrate binding domain]
A0A140VJQ4	Testicular tissue protein Li 130		0.633207	0.782629	0.842193	0.835131	1.86966	1.05433	0.710023	0.834752	0.76906	0.750322	1.20501	0.499761	0.269046	Nonsignificant	None	2	Molecular Function:transaminase activity (GO:0008483),Molecular Function:pyridoxal phosphate binding (GO:0030170)	ornithine--oxo-acid transaminase	2.6.1.13	ko00330 Arginine and proline metabolism ko01100 Metabolic pathways	Acetylornithine/succinyldiaminopimelate/putrescine aminotransferase	E	Amino acid transport and metabolism ;	IPR005814 [Aminotransferase class-III] ; IPR010164[Ornithine aminotransferase]
A0A140VJQ7	Testicular tissue protein Li 133		0.589542	1.07736	0.748567	0.961318	1.02722	1.01384	0.734621	1.29648	0.95352	0.955058	0.889067	0.417886	-0.169636	Nonsignificant	None	2	Molecular Function:nucleic acid binding (GO:0003676),Molecular Function:protein dimerization activity (GO:0046983)	--	--	--	--	--	--	IPR006612 [Zinc finger, C2CH-type] ; IPR008906[HAT, C-terminal dimerisation domain] ; IPR025398[Domain of unknown function DUF4371]
A0A140VJR3	Phosphoglycerate kinase		0.744541	1.01657	1.00034	0.837157	0.938652	1.05896	0.933068	1.0408	0.97243	0.952032	0.91527	0.179734	-0.127731	Nonsignificant	None	2	Molecular Function:phosphoglycerate kinase activity (GO:0004618),Biological Process:glycolytic process (GO:0006096)	phosphoglycerate kinase	2.7.2.3	ko00010 Glycolysis / Gluconeogenesis ko01100 Metabolic pathways ko01200 Carbon metabolism ko01230 Biosynthesis of amino acids	3-phosphoglycerate kinase	G	Carbohydrate transport and metabolism ;	IPR001576 [Phosphoglycerate kinase]
A0A140VJS3	Testicular tissue protein Li 149		0.814998	1.09513	0.947062	1.06988	1.08723	1.12662	0.974357	1.06029	1.03756	1.10057	0.946203	0.371206	-0.0797777	Nonsignificant	None	1	Molecular Function:ATP binding (GO:0005524)	26S proteasome regulatory subunit T6	--	ko03050 Proteasome ko05169 Epstein-Barr virus infection	ATP-dependent 26S proteasome regulatory subunit	O	Posttranslational modification, protein turnover, chaperones ;	IPR003593 [AAA+ ATPase domain] ; IPR003959[ATPase, AAA-type, core]
A0A140VJU5	SH3-domain GRB2-like endophilin B1, isoform CRA_a	SH3GLB1	0.728426	1.03265	0.764582	0.907545	0.831323	0.822451	0.952413	0.834566	0.842935	0.919223	0.97551	0.731176	-0.0357719	Nonsignificant	None	2	Molecular Function:protein binding (GO:0005515),Cellular Component:cytoplasm (GO:0005737)	endophilin-B1	--	ko04140 Autophagy - animal ko04144 Endocytosis	--	--	--	IPR001452 [SH3 domain] ; IPR004148[BAR domain]
A0A140VJW3	Sushi domain containing 2, isoform CRA_a	SUSD2	1.65636	1.02981	1.16636	0.872061	0.873449	0.709852	1.59502	0.850474	0.822683	0.895906	1.14857	0.518551	0.199833	Nonsignificant	None	3	Molecular Function:scavenger receptor activity (GO:0005044),Biological Process:immune response (GO:0006955),Molecular Function:polysaccharide binding (GO:0030247)	--	--	--	Outer membrane lipoprotein-sorting protein	M	Cell wall/membrane/envelope biogenesis ;	IPR000436 [Sushi/SCR/CCP domain] ; IPR001212[Somatomedin B domain] ; IPR001846[von Willebrand factor, type D domain] ; IPR005533[AMOP domain]
A0A140VJX5	Testicular tissue protein Li 202		0.734151	1.01714	0.899168	1.04016	1.01728	1.29377	0.870735	0.937754	1.07687	1.08753	0.893908	0.2629	-0.161802	Nonsignificant	None	--	--	--	--	--	--	--	--	IPR019176 [Cytochrome B561-related]
A0A140VJY6	Testicular tissue protein Li 213		0.678955	0.943319	0.848777	1.0134	1.03083	0.890968	0.928894	1.09666	1.07842	0.982496	0.907149	0.259348	-0.140589	Nonsignificant	None	1	Molecular Function:protein binding (GO:0005515)	--	--	--	--	--	--	IPR019412 [Outer membrane protein Iml2/Tetratricopeptide repeat protein 39] ; IPR019734[Tetratricopeptide repeat] ; IPR030416[Tetratricopeptide repeat protein 39A]
A0A140VJY7	Testicular tissue protein Li 214		0.750189	0.987214	0.786811	0.925296	1.1112	0.838919	0.772326	1.00696	0.927024	0.863301	1.03452	0.703749	0.0489617	Nonsignificant	None	--	--	--	--	--	--	--	--	IPR010357 [Protein of unknown function DUF953, thioredoxin-like]
A0A140VJZ1	Ubiquitin carboxyl-terminal hydrolase		0.950997	0.947901	0.810619	0.963539	1.03426	1.26465	1.05297	0.952809	0.94492	1.06963	0.890697	0.128776	-0.166994	Nonsignificant	None	3	Molecular Function:zinc ion binding (GO:0008270),Biological Process:protein deubiquitination (GO:0016579),Molecular Function:thiol-dependent ubiquitinyl hydrolase activity (GO:0036459)	ubiquitin carboxyl-terminal hydrolase 5/13	3.4.19.12	--	--	--	--	IPR001394 [Peptidase C19, ubiquitin carboxyl-terminal hydrolase] ; IPR001607[Zinc finger, UBP-type] ; IPR015940[Ubiquitin-associated domain] ; IPR028889[Ubiquitin specific protease domain]
A0A140VJZ4	Ubiquitin carboxyl-terminal hydrolase		0.909293	1.02021	1.11828	1.13192	0.975531	1.34112	0.858699	1.10141	1.12087	1.02573	0.946291	0.528242	-0.0796439	Nonsignificant	None	3	Molecular Function:thiol-dependent ubiquitin-specific protease activity (GO:0004843),Cellular Component:intracellular (GO:0005622),Biological Process:ubiquitin-dependent protein catabolic process (GO:0006511)	ubiquitin carboxyl-terminal hydrolase L3	3.4.19.12	--	--	--	--	IPR001578 [Peptidase C12, ubiquitin carboxyl-terminal hydrolase]
A0A140VK00	Testicular tissue protein Li 227		0.818267	0.98806	1.50581	0.867678	0.772494	0.746554	1.00544	0.965053	1.08974	0.858484	1.06153	0.705314	0.0861386	Nonsignificant	None	1	Molecular Function:protein binding (GO:0005515)	--	--	--	--	--	--	IPR001039 [MHC class I alpha chain, alpha1 alpha2 domains] ; IPR003597[Immunoglobulin C1-set] ; IPR007110[Immunoglobulin-like domain] ; IPR011161[MHC class I-like antigen recognition-like]
A0A140VK05	Testicular secretory protein Li 5		1.17932	0.992314	0.843192	1.08413	1.04028	1.30873	0.993695	1.007	0.989002	0.942044	0.980684	0.820417	-0.0281393	Nonsignificant	None	5	Molecular Function:nucleic acid binding (GO:0003676),Molecular Function:RNA binding (GO:0003723),Cellular Component:mitochondrion (GO:0005739),Biological Process:regulation of protein kinase A signaling (GO:0010738),Molecular Function:protein kinase A regulatory subunit binding (GO:0034237)	A-kinase anchor protein 1, mitochondrial	--	--	--	--	--	IPR002999 [Tudor domain] ; IPR004087[K Homology domain] ; IPR004088[K Homology domain, type 1] ; IPR033104[A-kinase anchor protein 1, mitochondrial]
A0A140VK06	Testis tissue sperm-binding protein Li 39a		2.3521	1.00163	0.840878	0.874483	0.749467	0.934589	0.890358	1.04751	0.983033	0.950035	1.21081	0.537214	0.275968	Nonsignificant	None	2	Biological Process:metabolic process (GO:0008152),Molecular Function:sulfuric ester hydrolase activity (GO:0008484)	arylsulfatase D/F/H	3.1.6.-	--	Arylsulfatase A or related enzyme	P	Inorganic ion transport and metabolism ;	IPR000917 [Sulfatase, N-terminal]
A0A140VK07	Testicular secretory protein Li 7		2.6216	1.13814	1.12689	0.802806	0.806831	0.580011	1.77352	0.6422	0.716156	0.963969	1.38932	0.393288	0.474379	Nonsignificant	None	6	Biological Process:regulation of neuron projection development (GO:0010975),Molecular Function:hydrolase activity (GO:0016787),Biological Process:regulation of cell migration (GO:0030334),Biological Process:response to axon injury (GO:0048678),Biological Process:actin filament bundle assembly (GO:0051017),Biological Process:positive regulation of filopodium assembly (GO:0051491)	--	--	--	Dihydroorotase or related cyclic amidohydrolase	F	Nucleotide transport and metabolism ;	IPR006680 [Amidohydrolase-related] ; IPR030628[Dihydropyrimidinase-related protein 3]
A0A140VK09	Testicular secretory protein Li 9		0.666398	1.1384	1.01271	1.25686	1.12008	1.63568	0.819799	0.984186	0.997449	0.911908	0.971102	0.865372	-0.0423057	Nonsignificant	None	1	Molecular Function:calcium ion binding (GO:0005509)	calcium and integrin-binding protein 1	--	--	Ca2+-binding protein, EF-hand superfamily	T	Signal transduction mechanisms ;	IPR002048 [EF-hand domain]
A0A140VK19	Testicular secretory protein Li 19		0.414381	0.373553	0.570993	3.32541	0.437538	0.649726	0.462862	3.46286	0.426896	0.318217	0.962657	0.963138	-0.0549063	Nonsignificant	None	1	Molecular Function:amidinotransferase activity (GO:0015067)	glycine amidinotransferase	2.1.4.1	ko00260 Glycine, serine and threonine metabolism ko00330 Arginine and proline metabolism ko01100 Metabolic pathways	N-Dimethylarginine dimethylaminohydrolase	E	Amino acid transport and metabolism ;	IPR033195 [Glycine/inosamine-phosphate amidinotransferase]
A0A140VK27	Leukotriene A(4) hydrolase		0.776335	0.906406	0.894471	1.02156	0.814656	0.934067	0.924066	0.998086	1.03787	1.12493	0.879341	0.0630069	-0.185505	Nonsignificant	None	3	Biological Process:proteolysis (GO:0006508),Molecular Function:metallopeptidase activity (GO:0008237),Molecular Function:zinc ion binding (GO:0008270)	leukotriene-A4 hydrolase	3.3.2.6	ko00590 Arachidonic acid metabolism ko01100 Metabolic pathways	Aminopeptidase N	E	Amino acid transport and metabolism ;	IPR001930 [Peptidase M1, alanine aminopeptidase/leukotriene A4 hydrolase] ; IPR014782[Peptidase M1, membrane alanine aminopeptidase, N-terminal] ; IPR015211[Peptidase M1, leukotriene A4 hydrolase/aminopeptidase C-terminal]
A0A140VK39	Protein phosphatase methylesterase 1		0.815215	1.06557	1.18306	1.14546	1.07082	1.00454	0.922995	1.0002	0.98829	0.957048	1.08353	0.278543	0.115738	Nonsignificant	None	2	Biological Process:protein demethylation (GO:0006482),Molecular Function:carboxylic ester hydrolase activity (GO:0052689)	protein phosphatase methylesterase 1	3.1.1.89	--	Lysophospholipase, alpha-beta hydrolase superfamily	I	Lipid transport and metabolism ;	IPR000073 [Alpha/beta hydrolase fold-1] ; IPR016812[Protein phosphatase methylesterase, eukaryotic]
A0A140VK44	Proteasome subunit alpha type		0.873489	1.0819	0.874995	1.02176	1.1664	1.13996	0.940362	1.02767	1.05021	1.02415	0.968392	0.632362	-0.0463369	Nonsignificant	None	5	Molecular Function:endopeptidase activity (GO:0004175),Molecular Function:threonine-type endopeptidase activity (GO:0004298),Cellular Component:proteasome core complex (GO:0005839),Biological Process:ubiquitin-dependent protein catabolic process (GO:0006511),Biological Process:proteolysis involved in cellular protein catabolic process (GO:0051603)	20S proteasome subunit alpha 1	3.4.25.1	ko03050 Proteasome	20S proteasome, alpha and beta subunits	O	Posttranslational modification, protein turnover, chaperones ;	IPR000426 [Proteasome alpha-subunit, N-terminal domain] ; IPR001353[Proteasome, subunit alpha/beta] ; IPR023332[Proteasome A-type subunit]
A0A140VK46	Proteasome subunit beta		0.909342	0.920294	1.15772	1.01232	1.04443	1.02704	0.781589	0.892881	0.968372	0.926764	1.09735	0.181827	0.134018	Nonsignificant	None	3	Molecular Function:threonine-type endopeptidase activity (GO:0004298),Cellular Component:proteasome core complex (GO:0005839),Biological Process:proteolysis involved in cellular protein catabolic process (GO:0051603)	20S proteasome subunit beta 7	3.4.25.1	ko03050 Proteasome	20S proteasome, alpha and beta subunits	O	Posttranslational modification, protein turnover, chaperones ;	IPR001353 [Proteasome, subunit alpha/beta] ; IPR016295[Proteasome endopeptidase complex, beta subunit] ; IPR023333[Proteasome B-type subunit]
A0A140VK53	Testicular secretory protein Li 53		0.874593	0.878193	1.01524	1.19886	1.15369	1.3024	0.961745	1.11123	1.0463	1.13033	0.922294	0.355033	-0.116701	Nonsignificant	None	1	Molecular Function:protein binding (GO:0005515)	serine/arginine repetitive matrix protein 2	--	--	--	--	--	IPR013170 [mRNA splicing factor Cwf21 domain] ; IPR024945[Spt5 C-terminal domain]
A0A140VK54	Testicular secretory protein Li 54		0.994584	1.09099	0.831152	1.13072	0.99478	1.21471	0.995701	1.07843	1.03294	1.02598	0.942866	0.371747	-0.084875	Nonsignificant	None	1	Molecular Function:protein binding (GO:0005515)	STAM-binding protein	3.4.19.12	ko04144 Endocytosis	Proteasome lid subunit RPN8/RPN11, contains Jab1/MPN domain metalloenzyme (JAMM) motif	O	Posttranslational modification, protein turnover, chaperones ;	IPR000555 [JAB1/MPN/MOV34 metalloenzyme domain] ; IPR015063[USP8 dimerisation domain]
A0A140VK65	Vacuolar proton pump subunit B		0.835005	1.09737	1.04782	1.02219	0.993718	0.927176	0.991436	1.01484	1.07164	1.05457	0.987437	0.810306	-0.0182398	Nonsignificant	None	3	Molecular Function:ATP binding (GO:0005524),Biological Process:proton transport (GO:0015992),Biological Process:ATP metabolic process (GO:0046034)	V-type H+-transporting ATPase subunit B	--	ko00190 Oxidative phosphorylation ko01100 Metabolic pathways ko04145 Phagosome ko04150 mTOR signaling pathway ko04721 Synaptic vesicle cycle ko04966 Collecting duct acid secretion ko05110 Vibrio cholerae infection ko05120 Epithelial cell signaling in Helicobacter pylori infection ko05323 Rheumatoid arthritis	Archaeal/vacuolar-type H+-ATPase subunit B/Vma2	C	Energy production and conversion ;	IPR000194 [ATPase, F1/V1/A1 complex, alpha/beta subunit, nucleotide-binding domain] ; IPR004100[ATPase, F1/V1/A1 complex, alpha/beta subunit, N-terminal domain] ; IPR022879[V-type ATP synthase regulatory subunit B/beta]
A0A140VK74	Testis secretory sperm-binding protein Li 201a		0.649376	1.06632	0.806303	0.912016	1.03414	1.23461	0.830605	1.30372	0.916991	0.812679	0.87635	0.357245	-0.190421	Nonsignificant	None	6	Molecular Function:microtubule motor activity (GO:0003777),Molecular Function:protein binding (GO:0005515),Molecular Function:ATP binding (GO:0005524),Biological Process:microtubule-based movement (GO:0007018),Molecular Function:microtubule binding (GO:0008017),Molecular Function:phosphatidylinositol binding (GO:0035091)	kinesin family member 16B	--	--	--	--	--	IPR000253 [Forkhead-associated (FHA) domain] ; IPR001683[Phox homologous domain] ; IPR001752[Kinesin motor domain]
A0A140VK83	Protein phosphatase 1, regulatory subunit 7, isoform CRA_b	PPP1R7	0.868816	1.07701	0.836522	1.10335	0.930524	0.907192	0.9256	0.998247	1.016	1.03163	0.987199	0.839282	-0.0185875	Nonsignificant	None	1	Molecular Function:protein binding (GO:0005515)	protein phosphatase 1 regulatory subunit 7	--	--	Leucine-rich repeat (LRR) protein	K	Transcription ;	IPR001611 [Leucine-rich repeat] ; IPR003591[Leucine-rich repeat, typical subtype] ; IPR003603[U2A'/phosphoprotein 32 family A, C-terminal]
A0A140VK93	Adenylate kinase 2, mitochondrial	AK2	0.732236	0.87441	0.737319	0.932906	1.06658	1.04695	0.805716	0.979393	0.926356	0.855641	0.94135	0.497559	-0.0871962	Nonsignificant	None	4	Molecular Function:adenylate kinase activity (GO:0004017),Molecular Function:ATP binding (GO:0005524),Biological Process:nucleobase-containing compound metabolic process (GO:0006139),Molecular Function:nucleobase-containing compound kinase activity (GO:0019205)	adenylate kinase	2.7.4.3	ko00230 Purine metabolism ko00730 Thiamine metabolism ko01100 Metabolic pathways	Adenylate kinase or related kinase	F	Nucleotide transport and metabolism ;	IPR000850 [Adenylate kinase/UMP-CMP kinase] ; IPR007862[Adenylate kinase, active site lid domain]
A0A140VK94	RAN binding protein 1, isoform CRA_g	RANBP1	0.708603	1.12859	0.874454	1.12907	1.06285	2.13436	0.742937	1.05156	0.962677	1.06748	0.822882	0.433978	-0.281242	Nonsignificant	None	1	Biological Process:intracellular transport (GO:0046907)	Ran-binding protein 1	--	ko05166 HTLV-I infection ko05203 Viral carcinogenesis	--	--	--	IPR000156 [Ran binding domain]
A0A140VKA0	Caldesmon 1, isoform CRA_i	CALD1	2.6194	0.809037	3.87748	0.938738	0.981661	0.728133	1.13638	0.630578	0.346216	0.435648	2.81551	0.121875	1.4934	Nonsignificant	None	4	Molecular Function:actin binding (GO:0003779),Molecular Function:calmodulin binding (GO:0005516),Biological Process:muscle contraction (GO:0006936),Molecular Function:myosin binding (GO:0017022)	caldesmon	--	ko04270 Vascular smooth muscle contraction	--	--	--	IPR006017 [Caldesmon] ; IPR006018[Caldesmon/lymphocyte specific protein]
A0A140VKA9	Testis secretory sperm-binding protein Li 236P		0.873087	0.834759	0.753515	0.928655	0.844053	0.645011	0.90021	1.01372	0.954322	1.10102	0.917599	0.381645	-0.124065	Nonsignificant	None	--	--	dihydropteridine reductase	1.5.1.34	ko00790 Folate biosynthesis ko01100 Metabolic pathways	NAD(P)-dependent dehydrogenase, short-chain alcohol dehydrogenase family	IQR	Lipid transport and metabolism ; Secondary metabolites biosynthesis, transport and catabolism ; General function prediction only ;	IPR002347 [Short-chain dehydrogenase/reductase SDR]
A0A140VKC7	WD repeat domain 77, isoform CRA_a	WDR77	0.809127	0.904233	0.93625	1.04866	1.25155	1.57661	0.870961	1.04304	1.00832	0.996813	0.900666	0.471097	-0.150936	Nonsignificant	None	1	Molecular Function:protein binding (GO:0005515)	methylosome protein 50	--	--	Predicted ATPase	R	General function prediction only ;	IPR001680 [WD40 repeat] ; IPR017986[WD40-repeat-containing domain]
A0A140VKF9	Testis tissue sperm-binding protein Li 76m		0.957052	0.775901	0.79581	0.823211	0.771912	0.55662	0.733124	0.952011	0.790385	0.626992	1.12701	0.259133	0.172503	Nonsignificant	None	2	Molecular Function:catalytic activity (GO:0003824),Biological Process:metabolic process (GO:0008152)	--	--	--	Enoyl-CoA hydratase/carnithine racemase	I	Lipid transport and metabolism ;	IPR001753 [Crotonase superfamily]
A0A143FYS5	NADH-ubiquinone oxidoreductase chain 2	ND2	0.660194	0.750405	0.997573	0.746966	0.746157	0.905448	0.764499	0.88225	0.770123	0.7529	0.957321	0.610045	-0.0629249	Nonsignificant	None	2	Molecular Function:NADH dehydrogenase (ubiquinone) activity (GO:0008137),Biological Process:oxidation-reduction process (GO:0055114)	NADH-ubiquinone oxidoreductase chain 2	1.6.5.3	ko00190 Oxidative phosphorylation ko01100 Metabolic pathways ko04723 Retrograde endocannabinoid signaling ko05012 Parkinson's disease	NADH:ubiquinone oxidoreductase subunit 2 (chain N)	C	Energy production and conversion ;	IPR001750 [NADH:quinone oxidoreductase/Mrp antiporter, membrane subunit] ; IPR003917[NADH:ubiquinone oxidoreductase, chain 2] ; IPR010933[NADH dehydrogenase subunit 2, C-terminal]
A0A146E5L3	Mesenchymal stromal cell-and fibroblast-expressing Linx paralogue	Meflin	2.00826	1.26387	1.5227	1.09594	0.758079	0.580849	1.69232	0.65343	0.713352	0.892609	1.46691	0.18561	0.552777	Nonsignificant	None	1	Molecular Function:protein binding (GO:0005515)	--	--	--	Leucine-rich repeat (LRR) protein	K	Transcription ;	IPR000483 [Cysteine-rich flanking region, C-terminal] ; IPR001611[Leucine-rich repeat] ; IPR003591[Leucine-rich repeat, typical subtype] ; IPR003598[Immunoglobulin subtype 2] ; IPR007110[Immunoglobulin-like domain] ; IPR013098[Immunoglobulin I-set]
A0A161I202	Lactoferrin	LTF	0.56471	1.12728	1.00128	1.16035	0.507575	0.596901	0.938002	1.1759	1.35999	1.5253	0.779329	0.283728	-0.359696	Nonsignificant	None	1	Cellular Component:extracellular space (GO:0005615)	lactotransferrin	3.4.21.-	--	--	--	--	IPR001156 [Transferrin-like domain] ; IPR016357[Transferrin]
A0A172Q381	Endosialin (Fragment)	TEM1	1.04252	1.1622	1.26371	0.845189	0.831695	0.750639	1.74249	0.891624	0.839035	0.806586	1.02285	0.913142	0.0325954	Nonsignificant	None	2	Molecular Function:calcium ion binding (GO:0005509),Molecular Function:protein binding (GO:0005515)	CD248 antigen, endosialin	--	--	--	--	--	IPR000742 [EGF-like domain] ; IPR001304[C-type lectin-like] ; IPR001881[EGF-like calcium-binding domain]
A0A173GMX0	Actin alpha cardiac muscle 1 (Fragment)	ACTC1	1.29573	1.5968	1.30804	0.870386	0.614848	0.708927	2.74027	0.777303	0.798196	0.806268	0.975107	0.947933	-0.0363678	Nonsignificant	None	--	--	actin, alpha skeletal muscle	--	--	Actin-related protein	Z	Cytoskeleton ;	IPR004000 [Actin family]
A0A193CHR7	10E8 heavy chain variable region (Fragment)		1.15581	0.643138	1.4587	0.751093	0.649913	0.665611	0.937978	0.835049	0.977567	1.81473	0.890597	0.667724	-0.167155	Nonsignificant	None	1	Molecular Function:protein binding (GO:0005515)	--	--	--	--	--	--	IPR003599 [Immunoglobulin subtype] ; IPR007110[Immunoglobulin-like domain] ; IPR013106[Immunoglobulin V-set domain]
A0A1B0GTG2	Alpha-aminoadipic semialdehyde dehydrogenase	ALDH7A1	0.842881	0.792457	0.793162	0.783911	0.903648	0.713202	0.775108	0.960402	0.920039	1.04226	0.933132	0.387797	-0.0998472	Nonsignificant	None	3	Biological Process:metabolic process (GO:0008152),Molecular Function:oxidoreductase activity (GO:0016491),Biological Process:oxidation-reduction process (GO:0055114)	--	--	ko00010 Glycolysis / Gluconeogenesis ko00053 Ascorbate and aldarate metabolism ko00071 Fatty acid degradation ko00260 Glycine, serine and threonine metabolism ko00280 Valine, leucine and isoleucine degradation ko00310 Lysine degradation ko00330 Arginine and proline metabolism ko00340 Histidine metabolism ko00380 Tryptophan metabolism ko00410 beta-Alanine metabolism ko00561 Glycerolipid metabolism…	Acyl-CoA reductase or other NAD-dependent aldehyde dehydrogenase	C	Energy production and conversion ;	IPR015590 [Aldehyde dehydrogenase domain]
A0A1B0GTL5	Rab11 family-interacting protein 5	RAB11FIP5	1.21205	1.09555	1.17417	1.03883	0.971111	0.813227	1.064	0.911177	0.932822	1.01909	1.15851	0.0413884	0.212274	Nonsignificant	None	1	Molecular Function:protein binding (GO:0005515)	Rab11 family-interacting protein 1/2/5	--	ko04144 Endocytosis	--	--	--	IPR000008 [C2 domain] ; IPR019018[Rab-binding domain FIP-RBD]
A0A1B0GTN9	Pleckstrin homology domain-containing family A member 7 (Fragment)	PLEKHA7	1.01976	0.961754	0.908438	1.02033	1.11495	0.83708	0.843606	1.12293	1.05936	1.01616	1.02994	0.675853	0.0425647	Nonsignificant	None	--	--	--	--	--	--	--	--	IPR001849 [Pleckstrin homology domain]
A0A1B0GUA3	KIF-binding protein	KIFBP	0.888003	1.05501	0.826939	1.0159	0.999531	1.14666	0.888941	1.09716	1.01769	1.04846	0.92046	0.212671	-0.119573	Nonsignificant	None	--	--	--	--	--	--	--	--	IPR022083 [KIF-1 binding protein]
A0A1B0GUI1	Ral GTPase-activating protein subunit alpha-1	RALGAPA1	0.945488	0.982586	0.891429	0.964794	1.15816	1.00931	1.06912	1.02197	0.983827	1.11459	0.95069	0.341849	-0.0729524	Nonsignificant	None	2	Molecular Function:GTPase activator activity (GO:0005096),Biological Process:regulation of small GTPase mediated signal transduction (GO:0051056)	--	--	--	--	--	--	IPR000331 [Rap GTPase activating protein domain]
A0A1B0GUS7	Protein unc-13 homolog B	UNC13B	0.871927	0.991417	1.13141	1.24973	1.03075	0.883317	0.844021	1.13814	0.989634	1.02314	1.08138	0.364859	0.112868	Nonsignificant	None	4	Molecular Function:protein binding (GO:0005515),Biological Process:chemical synaptic transmission (GO:0007268),Molecular Function:diacylglycerol binding (GO:0019992),Biological Process:intracellular signal transduction (GO:0035556)	protein unc-13 A/B/C	--	ko04721 Synaptic vesicle cycle	--	--	--	IPR000008 [C2 domain] ; IPR002219[Protein kinase C-like, phorbol ester/diacylglycerol-binding domain] ; IPR010439[Calcium-dependent secretion activator domain] ; IPR014770[Munc13 homology 1] ; IPR014772[Mammalian uncoordinated homology 13, domain 2] ; IPR019558[Mammalian uncoordinated homology 13, subgroup, domain 2] ; IPR027080[Uncoordinated protein 13 (Unc-13)]
A0A1B0GVD5	Cathepsin D	CTSD	0.70359	1.10743	1.01083	0.978816	1.03552	0.758629	0.826749	1.06414	1.28198	1.12603	0.956236	0.719445	-0.0645613	Nonsignificant	None	3	Molecular Function:aspartic-type endopeptidase activity (GO:0004190),Cellular Component:lysosome (GO:0005764),Biological Process:proteolysis (GO:0006508)	cathepsin D	3.4.23.5	ko04071 Sphingolipid signaling pathway ko04140 Autophagy - animal ko04142 Lysosome ko04210 Apoptosis ko05152 Tuberculosis	--	--	--	IPR001461 [Aspartic peptidase A1 family] ; IPR012848[Aspartic peptidase, N-terminal] ; IPR033121[Peptidase family A1 domain] ; IPR033144[Cathepsin D]
A0A1B0GVM2	TRPM8 channel-associated factor 2C (Fragment)	TCAF2C	0.786228	0.977944	0.865569	1.051	1.09142	0.991858	0.978136	1.13254	1.05504	1.05866	0.914868	0.198007	-0.128365	Nonsignificant	None	--	--	--	--	--	Membrane protein involved in colicin uptake	M	Cell wall/membrane/envelope biogenesis ;	IPR031161 [Peptidase family M60 domain]
A0A1B0GW03	Pleckstrin homology domain-containing family A member 6 (Fragment)	PLEKHA6	0.751219	0.874014	0.820108	0.929072	1.1759	1.21046	0.775684	1.26381	1.28807	1.05111	0.814135	0.12054	-0.29666	Nonsignificant	None	1	Molecular Function:protein binding (GO:0005515)	--	--	--	--	--	--	IPR001202 [WW domain]
A0A1B0GW05	Probable C-mannosyltransferase DPY19L1	DPY19L1	0.847532	1.05715	1.00907	1.12817	0.879432	0.928228	1.07434	0.998937	0.993498	1.04933	0.97562	0.686589	-0.0356084	Nonsignificant	None	1	Cellular Component:integral component of membrane (GO:0016021)	--	--	--	--	--	--	IPR018732 [Dpy-19/Dpy-19-like] ; IPR030041[Probable C-mannosyltransferase DPY19L1]
A0A1B0GW37	Nuclear factor 1	NFIB	1.08031	0.873602	0.823111	1.80685	1.37479	0.692627	0.585951	0.95877	0.923211	0.987565	1.43647	0.105916	0.522528	Nonsignificant	None	3	Cellular Component:intracellular (GO:0005622),Cellular Component:nucleus (GO:0005634),Biological Process:DNA replication (GO:0006260)	nuclear factor I/B	--	--	--	--	--	IPR000647 [CTF transcription factor/nuclear factor 1] ; IPR003619[MAD homology 1, Dwarfin-type] ; IPR019548[CTF transcription factor/nuclear factor 1, N-terminal] ; IPR020604[CTF transcription factor/nuclear factor 1, DNA-binding domain]
A0A1B1CYC5	Vitamin D binding protein (Fragment)	Gc	0.401756	0.37285	0.483774	1.94449	0.362919	0.723325	2.02562	0.643521	2.17193	0.561565	0.582078	0.310428	-0.780715	Nonsignificant	None	--	--	vitamin D-binding protein	--	--	--	--	--	IPR015247 [Vitamin D binding protein, domain III]
A0A1C3PI34	MHC class II antigen	HLA-DPB1	0.735453	1.15595	1.46196	1.64711	0.597644	0.88683	1.01191	0.961032	1.55521	1.23036	0.991635	0.968994	-0.0121189	Nonsignificant	None	5	Molecular Function:protein binding (GO:0005515),Biological Process:immune response (GO:0006955),Cellular Component:membrane (GO:0016020),Biological Process:antigen processing and presentation (GO:0019882),Cellular Component:MHC class II protein complex (GO:0042613)	major histocompatibility complex, class II	--	ko04145 Phagosome ko04514 Cell adhesion molecules (CAMs) ko04612 Antigen processing and presentation ko04640 Hematopoietic cell lineage ko04658 Th1 and Th2 cell differentiation ko04659 Th17 cell differentiation ko04672 Intestinal immune network for IgA production ko04940 Type I diabetes mellitus ko05140 Leishmaniasis ko05145 Toxoplasmosis ko05150 Staphylococcus aureus infection ko05152 Tuberculos…	--	--	--	IPR000353 [MHC class II, beta chain, N-terminal] ; IPR003597[Immunoglobulin C1-set] ; IPR007110[Immunoglobulin-like domain]
A0A1C7CYX0	Exocyst complex component 3-like protein 2	EXOC3L2	0.784237	0.950854	1.03656	0.684447	0.993707	0.915956	0.936383	1.05867	1.11273	1.04216	0.878384	0.146662	-0.187076	Nonsignificant	None	2	Cellular Component:exocyst (GO:0000145),Biological Process:exocytosis (GO:0006887)	exocyst complex component 3-like protein 2	--	--	--	--	--	IPR010326 [Exocyst complex component EXOC3/Sec6]
A0A1I9RI50	Interleukin-33	IL33	1.02383	0.908661	1.02534	1.73544	0.982224	0.613252	0.983958	1.07097	0.979076	0.938622	1.2376	0.238082	0.307548	Nonsignificant	None	1	Molecular Function:cytokine activity (GO:0005125)	interleukin 33	--	ko04217 Necroptosis ko04623 Cytosolic DNA-sensing pathway ko05164 Influenza A	--	--	--	IPR026145 [Interleukin-33]
A0A1J0A2H1	MHC class II antigen (Fragment)	HLA-DRB1	0.469176	0.703157	0.444287	1.523	0.456833	0.715388	0.704255	2.40895	1.4009	0.628197	0.613971	0.288058	-0.703758	Nonsignificant	None	5	Molecular Function:protein binding (GO:0005515),Biological Process:immune response (GO:0006955),Cellular Component:membrane (GO:0016020),Biological Process:antigen processing and presentation (GO:0019882),Cellular Component:MHC class II protein complex (GO:0042613)	--	--	--	--	--	--	IPR000353 [MHC class II, beta chain, N-terminal] ; IPR003597[Immunoglobulin C1-set] ; IPR007110[Immunoglobulin-like domain]
A0A1L1Z430	MHC class I antigen (Fragment)	HLA-C	0.635479	1.04029	1.01505	0.814227	1.00931	1.17896	0.841359	1.04778	1.27702	1.24467	0.807607	0.0898655	-0.308274	Nonsignificant	None	1	Molecular Function:protein binding (GO:0005515)	major histocompatibility complex, class I	--	ko04144 Endocytosis ko04145 Phagosome ko04218 Cellular senescence ko04514 Cell adhesion molecules (CAMs) ko04612 Antigen processing and presentation ko04940 Type I diabetes mellitus ko05165 Human papillomavirus infection ko05166 HTLV-I infection ko05167 Kaposi's sarcoma-associated herpesvirus infection ko05168 Herpes simplex infection ko05169 Epstein-Barr virus infection ko05203 Viral carcinogene…	--	--	--	IPR001039 [MHC class I alpha chain, alpha1 alpha2 domains] ; IPR003597[Immunoglobulin C1-set] ; IPR007110[Immunoglobulin-like domain] ; IPR011161[MHC class I-like antigen recognition-like]
A0A1P0AYU5	Sidoreflexin	SFXN3	1.04368	1.08847	1.10583	1.06291	1.00146	0.97495	1.02989	0.90657	0.952113	1.16369	1.05473	0.283379	0.0768761	Nonsignificant	None	4	Biological Process:ion transport (GO:0006811),Molecular Function:ion transmembrane transporter activity (GO:0015075),Cellular Component:membrane (GO:0016020),Biological Process:transmembrane transport (GO:0055085)	--	--	--	--	--	--	IPR004686 [Tricarboxylate/iron carrier]
A0A1P7ZSS3	MHC class I antigen (Fragment)	HLA-C	0.829593	0.989247	1.15591	1.17134	0.993455	1.58027	0.949561	0.778653	1.02454	0.892141	0.983613	0.913744	-0.0238368	Nonsignificant	None	1	Molecular Function:protein binding (GO:0005515)	major histocompatibility complex, class I	--	ko04144 Endocytosis ko04145 Phagosome ko04218 Cellular senescence ko04514 Cell adhesion molecules (CAMs) ko04612 Antigen processing and presentation ko04940 Type I diabetes mellitus ko05165 Human papillomavirus infection ko05166 HTLV-I infection ko05167 Kaposi's sarcoma-associated herpesvirus infection ko05168 Herpes simplex infection ko05169 Epstein-Barr virus infection ko05203 Viral carcinogene…	--	--	--	IPR001039 [MHC class I alpha chain, alpha1 alpha2 domains] ; IPR003597[Immunoglobulin C1-set] ; IPR007110[Immunoglobulin-like domain] ; IPR011161[MHC class I-like antigen recognition-like]
A0A1S5UZ07	Talin-1	TLN1	1.81309	1.08627	0.913467	0.939072	0.874244	0.767475	1.65658	0.8155	0.85415	0.96939	1.11121	0.652243	0.152129	Nonsignificant	None	6	Cellular Component:ruffle (GO:0001726),Molecular Function:actin binding (GO:0003779),Molecular Function:structural constituent of cytoskeleton (GO:0005200),Cellular Component:cytoskeleton (GO:0005856),Cellular Component:focal adhesion (GO:0005925),Biological Process:cytoskeletal anchoring at plasma membrane (GO:0007016)	talin	--	ko04015 Rap1 signaling pathway ko04510 Focal adhesion ko04611 Platelet activation ko05166 HTLV-I infection	--	--	--	IPR000299 [FERM domain] ; IPR002558[I/LWEQ domain] ; IPR015009[Vinculin-binding site-containing domain] ; IPR015224[Talin, central] ; IPR015710[Talin-1] ; IPR018979[FERM, N-terminal] ; IPR019748[FERM central domain] ; IPR019749[Band 4.1 domain] ; IPR032425[Talin, N-terminal F0 domain]
A0A1S5UZ29	Kalirin	KALRN	0.809465	1.4877	0.69718	1.18892	1.09303	1.4402	0.872884	1.01244	1.14675	0.787046	1.00323	0.985529	0.00464917	Nonsignificant	None	3	Molecular Function:Rho guanyl-nucleotide exchange factor activity (GO:0005089),Molecular Function:protein binding (GO:0005515),Biological Process:regulation of Rho protein signal transduction (GO:0035023)	kalirin	2.7.11.1	--	--	--	--	IPR000219 [Dbl homology (DH) domain] ; IPR001251[CRAL-TRIO lipid binding domain] ; IPR001452[SH3 domain] ; IPR001849[Pleckstrin homology domain] ; IPR002017[Spectrin repeat] ; IPR018159[Spectrin/alpha-actinin] ; IPR028569[Kalirin]
A0A1S5UZ31	TRIO and F-actin-binding protein	TRIOBP	1.11293	0.92326	0.935303	1.03723	0.929257	0.865672	1.17035	1.04071	1.03484	1.00801	0.964529	0.570973	-0.0521039	Nonsignificant	None	2	Biological Process:regulation of actin cytoskeleton organization (GO:0032956),Molecular Function:actin filament binding (GO:0051015)	--	--	--	U3 small nucleolar RNA-associated protein 14	S	Function unknown ;	IPR001849 [Pleckstrin homology domain] ; IPR029908[TRIO and F-actin-binding protein]
A0A1S5UZH2	Protein-methionine sulfoxide oxidase	MICAL1	0.686089	1.01428	0.900623	0.99762	1.07201	1.01288	0.85041	1.07158	1.15266	1.1503	0.891709	0.232669	-0.165355	Nonsignificant	None	3	Molecular Function:protein binding (GO:0005515),Molecular Function:zinc ion binding (GO:0008270),Molecular Function:FAD binding (GO:0071949)	F-actin monooxygenase	1.14.13.225	--	--	--	--	IPR001715 [Calponin homology domain] ; IPR001781[Zinc finger, LIM-type] ; IPR002938[FAD-binding domain] ; IPR022735[Domain of unknown function DUF3585]
A0A1U9X7A8	BRD2		2.04047	1.17113	1.0015	0.915759	0.933596	0.929319	1.20487	0.947303	0.815957	0.864899	1.273	0.296881	0.348231	Nonsignificant	None	1	Molecular Function:protein binding (GO:0005515)	bromodomain-containing protein 2	--	--	--	--	--	IPR001487 [Bromodomain] ; IPR027353[NET domain]
A0A1U9X7F5	C6orf47		0.934568	0.837743	0.944974	1.28616	1.20185	1.10933	1.03552	0.905989	1.10933	1.05803	0.997526	0.978701	-0.00357306	Nonsignificant	None	--	--	--	--	--	--	--	--	IPR029073 [Protein of unknown function DUF4661]
A0A1U9X7L7	DEAH (Asp-Glu-Ala-His) box polypeptide 16, isoform CRA_b	DHX16	0.696212	1.07154	0.96025	0.998077	1.28146	1.14719	0.936084	0.965354	1.06893	0.983752	0.981617	0.858695	-0.0267677	Nonsignificant	None	3	Molecular Function:nucleic acid binding (GO:0003676),Molecular Function:helicase activity (GO:0004386),Molecular Function:ATP binding (GO:0005524)	pre-mRNA-splicing factor ATP-dependent RNA helicase DHX16	3.6.4.13	ko03040 Spliceosome	HrpA-like RNA helicase	J	Translation, ribosomal structure and biogenesis ;	IPR001650 [Helicase, C-terminal] ; IPR007502[Helicase-associated domain] ; IPR011545[DEAD/DEAH box helicase domain] ; IPR011709[Domain of unknown function DUF1605] ; IPR014001[Helicase superfamily 1/2, ATP-binding domain]
A0A1U9X7R2	GNL1		1.09643	1.0113	0.924573	0.960449	1.08686	0.937572	1.04489	1.01903	1.02239	1.16577	0.978796	0.671524	-0.0309201	Nonsignificant	None	1	Molecular Function:GTP binding (GO:0005525)	--	--	--	Ribosome biogenesis GTPase A	J	Translation, ribosomal structure and biogenesis ;	IPR006073 [GTP binding domain] ; IPR030378[Circularly permuted (CP)-type guanine nucleotide-binding (G) domain]
A0A1U9X819	MRPS18B		0.698032	1.05384	0.906808	1.14169	1.10305	1.5066	0.759976	1.03795	0.9994	0.993399	0.925641	0.60555	-0.111475	Nonsignificant	None	4	Molecular Function:structural constituent of ribosome (GO:0003735),Cellular Component:intracellular (GO:0005622),Cellular Component:ribosome (GO:0005840),Biological Process:translation (GO:0006412)	small subunit ribosomal protein S18b, mitochondrial	--	ko05203 Viral carcinogenesis	Ribosomal protein S18	J	Translation, ribosomal structure and biogenesis ;	IPR001648 [Ribosomal protein S18]
A0A1U9X845	NRM		1.1367	1.0763	0.906863	0.910932	0.933037	0.98647	1.05641	0.839092	0.905079	1.23356	0.988692	0.89468	-0.0164064	Nonsignificant	None	--	--	--	--	--	Protein-S-isoprenylcysteine O-methyltransferase Ste14	O	Posttranslational modification, protein turnover, chaperones ;	IPR033580 [Nurim-like]
A0A1U9X8D3	PPP1R18		0.890367	1.00292	1.37687	1.21403	1.06629	1.01397	0.949709	0.864693	1.00522	1.16301	1.11085	0.290153	0.151662	Nonsignificant	None	1	Molecular Function:phosphatase binding (GO:0019902)	phostensin	--	--	--	--	--	IPR025903 [Phostensin/Taperin N-terminal domain] ; IPR025907[Phostensin/Taperin PP1-binding domain] ; IPR026671[Phostensin/Taperin]
A0A1U9X8J6	SKIV2L		1.02908	0.950575	0.82488	0.94551	0.991629	0.763556	0.940777	1.11092	1.03186	1.04401	0.969444	0.677457	-0.044771	Nonsignificant	None	2	Molecular Function:nucleic acid binding (GO:0003676),Molecular Function:ATP binding (GO:0005524)	antiviral helicase SKI2	3.6.4.-	ko03018 RNA degradation	Superfamily II RNA helicase	L	Replication, recombination and repair ;	IPR001650 [Helicase, C-terminal] ; IPR011545[DEAD/DEAH box helicase domain] ; IPR012961[ATP-dependent RNA helicase Ski2, C-terminal] ; IPR014001[Helicase superfamily 1/2, ATP-binding domain] ; IPR025696[rRNA-processing arch domain]
A0A1U9X8Y4	Chloride intracellular channel protein		0.725833	0.954011	0.869198	1.16857	1.66319	1.11824	0.809088	1.06987	1.07346	1.10375	1.03989	0.817471	0.0564282	Nonsignificant	None	4	Molecular Function:chloride channel activity (GO:0005254),Molecular Function:protein binding (GO:0005515),Biological Process:chloride transport (GO:0006821),Biological Process:regulation of cell cycle (GO:0051726)	chloride intracellular channel protein 1	--	--	Glutathione S-transferase	O	Posttranslational modification, protein turnover, chaperones ;	IPR002946 [Intracellular chloride channel] ; IPR004045[Glutathione S-transferase, N-terminal] ; IPR010987[Glutathione S-transferase, C-terminal-like] ; IPR030259[Chloride intracellular channel protein 1]
A0A1U9X9A5	PRRC2A		0.849088	0.791503	0.973496	1.42109	1.47036	1.45544	0.898534	1.02516	1.02885	1.10555	0.998552	0.992824	-0.00208993	Nonsignificant	None	--	--	--	--	--	--	--	--	IPR009738 [BAT2, N-terminal] ; IPR033184[Protein PRRC2]
A0A1U9XBE0	MDC1		1.11962	1.01248	1.06047	1.03119	1.03623	1.12741	1.01044	1.00366	0.952762	0.983938	1.0358	0.329397	0.0507392	Nonsignificant	None	1	Molecular Function:protein binding (GO:0005515)	mediator of DNA damage checkpoint protein 1	--	--	--	--	--	IPR000253 [Forkhead-associated (FHA) domain] ; IPR001357[BRCT domain]
A0A1V0E3V4	HLA-DRA	HLA-DRA	0.720492	0.929906	0.856466	0.917377	0.614724	1.06686	0.836716	1.12991	1.36711	1.23547	0.716629	0.0178993	-0.480701	Significant	down	5	Molecular Function:protein binding (GO:0005515),Biological Process:immune response (GO:0006955),Cellular Component:membrane (GO:0016020),Biological Process:antigen processing and presentation (GO:0019882),Cellular Component:MHC class II protein complex (GO:0042613)	major histocompatibility complex, class II	--	ko04145 Phagosome ko04514 Cell adhesion molecules (CAMs) ko04612 Antigen processing and presentation ko04640 Hematopoietic cell lineage ko04658 Th1 and Th2 cell differentiation ko04659 Th17 cell differentiation ko04672 Intestinal immune network for IgA production ko04940 Type I diabetes mellitus ko05140 Leishmaniasis ko05145 Toxoplasmosis ko05150 Staphylococcus aureus infection ko05152 Tuberculos…	--	--	--	IPR001003 [MHC class II, alpha chain, N-terminal] ; IPR003597[Immunoglobulin C1-set] ; IPR007110[Immunoglobulin-like domain] ; IPR032431[Immunoglobulin C1-set, C-terminal extension]
A0A1V0E3X2	HLA-F (Fragment)	HLA-F	0.65492	0.979983	0.743163	0.996899	1.03045	1	1.34698	0.79047	1.04605	0.964261	0.855792	0.244199	-0.224668	Nonsignificant	None	1	Molecular Function:protein binding (GO:0005515)	major histocompatibility complex, class I	--	ko04144 Endocytosis ko04145 Phagosome ko04218 Cellular senescence ko04514 Cell adhesion molecules (CAMs) ko04612 Antigen processing and presentation ko04940 Type I diabetes mellitus ko05165 Human papillomavirus infection ko05166 HTLV-I infection ko05167 Kaposi's sarcoma-associated herpesvirus infection ko05168 Herpes simplex infection ko05169 Epstein-Barr virus infection ko05203 Viral carcinogene…	--	--	--	IPR001039 [MHC class I alpha chain, alpha1 alpha2 domains] ; IPR003597[Immunoglobulin C1-set] ; IPR007110[Immunoglobulin-like domain] ; IPR011161[MHC class I-like antigen recognition-like]
A0A1V0E3X9	TAP1		0.722349	1.11275	0.900478	1.0023	1.02752	1.27554	0.878776	0.942349	1.18488	1.1651	0.874922	0.215206	-0.192773	Nonsignificant	None	11	Molecular Function:ATP binding (GO:0005524),Biological Process:transport (GO:0006810),Molecular Function:peptide-transporting ATPase activity (GO:0015440),Cellular Component:integral component of membrane (GO:0016021),Molecular Function:ATPase activity (GO:0016887),Biological Process:antigen processing and presentation of endogenous peptide antigen via MHC class I (GO:0019885),Cellular Component:…	ATP-binding cassette, subfamily B (MDR/TAP), member 2	--	ko02010 ABC transporters ko04145 Phagosome ko04612 Antigen processing and presentation ko05168 Herpes simplex infection ko05340 Primary immunodeficiency	ABC-type multidrug transport system, ATPase and permease component	V	Defense mechanisms ;	IPR003439 [ABC transporter-like] ; IPR003593[AAA+ ATPase domain] ; IPR011527[ABC transporter type 1, transmembrane domain] ; IPR013306[Antigen peptide transporter 1]
A0A1W2PNP0	GPI transamidase component PIG-T (Fragment)	PIGT	1.1673	1.11857	0.884523	1.10246	1.10545	0.923641	1.12648	1.05584	0.978419	0.96292	1.06558	0.310346	0.0916356	Nonsignificant	None	2	Biological Process:attachment of GPI anchor to protein (GO:0016255),Cellular Component:GPI-anchor transamidase complex (GO:0042765)	phosphatidylinositol glycan, class T	--	ko00563 Glycosylphosphatidylinositol (GPI)-anchor biosynthesis ko01100 Metabolic pathways	--	--	--	IPR007245 [GPI transamidase component PIG-T]
A0A1W2PNR9	Immediate early response 3-interacting protein 1	IER3IP1	0.657334	1.09089	1.04375	1.13417	1.01481	0.887657	0.965488	1.01755	0.954854	0.994716	1.02504	0.795875	0.0356798	Nonsignificant	None	--	--	--	--	--	--	--	--	IPR013880 [Yos1-like]
A0A1W2PNW1	Signal transducer and activator of transcription (Fragment)	STAT6	0.924851	0.946934	0.947822	0.989876	0.94504	0.936695	1.00099	1.07902	1.07387	1.05613	0.923799	0.026855	-0.114349	Nonsignificant	None	4	Molecular Function:DNA binding (GO:0003677),Molecular Function:signal transducer activity (GO:0004871),Cellular Component:nucleus (GO:0005634),Biological Process:signal transduction (GO:0007165)	signal transducer and activator of transcription 6	--	ko04217 Necroptosis ko04630 Jak-STAT signaling pathway ko04658 Th1 and Th2 cell differentiation ko04659 Th17 cell differentiation ko05161 Hepatitis B ko05200 Pathways in cancer ko05321 Inflammatory bowel disease (IBD)	--	--	--	IPR000980 [SH2 domain] ; IPR001217[Transcription factor STAT] ; IPR013799[STAT transcription factor, protein interaction] ; IPR013800[STAT transcription factor, all-alpha domain] ; IPR013801[STAT transcription factor, DNA-binding] ; IPR028187[STAT6, C-terminal]
A0A1W2PNW6	Calcium-activated potassium channel subunit alpha-1	KCNMA1	1.56311	1.08848	0.716005	0.954131	0.828887	0.556153	2.5983	0.785007	0.73041	0.795757	0.942365	0.880606	-0.0856421	Nonsignificant	None	8	Molecular Function:ion channel activity (GO:0005216),Molecular Function:voltage-gated potassium channel activity (GO:0005249),Biological Process:ion transport (GO:0006811),Biological Process:potassium ion transport (GO:0006813),Cellular Component:voltage-gated potassium channel complex (GO:0008076),Cellular Component:membrane (GO:0016020),Biological Process:transmembrane transport (GO:0055085),Mo…	potassium large conductance calcium-activated channel subfamily M alpha member 1	--	ko04022 cGMP-PKG signaling pathway ko04270 Vascular smooth muscle contraction ko04911 Insulin secretion ko04924 Renin secretion ko04970 Salivary secretion ko04972 Pancreatic secretion	Voltage-gated potassium channel Kch	P	Inorganic ion transport and metabolism ;	IPR003929 [Potassium channel, BK, alpha subunit] ; IPR005821[Ion transport domain] ; IPR024939[Calcium-activated potassium channel Slo-1] ; IPR028325[Voltage-gated potassium channel]
A0A1W2PNX8	Protein unc-45 homolog A	UNC45A	1.08671	1.05412	0.921976	0.967747	1.10898	1.03284	1.10797	0.973994	0.936021	0.995193	1.01853	0.696164	0.0264889	Nonsignificant	None	1	Molecular Function:protein binding (GO:0005515)	protein unc-45	--	--	Tetratricopeptide (TPR) repeat	R	General function prediction only ;	IPR013026 [Tetratricopeptide repeat-containing domain] ; IPR019734[Tetratricopeptide repeat] ; IPR024660[UNC-45/Cro1/She4, central domain]
A0A1W2PPE6	Uncharacterized protein		0.49634	0.919469	0.625829	1.32258	1.20453	1.12919	0.578205	1.03388	1.04088	0.976719	0.960047	0.843477	-0.0588233	Nonsignificant	None	4	Cellular Component:Golgi membrane (GO:0000139),Molecular Function:sugar:proton symporter activity (GO:0005351),Biological Process:carbohydrate transport (GO:0008643),Cellular Component:integral component of membrane (GO:0016021)	solute carrier family 35 (UDP-sugar transporter), member A1/2/3	--	--	--	--	--	IPR007271 [Nucleotide-sugar transporter]
A0A1W2PPZ5	Transcription elongation factor A protein 1	TCEA1	0.728462	1.08997	0.978882	0.944096	0.989294	1.28423	0.83329	1.04978	1.11926	1.23992	0.856006	0.148731	-0.224307	Nonsignificant	None	3	Molecular Function:nucleic acid binding (GO:0003676),Cellular Component:nucleus (GO:0005634),Molecular Function:zinc ion binding (GO:0008270)	transcription elongation factor S-II	--	--	DNA-directed RNA polymerase, subunit M/Transcription elongation factor TFIIS	K	Transcription ;	IPR001222 [Zinc finger, TFIIS-type] ; IPR003617[Transcription elongation factor, TFIIS/CRSP70, N-terminal, sub-type] ; IPR003618[Transcription elongation factor S-II, central domain] ; IPR017923[Transcription factor IIS, N-terminal]
A0A1W2PQ51	Probable ATP-dependent RNA helicase DDX17	DDX17	0.709945	1.02942	0.871286	1.06679	1.22128	1.26817	0.863416	1.06277	1.08283	1.09941	0.911118	0.404429	-0.13429	Nonsignificant	None	2	Molecular Function:nucleic acid binding (GO:0003676),Molecular Function:ATP binding (GO:0005524)	ATP-dependent RNA helicase DDX17	3.6.4.13	--	Superfamily II DNA and RNA helicase	L	Replication, recombination and repair ;	IPR001650 [Helicase, C-terminal] ; IPR011545[DEAD/DEAH box helicase domain] ; IPR014001[Helicase superfamily 1/2, ATP-binding domain] ; IPR014014[RNA helicase, DEAD-box type, Q motif]
A0A1W2PQR6	Lysosome membrane protein 2	SCARB2	0.683075	0.832132	0.923487	0.852542	0.806058	0.780518	0.8427	0.942196	0.991168	1.10904	0.878188	0.140794	-0.187398	Nonsignificant	None	3	Molecular Function:receptor activity (GO:0004872),Cellular Component:lysosome (GO:0005764),Cellular Component:membrane (GO:0016020)	lysosome membrane protein 2	--	ko04142 Lysosome	--	--	--	IPR002159 [CD36 family] ; IPR005429[Lysosome membrane protein II]
A0A1W2PQV2	Glycine cleavage system H protein, mitochondrial (Fragment)	GCSH	0.741948	0.831388	0.684156	1.21884	0.94641	0.861552	0.786343	1.01408	0.87548	0.794926	1.02086	0.865123	0.0297817	Nonsignificant	None	2	Cellular Component:glycine cleavage complex (GO:0005960),Biological Process:glycine decarboxylation via glycine cleavage system (GO:0019464)	glycine cleavage system H protein	--	ko00260 Glycine, serine and threonine metabolism ko00630 Glyoxylate and dicarboxylate metabolism ko01100 Metabolic pathways ko01200 Carbon metabolism	Glycine cleavage system H protein (lipoate-binding)	E	Amino acid transport and metabolism ;	IPR002930 [Glycine cleavage system H-protein] ; IPR033753[Glycine cleavage system H-protein/Simiate]
A0A1W2PR36	Guanidinoacetate N-methyltransferase	GAMT	1.48029	0.726847	0.672133	0.658076	0.567806	0.459875	0.817636	1.26454	0.807544	0.850553	0.977384	0.93017	-0.0330024	Nonsignificant	None	--	--	guanidinoacetate N-methyltransferase	2.1.1.2	ko00260 Glycine, serine and threonine metabolism ko00330 Arginine and proline metabolism ko01100 Metabolic pathways	Predicted O-methyltransferase YrrM	R	General function prediction only ;	IPR026480 [Arginine N-methyltransferase 2-like domain]
A0A1W2PRA1	Stromal interaction molecule 2	STIM2	0.791239	1.15616	1.3462	1.70673	0.816317	0.868905	1.21705	0.964614	1.26024	1.03636	1.0878	0.628816	0.121411	Nonsignificant	None	1	Molecular Function:protein binding (GO:0005515)	stromal interaction molecule 2	--	ko04020 Calcium signaling pathway	--	--	--	IPR001660 [Sterile alpha motif domain] ; IPR032393[Stromal interaction molecule, Orai1-activating region]
A0A1W2PRB8	DUF1907 domain-containing protein		0.859978	0.968932	0.978362	0.955447	0.776698	1.0375	0.857329	0.946935	1.03579	0.890991	0.95195	0.417552	-0.0710423	Nonsignificant	None	4	Molecular Function:RNA polymerase II transcription cofactor activity (GO:0001104),Cellular Component:nucleus (GO:0005634),Biological Process:regulation of transcription from RNA polymerase II promoter (GO:0006357),Cellular Component:mediator complex (GO:0016592)	mediator of RNA polymerase II transcription subunit 17	--	ko04919 Thyroid hormone signaling pathway	--	--	--	IPR015021 [Domain of unknown function DUF1907] ; IPR019313[Mediator complex, subunit Med17]
A0A1W2PRL5	Adaptin ear-binding coat-associated protein 1	NECAP1	0.800604	0.910622	0.966605	1.13494	0.98559	1.01353	0.96301	1.09368	1.06966	0.950326	0.942666	0.368927	-0.0851816	Nonsignificant	None	2	Biological Process:endocytosis (GO:0006897),Cellular Component:membrane (GO:0016020)	adaptin ear-binding coat-associated protein 1/2	--	--	--	--	--	IPR012466 [NECAP, PHear domain]
A0A1X9I4E7	MHC class I antigen (Fragment)	HLA-A	0.325771	2.57882	0.546956	0.390325	0.316597	2.69311	1.3987	0.479541	0.498004	0.40519	0.759599	0.682719	-0.396689	Nonsignificant	None	--	--	major histocompatibility complex, class I	--	ko04144 Endocytosis ko04145 Phagosome ko04218 Cellular senescence ko04514 Cell adhesion molecules (CAMs) ko04612 Antigen processing and presentation ko04940 Type I diabetes mellitus ko05165 Human papillomavirus infection ko05166 HTLV-I infection ko05167 Kaposi's sarcoma-associated herpesvirus infection ko05168 Herpes simplex infection ko05169 Epstein-Barr virus infection ko05203 Viral carcinogene…	--	--	--	IPR001039 [MHC class I alpha chain, alpha1 alpha2 domains] ; IPR011161[MHC class I-like antigen recognition-like]
A0A286SD53	Catechol-O-methyltransferase (Fragment)	COMT	0.478205	1.50659	0.476374	1.8141	0.310989	1.15992	1.01512	0.704091	1.28234	1.21771	0.852595	0.639113	-0.230067	Nonsignificant	None	1	Molecular Function:O-methyltransferase activity (GO:0008171)	catechol O-methyltransferase	2.1.1.6	ko00140 Steroid hormone biosynthesis ko00350 Tyrosine metabolism ko01100 Metabolic pathways ko04728 Dopaminergic synapse	Predicted O-methyltransferase YrrM	R	General function prediction only ;	IPR002935 [O-methyltransferase, family 3]
A0A286YF23	Unconventional myosin-XVB	MYO15B	1.01325	1.43741	0.822424	1.0263	1.11766	1.75307	1.07687	0.831059	0.792755	0.797478	1.03158	0.877996	0.0448525	Nonsignificant	None	2	Molecular Function:protein binding (GO:0005515),Cellular Component:cytoskeleton (GO:0005856)	myosin XV	--	--	--	--	--	IPR000299 [FERM domain] ; IPR000857[MyTH4 domain] ; IPR001452[SH3 domain] ; IPR011511[Variant SH3 domain] ; IPR019748[FERM central domain] ; IPR019749[Band 4.1 domain]
A0A286YFF7	Palmitoyl-protein thioesterase 1	PPT1	0.698203	1.11881	1.14633	0.977221	0.937168	1.12052	0.964404	0.993	1.0535	1.06419	0.938817	0.474048	-0.0910842	Nonsignificant	None	3	Biological Process:protein depalmitoylation (GO:0002084),Molecular Function:palmitoyl-(protein) hydrolase activity (GO:0008474),Molecular Function:palmitoyl hydrolase activity (GO:0098599)	palmitoyl-protein thioesterase	3.1.2.22	ko00062 Fatty acid elongation ko01100 Metabolic pathways ko01212 Fatty acid metabolism ko04142 Lysosome	--	--	--	IPR002472 [Palmitoyl protein thioesterase] ; IPR030294[Palmitoyl-protein thioesterase 1]
A0A286YFJ8	Immunoglobulin heavy constant gamma 4 (Fragment)	IGHG4	0.920968	1.08702	3.38408	1.50178	0.68681	0.350377	0.685705	0.608408	0.895622	0.563544	2.44249	0.13938	1.28836	Nonsignificant	None	1	Molecular Function:protein binding (GO:0005515)	--	--	--	--	--	--	IPR003597 [Immunoglobulin C1-set] ; IPR007110[Immunoglobulin-like domain]
A0A291NLA3	Interleukin-1 receptor 8 long isoform	SIGIRR	0.661825	0.975457	0.840972	0.873529	0.941481	0.986647	0.784969	1.01048	1.07455	0.968659	0.889739	0.18334	-0.168545	Nonsignificant	None	2	Molecular Function:protein binding (GO:0005515),Biological Process:signal transduction (GO:0007165)	single Ig IL-1R-related molecule	--	--	--	--	--	IPR000157 [Toll/interleukin-1 receptor homology (TIR) domain] ; IPR007110[Immunoglobulin-like domain] ; IPR015621[Interleukin-1 receptor family]
A0A2H4G0C7	MHC class II antigen (Fragment)	HLA-DRB1	0.467962	1.17279	0.972426	1.25525	0.536765	0.447974	0.619778	1.55844	3.09247	0.562979	0.701281	0.495502	-0.511935	Nonsignificant	None	4	Biological Process:immune response (GO:0006955),Cellular Component:membrane (GO:0016020),Biological Process:antigen processing and presentation (GO:0019882),Cellular Component:MHC class II protein complex (GO:0042613)	major histocompatibility complex, class II	--	ko04145 Phagosome ko04514 Cell adhesion molecules (CAMs) ko04612 Antigen processing and presentation ko04640 Hematopoietic cell lineage ko04658 Th1 and Th2 cell differentiation ko04659 Th17 cell differentiation ko04672 Intestinal immune network for IgA production ko04940 Type I diabetes mellitus ko05140 Leishmaniasis ko05145 Toxoplasmosis ko05150 Staphylococcus aureus infection ko05152 Tuberculos…	--	--	--	IPR000353 [MHC class II, beta chain, N-terminal]
A0A2H4Y9B2	Anoctamin	ANO1	0.923989	0.853551	0.784826	1.03986	1.70524	0.825112	1.0101	1.32134	1.0732	1.07883	0.999789	0.999062	-0.00030396	Nonsignificant	None	1	Molecular Function:protein dimerization activity (GO:0046983)	anoctamin-1	--	--	--	--	--	IPR007632 [Anoctamin] ; IPR032394[Anoctamin, dimerisation domain]
A0A2L2DH21	Glutaryl CoA dehydrogenase	GCDH	1.05392	0.8664	0.776808	0.894754	0.879459	0.966407	0.91777	1.00076	0.974884	0.983125	0.923269	0.177445	-0.115176	Nonsignificant	None	4	Molecular Function:acyl-CoA dehydrogenase activity (GO:0003995),Biological Process:metabolic process (GO:0008152),Molecular Function:flavin adenine dinucleotide binding (GO:0050660),Biological Process:oxidation-reduction process (GO:0055114)	glutaryl-CoA dehydrogenase	1.3.8.6	ko00071 Fatty acid degradation ko00310 Lysine degradation ko00380 Tryptophan metabolism ko01100 Metabolic pathways	Acyl-CoA dehydrogenase related to the alkylation response protein AidB	I	Lipid transport and metabolism ;	IPR006091 [Acyl-CoA oxidase/dehydrogenase, central domain] ; IPR009075[Acyl-CoA dehydrogenase/oxidase C-terminal] ; IPR013786[Acyl-CoA dehydrogenase/oxidase, N-terminal]
A0A2P1M8C0	KEAP1 delta C		1.05523	1.02674	0.935465	0.931977	0.982558	0.894939	1.23511	1.09097	1.21012	1.09097	0.893134	0.106824	-0.163051	Nonsignificant	None	4	Molecular Function:protein binding (GO:0005515),Molecular Function:transcription factor binding (GO:0008134),Biological Process:protein ubiquitination (GO:0016567),Cellular Component:Cul3-RING ubiquitin ligase complex (GO:0031463)	kelch-like protein 19	--	ko04120 Ubiquitin mediated proteolysis ko05200 Pathways in cancer ko05225 Hepatocellular carcinoma ko05418 Fluid shear stress and atherosclerosis	N-acetylneuraminic acid mutarotase	M	Cell wall/membrane/envelope biogenesis ;	IPR000210 [BTB/POZ domain] ; IPR006652[Kelch repeat type 1] ; IPR011705[BTB/Kelch-associated] ; IPR030563[Kelch-like ECH-associated protein 1]
A0A2P9DU05	Rho-associated protein kinase	ROCK2	1.11172	1.12513	1.03667	1.11228	0.96635	0.924374	1.12059	0.878856	0.940462	0.979622	1.10492	0.082413	0.143945	Nonsignificant	None	10	Molecular Function:protein kinase activity (GO:0004672),Molecular Function:protein serine/threonine kinase activity (GO:0004674),Molecular Function:ATP binding (GO:0005524),Biological Process:protein phosphorylation (GO:0006468),Biological Process:smooth muscle contraction (GO:0006939),Biological Process:Rho protein signal transduction (GO:0007266),Biological Process:positive regulation of centro…	Rho-associated protein kinase 2	2.7.11.1	ko04022 cGMP-PKG signaling pathway ko04024 cAMP signaling pathway ko04062 Chemokine signaling pathway ko04071 Sphingolipid signaling pathway ko04270 Vascular smooth muscle contraction ko04310 Wnt signaling pathway ko04360 Axon guidance ko04510 Focal adhesion ko04530 Tight junction ko04611 Platelet activation ko04670 Leukocyte transendothelial migration ko04810 Regulation of actin cytoskeleton ko0…	Serine/threonine protein kinase	T	Signal transduction mechanisms ;	IPR000719 [Protein kinase domain] ; IPR000961[AGC-kinase, C-terminal] ; IPR001849[Pleckstrin homology domain] ; IPR002219[Protein kinase C-like, phorbol ester/diacylglycerol-binding domain] ; IPR015008[Rho binding domain] ; IPR029878[Rho-associated protein kinase 2]
A0A2Q2TH77	Golgin subfamily A member 2	GOLGA2	0.776933	1.04392	0.989942	1.15026	0.967742	1.05101	0.823444	1.10826	1.07304	1.0545	0.964493	0.659377	-0.052158	Nonsignificant	None	1	Cellular Component:Golgi apparatus (GO:0005794)	golgin subfamily A member 2	--	--	Uncharacterized membrane protein YhgE, phage infection protein (PIP) family	S	Function unknown ;	IPR024858 [Golgin subfamily A]
A0A2R8Y2X6	BICD family-like cargo adapter 2	BICDL2	0.850421	0.810833	0.868674	1.0576	1.02809	1.38265	0.857993	1.17851	1.21536	1.05001	0.811964	0.0669403	-0.300513	Nonsignificant	None	--	--	coiled-coil domain-containing protein 64	--	--	--	--	--	--
A0A2R8Y4I8	Spastin	SPAST	1.08619	1.02813	1.06806	1.08279	1.07165	1.10789	0.828276	1.04494	0.99813	0.987896	1.07443	0.188573	0.103569	Nonsignificant	None	1	Molecular Function:ATP binding (GO:0005524)	spastin	3.6.4.3	--	AAA+-type ATPase, SpoVK/Ycf46/Vps4 family	MDT	Cell wall/membrane/envelope biogenesis ; Cell cycle control, cell division, chromosome partitioning ; Signal transduction mechanisms ;	IPR003593 [AAA+ ATPase domain] ; IPR003959[ATPase, AAA-type, core] ; IPR007330[MIT] ; IPR015415[Vps4 oligomerisation, C-terminal]
A0A2R8Y4J4	Required for meiotic nuclear division protein 1 homolog	RMND1	0.776253	0.999136	0.964677	1.07535	1.17297	1.4835	0.957767	1.08738	0.95	0.986893	0.912699	0.450472	-0.131789	Nonsignificant	None	--	--	--	--	--	Uncharacterized protein, Rmd1/YagE family	S	Function unknown ;	IPR003734 [Domain of unknown function DUF155]
A0A2R8Y4Y7	Paraplegin	SPG7	0.70759	0.798365	0.861833	0.810253	1.01857	1.02767	0.772582	1.07603	0.962474	0.922684	0.881375	0.160682	-0.182173	Nonsignificant	None	5	Molecular Function:metalloendopeptidase activity (GO:0004222),Molecular Function:ATP binding (GO:0005524),Biological Process:proteolysis (GO:0006508),Molecular Function:zinc ion binding (GO:0008270),Cellular Component:integral component of membrane (GO:0016021)	spastic paraplegia 7	3.4.24.-	--	ATP-dependent Zn proteases	O	Posttranslational modification, protein turnover, chaperones ;	IPR000642 [Peptidase M41] ; IPR003593[AAA+ ATPase domain] ; IPR003959[ATPase, AAA-type, core] ; IPR011546[Peptidase M41, FtsH extracellular]
A0A2R8Y504	Epsilon-sarcoglycan	SGCE	1.58253	0.976676	0.889292	0.99739	0.805986	0.532541	1.38561	0.740264	0.949109	1.07512	1.12156	0.58479	0.165511	Nonsignificant	None	2	Cellular Component:sarcoglycan complex (GO:0016012),Cellular Component:membrane (GO:0016020)	--	--	--	--	--	--	IPR006644 [Dystroglycan-type cadherin-like] ; IPR008908[Sarcoglycan alpha/epsilon] ; IPR030775[Epsilon-sarcoglycan]
A0A2R8Y507	cGMP-dependent protein kinase 1	PRKG1	1.57284	0.912138	0.761851	0.773138	0.741969	0.741979	1.58733	0.889438	0.963809	1.01142	0.916818	0.697117	-0.125292	Nonsignificant	None	2	Molecular Function:cGMP-dependent protein kinase activity (GO:0004692),Molecular Function:ATP binding (GO:0005524)	cGMP-dependent protein kinase 1	2.7.11.12	ko04022 cGMP-PKG signaling pathway ko04270 Vascular smooth muscle contraction ko04540 Gap junction ko04611 Platelet activation ko04713 Circadian entrainment ko04730 Long-term depression ko04740 Olfactory transduction ko04923 Regulation of lipolysis in adipocytes ko04970 Salivary secretion	cAMP-binding domain of CRP or a regulatory subunit of cAMP-dependent protein kinases	T	Signal transduction mechanisms ;	IPR000595 [Cyclic nucleotide-binding domain] ; IPR002374[cGMP-dependent kinase]
A0A2R8Y566	RAB11-binding protein RELCH	RELCH	0.840011	0.875514	1.14821	1.01061	1.04803	1.06422	0.932977	1.00348	0.93507	0.909024	1.01602	0.812976	0.0229265	Nonsignificant	None	1	Molecular Function:protein binding (GO:0005515)	--	--	--	--	--	--	IPR006594 [LIS1 homology motif] ; IPR021133[HEAT, type 2]
A0A2R8Y595	Transcriptional repressor CTCF	CTCF	0.720004	1.17825	1.17178	1.59764	0.956291	1.30491	0.859829	1.03528	1.02141	1.07958	1.06092	0.700146	0.0853207	Nonsignificant	None	1	Molecular Function:metal ion binding (GO:0046872)	--	--	--	FOG: Zn-finger	R	General function prediction only ;	IPR007087 [Zinc finger, C2H2] ; IPR015880[Zinc finger, C2H2-like]
A0A2R8Y5K2	Guanine nucleotide exchange C9orf72	C9orf72	0.618173	0.724926	0.688928	0.978649	1.24081	0.829034	0.774377	1.03498	1.07171	1.03673	0.895648	0.468939	-0.158996	Nonsignificant	None	--	--	--	--	--	--	--	--	IPR027819 [C9orf72-like protein family]
A0A2R8Y5S7	Radixin	RDX	1.12305	0.954648	0.836816	0.998065	0.738799	0.686868	1.15037	1.04678	1.01963	1.04831	0.9393	0.576126	-0.0903426	Nonsignificant	None	4	Cellular Component:cytoplasm (GO:0005737),Cellular Component:cytoskeleton (GO:0005856),Molecular Function:cytoskeletal protein binding (GO:0008092),Cellular Component:extrinsic component of membrane (GO:0019898)	radixin	--	ko04530 Tight junction ko04810 Regulation of actin cytoskeleton ko05205 Proteoglycans in cancer ko05206 MicroRNAs in cancer	--	--	--	IPR000299 [FERM domain] ; IPR000798[Ezrin/radixin/moesin-like] ; IPR011259[Ezrin/radixin/moesin, C-terminal] ; IPR018979[FERM, N-terminal] ; IPR018980[FERM, C-terminal PH-like domain] ; IPR019748[FERM central domain] ; IPR019749[Band 4.1 domain]
A0A2R8Y5V8	Protein furry homolog	FRY	1.27866	1.02707	0.902866	0.764331	0.872611	0.988806	0.902452	1.09701	0.986674	1.0677	0.960913	0.687261	-0.0575225	Nonsignificant	None	--	--	--	--	--	--	--	--	IPR025481 [Cell morphogenesis protein C-terminal] ; IPR025614[Cell morphogenesis protein N-terminal] ; IPR029473[Cell morphogenesis central region]
A0A2R8Y600	COMM domain-containing protein 7	COMMD7	0.862143	0.880874	0.946434	0.897634	1.18534	0.684692	0.965994	0.930116	0.915765	0.992097	1.06322	0.50282	0.0884373	Nonsignificant	None	--	--				--	--	--	IPR017920 [COMM domain]
A0A2R8Y623	40S ribosomal protein S7 (Fragment)	RPS7	0.653051	1.17398	0.805093	1.51286	1.09304	0.812896	0.86555	0.907222	0.966634	1.08785	1.12885	0.48236	0.17485	Nonsignificant	None	4	Molecular Function:structural constituent of ribosome (GO:0003735),Cellular Component:intracellular (GO:0005622),Cellular Component:ribosome (GO:0005840),Biological Process:translation (GO:0006412)	small subunit ribosomal protein S7e	--	ko03010 Ribosome	--	--	--	IPR000554 [Ribosomal protein S7e]
A0A2R8Y635	Cation-transporting ATPase (Fragment)	ATP13A3	0.849588	1.18214	1.07745	1.15346	1.11707	1.13179	0.919501	1.13179	1.03922	1.00425	1.0293	0.680355	0.0416685	Nonsignificant	None	2	Molecular Function:nucleotide binding (GO:0000166),Molecular Function:metal ion binding (GO:0046872)	cation-transporting P-type ATPase 13A3/4/5	3.6.3.-	--	Magnesium-transporting ATPase (P-type)	P	Inorganic ion transport and metabolism ;	IPR004014 [Cation-transporting P-type ATPase, N-terminal] ; IPR008250[P-type ATPase, A domain]
A0A2R8Y653	Uridine-cytidine kinase 2	UCK2	0.926935	1.2192	0.943893	1.07469	1.74364	1.29552	1.06424	0.984949	1.00918	1.07379	1.08856	0.564102	0.12242	Nonsignificant	None	6	Molecular Function:ATP binding (GO:0005524),Biological Process:CMP salvage (GO:0006238),Biological Process:metabolic process (GO:0008152),Molecular Function:kinase activity (GO:0016301),Molecular Function:nucleoside kinase activity (GO:0019206),Biological Process:UMP salvage (GO:0044206)	uridine kinase	2.7.1.48	ko00240 Pyrimidine metabolism ko00983 Drug metabolism - other enzymes ko01100 Metabolic pathways	Uridine kinase	F	Nucleotide transport and metabolism ;	IPR000764 [Uridine kinase-like] ; IPR006083[Phosphoribulokinase/uridine kinase] ; IPR029925[Uridine-cytidine kinase 2]
A0A2R8Y6L5	Dual-specificity tyrosine-phosphorylation-regulated kinase 1A (Fragment)	DYRK1A	0.922574	1.0135	0.866742	1.0635	0.958801	1.20369	0.956576	1.06978	1.09952	0.977284	0.909224	0.125353	-0.137292	Nonsignificant	None	5	Molecular Function:protein kinase activity (GO:0004672),Molecular Function:protein serine/threonine/tyrosine kinase activity (GO:0004712),Molecular Function:ATP binding (GO:0005524),Biological Process:protein phosphorylation (GO:0006468),Biological Process:protein autophosphorylation (GO:0046777)	dual specificity tyrosine-phosphorylation-regulated kinase 1	2.7.12.1	--	PASTA domain, binds beta-lactams	M	Cell wall/membrane/envelope biogenesis ;	IPR000719 [Protein kinase domain] ; IPR028318[Dual specificity tyrosine-phosphorylation-regulated kinase 1A]
[truncated: 5,709 more rows]
