# Supplementary material for: Upregulation of CRABP2 by TET1-mediated DNA hydroxymethylation attenuates mitochondrial apoptosis and promotes oxaliplatin resistance in gastric cancer
Source: Cell Death Dis. 2022 Oct 4;13(10):848. doi: 10.1038/s41419-022-05299-2 (PMC9532395; doi:10.1038/s41419-022-05299-2)
Supplement: Supplementary file 11 — Supplementary Table 3 [file 41419_2022_5299_MOESM11_ESM.xlsx]

## Sheet: Protein Peptide Information
Accession	Gene Name	Description	Mass	Score	Matches	Sequences	emPAI	Coverage
sp|Q07812|BAX_HUMAN	BAX	Apoptosis regulator BAX OS=Homo sapiens OX=9606 GN=BAX PE=1 SV=1	21285	5861	282(185)	16(14)	68.52	64%	Q07812_uniprot
	Peptide	Unique	Matches	Modification	Observed	Mr(expt)	Mr(calc)	ppm	Miss	Score	Expect	Rank	Query
	K.VPELIR.T		24		363.7284	725.4423	725.4436	-1.75	0	35	0.0046	1	68
	K.LSECLK.R	U	6		375.1969	748.3792	748.3789	0.46	0	31	0.14	1	168
	K.KLSECLK.R	U	9		439.2444	876.4743	876.4739	0.49	1	35	0.018	1	1083
	K.LSECLKR.I	U	4		453.2475	904.4804	904.4800	0.42	1	42	0.0042	1	1258
	K.KLSECLKR.I	U	3		517.2955	1032.5764	1032.5750	1.38	2	58	8.6e-005	1	2409
	R.VVALFYFASK.L		12		572.8238	1143.6330	1143.6328	0.17	0	52	0.00052	1	3742
	R.MIAAVDTDSPR.E		14		588.2912	1174.5678	1174.5652	2.24	0	(73)	3.5e-006	1	4146
	R.->M<-IAAVDTDSPR.E		31	Oxidation (M)	596.2884	1190.5622	1190.5601	1.76	0	85	1.8e-007	1	4328
	R.GGGPTSSEQI->M<-K.T	U	16	Oxidation (M)	604.2845	1206.5545	1206.5551	-0.42	0	42	0.0029	1	4585
	K.ALCTKVPELIR.T		1		433.9200	1298.7381	1298.7380	0.07	1	17	1.3	1	5776
	R.TIMGWTLDFLR.E		3		676.8570	1351.6994	1351.6958	2.65	0	(63)	4.3e-005	1	6473
	R.TI->M<-GWTLDFLR.E		1	Oxidation (M)	456.9039	1367.6900	1367.6908	-0.59	0	(22)	1.7	1	6654
	R.TI->M<-GWTLDFLR.E		6	Oxidation (M)	684.8552	1367.6958	1367.6908	3.66	0	66	6.2e-005	1	6660
	K.TGALLLQGFIQDR.A	U	1		477.9365	1430.7877	1430.7882	-0.30	0	(51)	0.00055	1	7478
	K.TGALLLQGFIQDR.A	U	22		716.4034	1430.7922	1430.7882	2.83	0	85	1.8e-007	1	7488
	R.IGDELDSNMELQR.M	U	8		760.3580	1518.7015	1518.6984	2.05	0	112	2.6e-010	1	8747
	R.IGDELDSNMELQR.M	U	1		507.2412	1518.7017	1518.6984	2.18	0	(18)	0.6	1	8749
	R.IGDELDSN->M<-ELQR.M	U	2	Oxidation (M)	512.5699	1534.6880	1534.6933	-3.45	0	(64)	1.2e-005	1	8914
	R.IGDELDSN->M<-ELQR.M	U	31	Oxidation (M)	768.3527	1534.6908	1534.6933	-1.66	0	(99)	4.1e-009	1	8921
	R.VAADMFSDGNFNWGR.V		3		843.8687	1685.7229	1685.7256	-1.65	0	(96)	4.5e-009	1	10763
	K.RIGDELDSN->M<-ELQR.M	U	2	Oxidation (M)	846.4015	1690.7884	1690.7944	-3.54	1	(28)	0.081	1	10820
	K.RIGDELDSN->M<-ELQR.M	U	2	Oxidation (M)	564.6042	1690.7909	1690.7944	-2.07	1	65	1.6e-005	1	10823
	R.VAAD->M<-FSDGNFNWGR.V		5	Oxidation (M)	568.2486	1701.7240	1701.7206	2.00	0	(58)	2.4e-005	1	10977
	R.VAAD->M<-FSDGNFNWGR.V		22	Oxidation (M)	851.8693	1701.7241	1701.7206	2.07	0	137	2.9e-013	1	10978
	R.MGGEAPELALDPVPQDASTK.K	U	9		1013.4945	2024.9743	2024.9725	0.93	0	(63)	2.8e-005	1	13726
	R.MGGEAPELALDPVPQDASTK.K	U	3		675.9988	2024.9747	2024.9725	1.10	0	(33)	0.029	1	13728
	R.->M<-GGEAPELALDPVPQDASTK.K	U	12	Oxidation (M)	681.3293	2040.9660	2040.9674	-0.67	0	(56)	0.00012	1	13833
	R.->M<-GGEAPELALDPVPQDASTK.K	U	16	Oxidation (M)	1021.4919	2040.9692	2040.9674	0.90	0	71	3.9e-006	1	13841
	R.MGGEAPELALDPVPQDASTKK.L	U	1		1077.5415	2153.0684	2153.0674	0.48	1	(3)	30	1	14394
	R.MGGEAPELALDPVPQDASTKK.L	U	2		718.6968	2153.0687	2153.0674	0.59	1	(31)	0.048	1	14395
	R.->M<-GGEAPELALDPVPQDASTKK.L	U	4	Oxidation (M)	1085.5381	2169.0616	2169.0623	-0.32	1	65	2.7e-005	1	14455
	R.->M<-GGEAPELALDPVPQDASTKK.L	U	5	Oxidation (M)	724.0284	2169.0633	2169.0623	0.45	1	(46)	0.0019	1	14460
	R.->M<-GGEAPELALDPVPQDASTKK.L	U	1	Oxidation (M)	543.2732	2169.0639	2169.0623	0.72	1	(18)	1.4	1	14463
tr|A0A0S2Z446|A0A0S2Z446_HUMAN	PARK2	Parkinson disease (Autosomal recessive, juvenile) 2, parkin, isoform CRA_b (Fragment) OS=Homo sapiens OX=9606 GN=PARK2 PE=2 SV=1	43691	5156	323(187)	23(19)	13.79	71%	A0A0S2Z446_uniprot
	Peptide	Unique	Matches	Modification	Observed	Mr(expt)	Mr(calc)	ppm	Miss	Score	Expect	Rank	Query
	R.VQPGKLR.V	U	3		399.2534	796.4923	796.4919	0.47	1	23	0.089	1	448
	R.EPQSLTR.V	U	2		415.7218	829.4291	829.4294	-0.31	0	23	0.44	1	693
	R.GALGGFRR.G	U	2		417.2395	832.4645	832.4668	-2.71	1	8	10	1	709
	K.ELHHFR.I	U	26		419.7200	837.4254	837.4246	1.06	0	23	0.27	1	749
	K.DSPPAGSPAGR.S	U	6		506.2470	1010.4795	1010.4781	1.39	0	30	0.041	1	2108
	R.GVAGCPNSLIK.E	U	12		558.2979	1114.5813	1114.5805	0.71	0	59	6.7e-005	1	3313
	R.ILGEEQYNR.Y	U	40		561.2823	1120.5501	1120.5513	-0.99	0	(77)	2.1e-006	1	3390
	R.KDSPPAGSPAGR.S	U	4		380.5316	1138.5729	1138.5731	-0.19	1	(49)	0.00063	1	3663
	R.KDSPPAGSPAGR.S	U	10		570.2938	1138.5731	1138.5731	0.01	1	57	0.00012	1	3664
	R.RGVAGCPNSLIK.E	U	8		424.5674	1270.6805	1270.6816	-0.86	1	(30)	0.074	1	5368
	R.RGVAGCPNSLIK.E	U	8		636.3494	1270.6842	1270.6816	2.05	1	52	0.00045	1	5375
	R.SPVLVFQCNSR.H	U	3		436.2236	1305.6490	1305.6500	-0.76	0	(36)	0.034	1	5857
	R.SPVLVFQCNSR.H	U	12		653.8343	1305.6540	1305.6500	3.11	0	61	0.00012	1	5871
	R.NITCITCTDVR.S	U	26		676.8180	1351.6215	1351.6224	-0.66	0	63	2.3e-005	1	6441
	R.SIYNSFYVYCK.G	U	23		722.3355	1442.6565	1442.6540	1.70	0	74	1.1e-006	1	7686
	K.ETSVALHLIATNSR.N	U	6		756.4118	1510.8090	1510.8103	-0.85	0	52	0.00035	1	8701
	K.ETSVALHLIATNSR.N	U	2		504.6118	1510.8136	1510.8103	2.18	0	(24)	0.23	1	8706
	R.NAAGGCEREPQSLTR.V	U	5		823.3882	1644.7619	1644.7638	-1.13	1	53	0.00019	1	10300
	R.NAAGGCEREPQSLTR.V	U	9		549.2621	1644.7644	1644.7638	0.38	1	(50)	0.00037	1	10306
	K.VTCEGGNGLGCGYGQR.R	U	2		842.8621	1683.7096	1683.7094	0.12	0	80	1.2e-007	1	10734
	R.GVAGCPNSLIKELHHFR.I	U	2		484.5067	1933.9976	1933.9945	1.62	1	42	0.0065	1	13140
	R.HVICLDCFHLYCVTR.L	U	3		996.9645	1991.9145	1991.9169	-1.17	0	(68)	5.5e-006	1	13519
	R.HVICLDCFHLYCVTR.L	U	3		498.9866	1991.9174	1991.9169	0.28	0	(34)	0.017	1	13522
	R.HVICLDCFHLYCVTR.L	U	8		664.9806	1991.9201	1991.9169	1.64	0	70	3.9e-006	1	13525
	R.MSGECQSPHCPGTSAEFFFK.C	U	3		1152.4804	2302.9461	2302.9446	0.68	0	(19)	0.053	1	14901
	R.MSGECQSPHCPGTSAEFFFK.C	U	5		768.6566	2302.9479	2302.9446	1.42	0	(57)	7.3e-006	1	14907
	R.->M<-SGECQSPHCPGTSAEFFFK.C	U	4	Oxidation (M)	1160.4766	2318.9386	2318.9395	-0.40	0	(53)	1.8e-005	1	14967
	R.->M<-SGECQSPHCPGTSAEFFFK.C	U	14	Oxidation (M)	773.9872	2318.9397	2318.9395	0.09	0	71	3e-007	1	14969
	R->.<-QATLTLTQGPSCWDDVLIPNR.M	U	2	Gln->pyro-Glu (N-term Q)	790.0609	2367.1609	2367.1529	3.37	0	(81)	4.5e-007	1	15168
	R->.<-QATLTLTQGPSCWDDVLIPNR.M	U	2	Gln->pyro-Glu (N-term Q)	1184.5956	2367.1766	2367.1529	10.0	0	(50)	0.0007	1	15170
	R.QATLTLTQGPSCWDDVLIPNR.M	U	6		795.7338	2384.1797	2384.1795	0.09	0	(93)	1.1e-007	1	15267
	R.QATLTLTQGPSCWDDVLIPNR.M	U	5		1193.0979	2384.1812	2384.1795	0.75	0	100	2e-008	1	15270
	R.VDLSSSVLPGDSVGLAVILHTDSR.K	U	3		813.1052	2436.2938	2436.2860	3.20	0	39	0.0061	1	15554
	K.CGAHPTSDKETSVALHLIATNSR.N	U	20		617.0574	2464.2006	2464.2129	-4.97	1	(61)	7.7e-005	1	15695
	K.CGAHPTSDKETSVALHLIATNSR.N	U	12		822.4104	2464.2094	2464.2129	-1.42	1	73	4.7e-006	1	15704
	K.CGAHPTSDKETSVALHLIATNSR.N	U	11		493.8509	2464.2182	2464.2129	2.18	1	(41)	0.007	1	15736
	R->.<-QFVHDPQLGYSLPCVGTGDTVVLR.G	U	1	Gln->pyro-Glu (N-term Q)	881.1075	2640.3008	2640.3007	0.04	0	76	1.8e-006	1	16244
	R.QFVHDPQLGYSLPCVGTGDTVVLR.G	U	7		886.7838	2657.3296	2657.3272	0.89	0	(62)	3.4e-005	1	16266
	R.QFVHDPQLGYSLPCVGTGDTVVLR.G	U	1		1329.6721	2657.3297	2657.3272	0.93	0	(73)	3.1e-006	1	16267
	R.YQQYGAEECVLQ->M<-GGVLCPRPGCGAGLLPEPDQR.K	U	1	Oxidation (M)	956.1935	3820.7451	3820.7430	0.54	0	(16)	0.67	1	17069
	R.YQQYGAEECVLQ->M<-GGVLCPRPGCGAGLLPEPDQR.K	U	1	Oxidation (M)	1274.5911	3820.7514	3820.7430	2.19	0	35	0.0081	1	17070
sp|P13645|K1C10_HUMAN	KRT10	Keratin, type I cytoskeletal 10 OS=Homo sapiens OX=9606 GN=KRT10 PE=1 SV=6	59020	2475	158(88)	30(25)	6.04	49%	P13645_uniprot
	Peptide	Unique	Matches	Modification	Observed	Mr(expt)	Mr(calc)	ppm	Miss	Score	Expect	Rank	Query
	K.TIDDLK.N		3		352.6954	703.3763	703.3752	1.56	0	18	1.3	1	18
	R.LAADDFR.L		9		404.2027	806.3908	806.3923	-1.75	0	55	0.00015	1	487
	R.LASYLDK.V		5		405.2227	808.4309	808.4330	-2.67	0	55	0.00017	1	519
	K.SEITELR.R	U	6		424.2291	846.4436	846.4447	-1.21	0	33	0.038	1	880
	K.YENEVALR.Q	U	3		497.2539	992.4931	992.4927	0.48	0	46	0.0021	1	2025
	K.IKEWYEK.H	U	3		498.2646	994.5146	994.5123	2.30	1	18	0.98	1	2044
	K.SEITELRR.N	U	2		502.2806	1002.5467	1002.5458	0.89	1	13	4.5	1	2091
	R.VLDELTLTK.A	U	4		516.3035	1030.5925	1030.5910	1.44	0	44	0.0025	1	2389
	R.LASYLDKVR.A		3		532.8077	1063.6009	1063.6026	-1.54	1	37	0.0082	1	2705
	K.VTMQNLNDR.L		3		545.7703	1089.5260	1089.5237	2.10	0	(64)	3e-005	1	2940
	K.VT->M<-QNLNDR.L		4	Oxidation (M)	553.7676	1105.5206	1105.5186	1.82	0	65	1.6e-005	1	3177
	K.DAEAWFNEK.S		8		555.2495	1108.4843	1108.4825	1.66	0	51	0.00023	1	3224
	R.LENEIQTYR.S	U	7		583.2974	1164.5803	1164.5775	2.42	0	57	0.00015	1	3982
	R->.<-QSVEADINGLR.R		1	Gln->pyro-Glu (N-term Q)	592.8007	1183.5868	1183.5833	2.92	0	(31)	0.053	1	4246
	R.RVLDELTLTK.A	U	2		594.3525	1186.6905	1186.6921	-1.34	1	35	0.014	1	4279
	R.QSVEADINGLR.R		3		601.3136	1200.6126	1200.6098	2.33	0	63	3.8e-005	1	4489
	R.LKYENEVALR.Q	U	5		412.2309	1233.6708	1233.6717	-0.74	1	(50)	0.00055	1	4861
	R.LKYENEVALR.Q	U	6		617.8428	1233.6711	1233.6717	-0.47	1	55	0.00018	1	4863
	R.SLLEGEGSSGGGGR.G	U	5		631.8022	1261.5899	1261.5899	0.07	0	72	3.5e-006	1	5228
	K.NHEEE->M<-KDLR.N	U	3	Oxidation (M)	439.5350	1315.5831	1315.5826	0.35	1	24	0.21	1	6021
	R->.<-QSVEADINGLRR.V		2	Gln->pyro-Glu (N-term Q)	670.8494	1339.6843	1339.6844	-0.08	1	(20)	0.74	1	6291
	R.QSVEADINGLRR.V		3		679.3644	1356.7142	1356.7110	2.40	1	(31)	0.074	1	6532
	R.QSVEADINGLRR.V		3		453.2455	1356.7146	1356.7110	2.70	1	36	0.021	1	6534
	R.SQYEQLAEQNR.K	U	1		455.8845	1364.6318	1364.6320	-0.14	0	(2)	30	2	6619
	R.SQYEQLAEQNR.K	U	3		683.3242	1364.6339	1364.6320	1.37	0	57	0.00011	1	6622
	K->.<-QSLEASLAETEGR.Y	U	3	Gln->pyro-Glu (N-term Q)	687.3319	1372.6491	1372.6470	1.55	0	(58)	7.2e-005	1	6680
	R.ALEESNYELEGK.I	U	5		691.3285	1380.6425	1380.6408	1.24	0	74	7e-006	1	6762
	K.QSLEASLAETEGR.Y	U	6		695.8456	1389.6766	1389.6736	2.20	0	100	6.6e-009	1	6899
	K.QSLEASLAETEGR.Y	U	1		464.2330	1389.6771	1389.6736	2.54	0	(15)	2	1	6902
	K.IRLENEIQTYR.S	U	7		478.9291	1433.7653	1433.7626	1.87	1	(51)	0.00073	1	7532
	K.IRLENEIQTYR.S	U	4		717.8900	1433.7655	1433.7626	1.98	1	73	4.7e-006	1	7535
	R.SQYEQLAEQNRK.D	U	5		747.3715	1492.7284	1492.7270	0.93	1	60	7.3e-005	1	8461
	R.SQYEQLAEQNRK.D	U	6		498.5837	1492.7294	1492.7270	1.62	1	(50)	0.0007	1	8466
	R.SGGGGGGGGCGGGGGVSSLR.I	U	1		775.3411	1548.6676	1548.6700	-1.56	0	13	0.75	1	9085
	K.GSLGGGFSSGGFSGGSFSR.G	U	5		854.3896	1706.7646	1706.7649	-0.16	0	106	7.2e-010	1	11025
	K.GSLGGGFSSGGFSGGSFSR.G	U	1		569.9294	1706.7665	1706.7649	0.93	0	(2)	21	1	11026
	K.ELTTEIDNNIEQISSYK.S	U	3		998.9910	1995.9675	1995.9636	1.94	0	70	6.2e-006	1	13567
	R.AETECQNTEYQQLLDIK.I	U	3		694.9942	2081.9608	2081.9575	1.56	0	(29)	0.094	1	14063
	R.AETECQNTEYQQLLDIK.I	U	3		1041.9882	2081.9618	2081.9575	2.04	0	96	2e-008	1	14064
	K.SKELTTEIDNNIEQISSYK.S	U	1		1106.5535	2211.0924	2211.0906	0.80	1	102	4.4e-009	1	14608
	K.SKELTTEIDNNIEQISSYK.S	U	2		738.0397	2211.0972	2211.0906	2.97	1	(52)	0.00044	1	14609
	R.GSSGGGCFGGSSGGYGGLGGFGGGSFR.G	U	2		1171.9941	2341.9737	2341.9771	-1.46	0	(33)	0.0039	1	15068
	R.GSSGGGCFGGSSGGYGGLGGFGGGSFR.G	U	2		781.6674	2341.9803	2341.9771	1.33	0	58	1.5e-005	1	15070
	R.NVSTGDVNVE->M<-NAAPGVDLTQLLNN->M<-R.S	U	1	2 Oxidation (M)	968.7947	2903.3624	2903.3753	-4.45	0	56	0.00025	1	16608
tr|H6VRF8|H6VRF8_HUMAN	KRT1	Cytokeratin-1 OS=Homo sapiens OX=9606 GN=KRT1 PE=3 SV=1	66184	2424	153(88)	36(27)	5.31	50%	H6VRF8_uniprot
	Peptide	Unique	Matches	Modification	Observed	Mr(expt)	Mr(calc)	ppm	Miss	Score	Expect	Rank	Query
	R.LDSELK.N		1		352.6951	703.3756	703.3752	0.64	0	8	13	8	16
	K.SISISVAR.G		4		416.7474	831.4803	831.4814	-1.36	0	31	0.058	1	706
	R.SLVNLGGSK.S		4		437.7537	873.4928	873.4920	0.98	0	43	0.0044	1	1061
	K.IEISELNR.V		5		487.2697	972.5248	972.5240	0.86	0	59	0.0001	1	1858
	K.DVDGAY->M<-TK.V		1	Oxidation (M)	508.2240	1014.4334	1014.4328	0.62	0	18	0.22	1	2138
	R.TLLEGEESR.M		3		517.2613	1032.5081	1032.5087	-0.56	0	40	0.0059	1	2404
	K.AQYEDIAQK.S		5		533.2652	1064.5158	1064.5138	1.92	0	37	0.0099	1	2717
	K.YEDEINKR.T		3		533.7623	1065.5100	1065.5090	0.88	1	46	0.0015	1	2737
	R.LRSEIDNVK.K		1		358.5364	1072.5874	1072.5876	-0.23	1	8	15	1	2756
	K.AEAESLYQSK.Y		3		563.2759	1124.5373	1124.5349	2.14	0	44	0.002	1	3465
	R.DYQEL->M<-NTK.L		3	Oxidation (M)	579.2612	1156.5078	1156.5070	0.66	0	18	0.33	1	3889
	K.YEELQITAGR.H		13		590.3057	1178.5969	1178.5931	3.21	0	65	2.3e-005	1	4214
	R.LRSEIDNVKK.Q		4		601.3482	1200.6819	1200.6826	-0.61	2	(22)	0.42	1	4496
	R.LRSEIDNVKK.Q		5		401.2348	1200.6827	1200.6826	0.05	2	34	0.024	1	4498
	R.TNAENEFVTIK.K		5		633.3222	1264.6298	1264.6299	-0.05	0	53	0.00035	1	5276
	K.NMQDMVEDYR.N		1		650.7695	1299.5245	1299.5224	1.66	0	(8)	1.2	1	5778
	R.SLDLDSIIAEVK.A	U	1		434.9103	1301.7091	1301.7078	0.98	0	(19)	0.94	1	5810
	R.SLDLDSIIAEVK.A	U	4		651.8632	1301.7119	1301.7078	3.12	0	88	1.2e-007	1	5812
	R.NKYEDEINKR.T		8		436.8902	1307.6489	1307.6469	1.48	2	65	3.1e-005	1	5906
	R.NKYEDEINKR.T		5		654.8318	1307.6490	1307.6469	1.61	2	(24)	0.36	1	5907
	K.NMQD->M<-VEDYR.N		1	Oxidation (M)	658.7672	1315.5197	1315.5173	1.88	0	(7)	1.2	1	6016
	K.N->M<-QD->M<-VEDYR.N		4	2 Oxidation (M)	666.7645	1331.5144	1331.5122	1.65	0	43	0.00023	1	6224
	K.SKAEAESLYQSK.Y		3		670.8386	1339.6626	1339.6619	0.49	1	68	1.2e-005	1	6282
	K.SKAEAESLYQSK.Y		2		447.5616	1339.6631	1339.6619	0.90	1	(8)	11	1	6284
	K.LNDLEDALQQAK.E		5		679.3511	1356.6877	1356.6885	-0.55	0	76	1.8e-006	1	6522
	K.SLNNQFASFIDK.V		2		692.3500	1382.6855	1382.6830	1.82	0	65	2.1e-005	1	6793
	R.TNAENEFVTIKK.D		4		465.2466	1392.7178	1392.7249	-5.06	1	60	6e-005	1	6936
	R.TNAENEFVTIKK.D		2		697.3683	1392.7221	1392.7249	-1.95	1	(56)	0.00014	1	6940
	K.WELLQQVDTSTR.T		3		738.3793	1474.7441	1474.7416	1.70	0	77	1.3e-006	1	8201
	R.FLEQQNQVLQTK.W		2		492.6009	1474.7808	1474.7780	1.94	0	(10)	15	1	8210
	R.FLEQQNQVLQTK.W		8		738.3978	1474.7811	1474.7780	2.12	0	68	2.4e-005	1	8212
	K.NKLNDLEDALQQAK.E		2		800.4210	1598.8275	1598.8264	0.71	1	52	0.0004	1	9767
	K.NKLNDLEDALQQAK.E		1		533.9505	1598.8297	1598.8264	2.07	1	(49)	0.001	1	9768
	K.SLNNQFASFIDKVR.F		1		819.9344	1637.8542	1637.8525	1.03	1	103	3.3e-009	1	10224
	K.SLNNQFASFIDKVR.F		1		546.9589	1637.8548	1637.8525	1.35	1	(76)	1.5e-006	1	10225
	R.SGGGFSSGSAGIINYQR.R		2		829.4009	1656.7872	1656.7856	0.97	0	81	5.1e-007	1	10422
	R.SLVNLGGSKSISISVAR.G		1		563.3297	1686.9673	1686.9628	2.66	1	36	0.0045	1	10785
	K->.<-QISNLQQSISDAEQR.G		3	Gln->pyro-Glu (N-term Q)	850.4181	1698.8216	1698.8173	2.56	0	(72)	3e-006	1	10930
	K.QISNLQQSISDAEQR.G		6		858.9291	1715.8437	1715.8438	-0.05	0	95	1.9e-008	1	11106
	K.QISNLQQSISDAEQR.G		3		572.9564	1715.8473	1715.8438	2.01	0	(50)	0.00063	1	11110
	R.FSSCGGGGGSFGAGGGFGSR.S		3		883.3703	1764.7260	1764.7275	-0.82	0	5	2.2	1	11616
	K.KQISNLQQSISDAEQR.G		1		615.6573	1843.9502	1843.9388	6.21	1	20	0.79	1	12393
	K.LNDLEDALQQAKEDLAR.L		1		648.0022	1940.9848	1940.9803	2.31	1	30	0.074	1	13181
	R.THNLEPYFESFINNLR.R		1		665.3329	1992.9768	1992.9693	3.76	0	40	0.0074	1	13538
	R.THNLEPYFESFINNLR.R		1		997.4973	1992.9799	1992.9693	5.32	0	(37)	0.013	1	13539
	K.AEAESLYQSKYEELQITAGR.H		1		762.7117	2285.1134	2285.1175	-1.81	1	35	0.048	1	14849
	R.GGGGGGYGSGGSSYGSGGGSYGSGGGGGGGR.G		3		795.3214	2382.9424	2382.9447	-0.95	0	49	3.1e-005	1	15255
	R.GGGGGGYGSGGSSYGSGGGSYGSGGGGGGGR.G		2		1192.4821	2382.9496	2382.9447	2.06	0	(35)	0.00074	1	15259
	K.SKAEAESLYQSKYEELQITAGR.H		2		834.4210	2500.2411	2500.2445	-1.37	2	38	0.0096	1	15887
	K.SKAEAESLYQSKYEELQITAGR.H		2		626.0687	2500.2458	2500.2445	0.54	2	(13)	2.8	1	15890
	R.->M<-SGECAPNVSVSVSTSHTTISGGGSR.G		1	Oxidation (M)	861.0586	2580.1541	2580.1545	-0.13	0	2	13	1	16087
tr|H6VRG2|H6VRG2_HUMAN	KRT1	Cytokeratin-1 OS=Homo sapiens OX=9606 GN=KRT1 PE=3 SV=1	66197	2306	149(86)	36(27)	5.01	50%	H6VRG2_uniprot
	Peptide	Unique	Matches	Modification	Observed	Mr(expt)	Mr(calc)	ppm	Miss	Score	Expect	Rank	Query
	R.LDSELK.N		1		352.6951	703.3756	703.3752	0.64	0	8	13	8	16
	K.SISISVAR.G		4		416.7474	831.4803	831.4814	-1.36	0	31	0.058	1	706
	R.SLVNLGGSK.S		4		437.7537	873.4928	873.4920	0.98	0	43	0.0044	1	1061
	K.IEISELNR.V		5		487.2697	972.5248	972.5240	0.86	0	59	0.0001	1	1858
	K.DVDGAY->M<-TK.V		1	Oxidation (M)	508.2240	1014.4334	1014.4328	0.62	0	18	0.22	1	2138
	R.TLLEGEESR.M		3		517.2613	1032.5081	1032.5087	-0.56	0	40	0.0059	1	2404
	K.AQYEDIAQK.S		5		533.2652	1064.5158	1064.5138	1.92	0	37	0.0099	1	2717
	K.YEDEINKR.T		3		533.7623	1065.5100	1065.5090	0.88	1	46	0.0015	1	2737
	R.LRSEIDNVK.K		1		358.5364	1072.5874	1072.5876	-0.23	1	8	15	1	2756
	K.AEAESLYQSK.Y		3		563.2759	1124.5373	1124.5349	2.14	0	44	0.002	1	3465
	R.DYQEL->M<-NTK.L		3	Oxidation (M)	579.2612	1156.5078	1156.5070	0.66	0	18	0.33	1	3889
	K.YEELQITAGR.H		13		590.3057	1178.5969	1178.5931	3.21	0	65	2.3e-005	1	4214
	R.LRSEIDNVKK.Q		4		601.3482	1200.6819	1200.6826	-0.61	2	(22)	0.42	1	4496
	R.LRSEIDNVKK.Q		5		401.2348	1200.6827	1200.6826	0.05	2	34	0.024	1	4498
	R.TNAENEFVTIK.K		5		633.3222	1264.6298	1264.6299	-0.05	0	53	0.00035	1	5276
	K.NMQDMVEDYR.N		1		650.7695	1299.5245	1299.5224	1.66	0	(8)	1.2	1	5778
	R.NKYEDEINKR.T		8		436.8902	1307.6489	1307.6469	1.48	2	65	3.1e-005	1	5906
	R.NKYEDEINKR.T		5		654.8318	1307.6490	1307.6469	1.61	2	(24)	0.36	1	5907
	K.NMQD->M<-VEDYR.N		1	Oxidation (M)	658.7672	1315.5197	1315.5173	1.88	0	(7)	1.2	1	6016
	R.NLDLDSIIAEVK.A		1		665.3683	1328.7221	1328.7187	2.58	0	62	0.00011	1	6207
	K.N->M<-QD->M<-VEDYR.N		4	2 Oxidation (M)	666.7645	1331.5144	1331.5122	1.65	0	43	0.00023	1	6224
	K.SKAEAESLYQSK.Y		3		670.8386	1339.6626	1339.6619	0.49	1	68	1.2e-005	1	6282
	K.SKAEAESLYQSK.Y		2		447.5616	1339.6631	1339.6619	0.90	1	(8)	11	1	6284
	K.LNDLEDALQQAK.E		5		679.3511	1356.6877	1356.6885	-0.55	0	76	1.8e-006	1	6522
	K.SLNNQFASFIDK.V		2		692.3500	1382.6855	1382.6830	1.82	0	65	2.1e-005	1	6793
	R.TNAENEFVTIKK.D		4		465.2466	1392.7178	1392.7249	-5.06	1	60	6e-005	1	6936
	R.TNAENEFVTIKK.D		2		697.3683	1392.7221	1392.7249	-1.95	1	(56)	0.00014	1	6940
	K.WELLQQVDTSTR.T		3		738.3793	1474.7441	1474.7416	1.70	0	77	1.3e-006	1	8201
	R.FLEQQNQVLQTK.W		2		492.6009	1474.7808	1474.7780	1.94	0	(10)	15	1	8210
	R.FLEQQNQVLQTK.W		8		738.3978	1474.7811	1474.7780	2.12	0	68	2.4e-005	1	8212
	K.NKLNDLEDALQQAK.E		2		800.4210	1598.8275	1598.8264	0.71	1	52	0.0004	1	9767
	K.NKLNDLEDALQQAK.E		1		533.9505	1598.8297	1598.8264	2.07	1	(49)	0.001	1	9768
	K.SLNNQFASFIDKVR.F		1		819.9344	1637.8542	1637.8525	1.03	1	103	3.3e-009	1	10224
	K.SLNNQFASFIDKVR.F		1		546.9589	1637.8548	1637.8525	1.35	1	(76)	1.5e-006	1	10225
	R.SGGGFSSGSAGIINYQR.R		2		829.4009	1656.7872	1656.7856	0.97	0	81	5.1e-007	1	10422
	R.SLVNLGGSKSISISVAR.G		1		563.3297	1686.9673	1686.9628	2.66	1	36	0.0045	1	10785
	K->.<-QISNLQQSISDAEQR.G		3	Gln->pyro-Glu (N-term Q)	850.4181	1698.8216	1698.8173	2.56	0	(72)	3e-006	1	10930
	K.QISNLQQSISDAEQR.G		6		858.9291	1715.8437	1715.8438	-0.05	0	95	1.9e-008	1	11106
	K.QISNLQQSISDAEQR.G		3		572.9564	1715.8473	1715.8438	2.01	0	(50)	0.00063	1	11110
	R.FSSCGGGGGSFGAGGGFGSR.S		3		883.3703	1764.7260	1764.7275	-0.82	0	5	2.2	1	11616
	K.KQISNLQQSISDAEQR.G		1		615.6573	1843.9502	1843.9388	6.21	1	20	0.79	1	12393
	K.LNDLEDALQQAKEDLAR.L		1		648.0022	1940.9848	1940.9803	2.31	1	30	0.074	1	13181
	R.THNLEPYFESFINNLR.R		1		665.3329	1992.9768	1992.9693	3.76	0	40	0.0074	1	13538
	R.THNLEPYFESFINNLR.R		1		997.4973	1992.9799	1992.9693	5.32	0	(37)	0.013	1	13539
	K.AEAESLYQSKYEELQITAGR.H		1		762.7117	2285.1134	2285.1175	-1.81	1	35	0.048	1	14849
	R.GGGGGGYGSGGSSYGSGGGSYGSGGGGGGGR.G		3		795.3214	2382.9424	2382.9447	-0.95	0	49	3.1e-005	1	15255
	R.GGGGGGYGSGGSSYGSGGGSYGSGGGGGGGR.G		2		1192.4821	2382.9496	2382.9447	2.06	0	(35)	0.00074	1	15259
	K.SKAEAESLYQSKYEELQITAGR.H		2		834.4210	2500.2411	2500.2445	-1.37	2	38	0.0096	1	15887
	K.SKAEAESLYQSKYEELQITAGR.H		2		626.0687	2500.2458	2500.2445	0.54	2	(13)	2.8	1	15890
	R.->M<-SGECAPNVSVSVSTSHTTISGGGSR.G		1	Oxidation (M)	861.0586	2580.1541	2580.1545	-0.13	0	2	13	1	16087
tr|H0YA56|H0YA56_HUMAN	BAX	Apoptosis regulator BAX (Fragment) OS=Homo sapiens OX=9606 GN=BAX PE=1 SV=1	14211	2145	84(63)	6(5)	9.64	46%	H0YA56_uniprot
	Peptide	Unique	Matches	Modification	Observed	Mr(expt)	Mr(calc)	ppm	Miss	Score	Expect	Rank	Query
	K.VPELIR.T		24		363.7284	725.4423	725.4436	-1.75	0	35	0.0046	1	68
	R.VVALFYFASK.L		12		572.8238	1143.6330	1143.6328	0.17	0	52	0.00052	1	3742
	R.GMIAAVDTDSPR.E	U	4		616.8019	1231.5892	1231.5867	2.05	0	(17)	1.1	1	4828
	R.G->M<-IAAVDTDSPR.E	U	3	Oxidation (M)	624.7983	1247.5820	1247.5816	0.32	0	57	8.6e-005	1	5060
	K.ALCTKVPELIR.T		1		433.9200	1298.7381	1298.7380	0.07	1	17	1.3	1	5776
	R.TIMGWTLDFLR.E		3		676.8570	1351.6994	1351.6958	2.65	0	(63)	4.3e-005	1	6473
	R.TI->M<-GWTLDFLR.E		1	Oxidation (M)	456.9039	1367.6900	1367.6908	-0.59	0	(22)	1.7	1	6654
	R.TI->M<-GWTLDFLR.E		6	Oxidation (M)	684.8552	1367.6958	1367.6908	3.66	0	66	6.2e-005	1	6660
	R.VAADMFSDGNFNWGR.V		3		843.8687	1685.7229	1685.7256	-1.65	0	(96)	4.5e-009	1	10763
	R.VAAD->M<-FSDGNFNWGR.V		5	Oxidation (M)	568.2486	1701.7240	1701.7206	2.00	0	(58)	2.4e-005	1	10977
	R.VAAD->M<-FSDGNFNWGR.V		22	Oxidation (M)	851.8693	1701.7241	1701.7206	2.07	0	137	2.9e-013	1	10978
sp|P35908|K22E_HUMAN	KRT2	Keratin, type II cytoskeletal 2 epidermal OS=Homo sapiens OX=9606 GN=KRT2 PE=1 SV=2	65678	1104	82(38)	27(18)	1.79	41%	P35908_uniprot
	Peptide	Unique	Matches	Modification	Observed	Mr(expt)	Mr(calc)	ppm	Miss	Score	Expect	Rank	Query
	K.FASFIDK.V		2		414.2193	826.4241	826.4225	1.94	0	55	0.00016	1	690
	R.SLVGLGGTK.S	U	2		416.2511	830.4877	830.4862	1.84	0	33	0.037	1	700
	K.IEISELNR.V		5		487.2697	972.5248	972.5240	0.86	0	59	0.0001	1	1858
	R.LQGEIAHVK.K	U	1		497.7884	993.5622	993.5607	1.46	0	30	0.037	1	2039
	R.YLDGLTAER.T	U	1		519.2679	1036.5213	1036.5189	2.34	0	41	0.0051	1	2412
	K.YEDEINKR.T		3		533.7623	1065.5100	1065.5090	0.88	1	46	0.0015	1	2737
	K.FASFIDKVR.F		3		361.5382	1081.5929	1081.5920	0.80	1	(26)	0.14	1	2828
	K.FASFIDKVR.F		2		541.8049	1081.5953	1081.5920	3.03	1	57	8.6e-005	1	2832
	K.DVDNAY->M<-IK.V	U	2	Oxidation (M)	542.7533	1083.4920	1083.4906	1.29	0	23	0.15	1	2846
	K.AQYEEIAQR.S		1		554.2770	1106.5394	1106.5356	3.44	0	39	0.0078	1	3201
	R.KLLEGEECR.M		1		378.5261	1132.5564	1132.5546	1.52	1	(0)	66	2	3572
	R.KLLEGEECR.M		2		567.2858	1132.5570	1132.5546	2.09	1	27	0.15	1	3573
	R.DYQEL->M<-NVK.L		1	Oxidation (M)	578.2718	1154.5291	1154.5278	1.21	0	14	1.7	1	3871
	K.YEELQVTVGR.H	U	8		597.3132	1192.6119	1192.6088	2.61	0	62	4.9e-005	1	4364
	K.KYEDEINKR.T		4		398.8752	1193.6036	1193.6040	-0.32	2	50	0.00076	1	4374
	K.KYEDEINKR.T		2		597.8095	1193.6045	1193.6040	0.39	2	(9)	9.5	1	4375
	K.GGSISGGGYGSGGGK.H	U	1		599.2805	1196.5464	1196.5422	3.48	0	27	0.071	1	4422
	R.TAAENDFVTLK.K	U	3		604.8129	1207.6113	1207.6085	2.36	0	42	0.0046	1	4624
	R.GFSSGSAVVSGGSR.R	U	3		627.8054	1253.5962	1253.6001	-3.10	0	78	8.4e-007	1	5125
	R.HGGGGGGFGGGGFGSR.S	U	3		660.7930	1319.5715	1319.5756	-3.11	0	(28)	0.067	1	6067
	R.HGGGGGGFGGGGFGSR.S	U	3		440.8656	1319.5751	1319.5756	-0.41	0	40	0.0045	1	6069
	K.NVQDAIADAEQR.G	U	4		665.3251	1328.6357	1328.6320	2.77	0	80	4.9e-007	1	6204
	R.NLDLDSIIAEVK.A		1		665.3683	1328.7221	1328.7187	2.58	0	62	0.00011	1	6207
	R.TAAENDFVTLKK.D	U	2		668.8582	1335.7019	1335.7034	-1.14	1	18	0.89	1	6255
	K.LNDLEEALQQAK.E	U	2		686.3581	1370.7016	1370.7041	-1.82	0	63	3.6e-005	1	6668
	R.SKEEAEALYHSK.Y	U	5		464.5650	1390.6732	1390.6728	0.26	1	23	0.31	1	6910
	K.VDLLNQEIEFLK.V	U	2		730.9042	1459.7938	1459.7922	1.07	0	111	5.6e-010	1	7956
	R.FLEQQNQVLQTK.W		2		492.6009	1474.7808	1474.7780	1.94	0	(10)	15	1	8210
	R.FLEQQNQVLQTK.W		8		738.3978	1474.7811	1474.7780	2.12	0	68	2.4e-005	1	8212
	R.NKLNDLEEALQQAK.E	U	1		538.6223	1612.8451	1612.8420	1.93	1	19	0.87	1	9917
	R.GSSSGGGYSSGSSSYGSGGR.Q	U	1		870.8549	1739.6952	1739.6983	-1.81	0	1	1.7	1	11370
	R.TSQNSELNNMQDLVEDYK.K	U	1		1064.4746	2126.9347	2126.9426	-3.73	0	26	0.056	1	14308
sp|P35527|K1C9_HUMAN	KRT9	Keratin, type I cytoskeletal 9 OS=Homo sapiens OX=9606 GN=KRT9 PE=1 SV=3	62255	830	72(35)	20(15)	1.66	33%	P35527_uniprot
	Peptide	Unique	Matches	Modification	Observed	Mr(expt)	Mr(calc)	ppm	Miss	Score	Expect	Rank	Query
	R.LASYLDK.V		5		405.2227	808.4309	808.4330	-2.67	0	55	0.00017	1	519
	R.MTLDDFR.I	U	3		449.2105	896.4064	896.4062	0.23	0	49	0.00047	1	1186
	R.->M<-TLDDFR.I	U	5	Oxidation (M)	457.2088	912.4030	912.4011	2.04	0	(40)	0.0015	1	1339
	K.IQDWYDK.K	U	1		484.2299	966.4452	966.4447	0.50	0	1	32	1	1798
	K.TLLDIDNTR.M	U	7		530.7867	1059.5589	1059.5560	2.74	0	58	0.00015	1	2631
	K.STMQELNSR.L	U	2		533.2536	1064.4926	1064.4920	0.58	0	46	0.0014	1	2711
	K.FE->M<-EQNLR.Q	U	1	Oxidation (M)	541.7491	1081.4837	1081.4862	-2.29	0	7	6.8	1	2821
	K.IQDWYDKK.G	U	1		548.2775	1094.5404	1094.5396	0.68	1	3	32	1	2999
	R->.<-QEYEQLIAK.N	U	2	Gln->pyro-Glu (N-term Q)	552.7835	1103.5523	1103.5499	2.25	0	33	0.039	1	3165
	R.QEYEQLIAK.N	U	2		561.2970	1120.5794	1120.5764	2.72	0	(31)	0.046	1	3433
	R->.<-QGVDADINGLR.Q	U	2	Gln->pyro-Glu (N-term Q)	570.7852	1139.5558	1139.5571	-1.18	0	(49)	0.00072	1	3683
	R.QGVDADINGLR.Q	U	3		579.3012	1156.5879	1156.5836	3.65	0	53	0.00025	1	3893
	R->.<-QVLDNLTMEK.S	U	1	Gln->pyro-Glu (N-term Q)	587.2952	1172.5758	1172.5747	0.91	0	(6)	14	1	4106
	R->.<-QVLDNLT->M<-EK.S	U	1	Gln->pyro-Glu (N-term Q); Oxidation (M)	595.2889	1188.5632	1188.5696	-5.41	0	(17)	0.84	1	4286
	R.QVLDNLTMEK.S	U	1		595.8093	1189.6040	1189.6013	2.30	0	(21)	0.58	1	4297
	R.QVLDNLT->M<-EK.S	U	2	Oxidation (M)	603.8051	1205.5957	1205.5962	-0.42	0	38	0.011	1	4574
	R.SGGGGGGGLGSGGSIR.S	U	4		616.8023	1231.5901	1231.5906	-0.40	0	66	1.3e-005	1	4830
	R.FSSSSGYGGGSSR.V	U	4		618.2678	1234.5211	1234.5215	-0.30	0	80	1e-007	1	4875
	R.IKFEMEQNLR.Q	U	2		436.5647	1306.6724	1306.6703	1.56	1	(18)	1.1	1	5892
	R.IKFE->M<-EQNLR.Q	U	2	Oxidation (M)	662.3409	1322.6672	1322.6652	1.49	1	(34)	0.023	1	6139
	R.IKFE->M<-EQNLR.Q	U	3	Oxidation (M)	441.8964	1322.6674	1322.6652	1.66	1	38	0.0099	1	6142
	K.VQALEEANNDLENK.I	U	3		793.8862	1585.7579	1585.7583	-0.27	0	79	7.9e-007	1	9593
	R.GGSGGSYGGGGSGGGYGGGSGSR.G	U	2		896.3693	1790.7240	1790.7205	1.94	0	79	5.7e-008	1	11794
	R.HGVQELEIELQSQLSK.K	U	1		613.3270	1836.9591	1836.9581	0.53	0	37	0.011	1	12261
	K.TLNDMRQEYEQLIAK.N	U	1		926.4699	1850.9253	1850.9196	3.06	1	7	20	1	12449
	K.TLND->M<-RQEYEQLIAK.N	U	1	Oxidation (M)	934.4660	1866.9174	1866.9145	1.57	1	(5)	25	1	12581
	K.TLND->M<-RQEYEQLIAK.N	U	2	Oxidation (M)	623.3135	1866.9186	1866.9145	2.19	1	(3)	46	1	12582
	K.SDLE->M<-QYETLQEEL->M<-ALKK.N	U	1	2 Oxidation (M)	777.7097	2330.1072	2330.1021	2.16	1	37	0.016	1	15009
	R.LASYLDKVQALEEANNDLENK.I	U	1		793.0695	2376.1867	2376.1808	2.49	1	33	0.069	1	15235
	K.EIETYHNLLEGGQEDFESSGAGK.I	U	2		1255.5701	2509.1256	2509.1245	0.45	0	(3)	13	1	15928
	K.EIETYHNLLEGGQEDFESSGAGK.I	U	4		837.3826	2509.1259	2509.1245	0.56	0	56	6e-005	1	15930
sp|P0DMV8|HS71A_HUMAN	HSPA1A	Heat shock 70 kDa protein 1A OS=Homo sapiens OX=9606 GN=HSPA1A PE=1 SV=1	70294	712	54(25)	22(15)	1.86	36%	P0DMV8_uniprot
	Peptide	Unique	Matches	Modification	Observed	Mr(expt)	Mr(calc)	ppm	Miss	Score	Expect	Rank	Query
	K.VQVSYK.G	U	1		362.2053	722.3960	722.3963	-0.44	0	28	0.051	1	52
	K.DNNLLGR.F		2		401.2137	800.4128	800.4140	-1.55	0	39	0.0054	1	467
	K.ITITNDK.G		2		402.7269	803.4393	803.4389	0.54	0	54	0.00036	1	473
	R.STLEPVEK.A		2		451.7451	901.4756	901.4756	-0.02	0	22	1.5	1	1235
	K.SAVEDEGLK.G	U	2		474.2380	946.4615	946.4607	0.85	0	27	0.13	1	1590
	K.ITITNDKGR.L		1		509.2872	1016.5599	1016.5614	-1.51	1	5	22	1	2188
	K.LLQDFFNGR.D	U	1		555.2921	1108.5695	1108.5665	2.71	0	42	0.0043	1	3229
	K.YKAEDEVQR.E		1		379.8563	1136.5470	1136.5462	0.69	1	(5)	31	1	3619
	K.YKAEDEVQR.E		2		569.2817	1136.5489	1136.5462	2.42	1	16	2.5	1	3627
	K.DAGVIAGLNVLR.I		1		599.3513	1196.6880	1196.6877	0.21	0	59	4.1e-005	1	4432
	K.VEIIANDQGNR.T		2		614.8161	1227.6176	1227.6207	-2.52	0	66	2.1e-005	1	4790
	R.LVNHFVEEFK.R	U	2		421.2252	1260.6538	1260.6503	2.83	0	(18)	1.4	1	5217
	R.LVNHFVEEFK.R	U	1		631.3343	1260.6541	1260.6503	3.08	0	26	0.19	1	5218
	R.FEELCSDLFR.S		2		658.3027	1314.5908	1314.5914	-0.49	0	85	8.4e-008	1	5995
	R.LVNHFVEEFKR.K	U	3		473.2600	1416.7581	1416.7514	4.76	1	28	0.13	1	7281
	K.AQIHDLVLVGGSTR.I	U	2		733.4111	1464.8076	1464.8049	1.84	0	65	1.4e-005	1	8014
	K.AQIHDLVLVGGSTR.I	U	3		489.2770	1464.8092	1464.8049	2.95	0	(28)	0.069	1	8017
	R.TTPSYVAFTDTER.L		4		744.3555	1486.6964	1486.6940	1.61	0	63	2.5e-005	1	8353
	R.ARFEELCSDLFR.S		1		514.9175	1541.7306	1541.7296	0.63	1	(50)	0.0004	1	9027
	R.ARFEELCSDLFR.S		1		771.8732	1541.7319	1541.7296	1.47	1	62	2.9e-005	1	9028
	K.AFYPEEISSMVLTK.M		1		807.9096	1613.8047	1613.8011	2.23	0	(47)	0.0033	1	9922
	K.AFYPEEISS->M<-VLTK.M		1	Oxidation (M)	544.2736	1629.7989	1629.7960	1.76	0	(30)	0.074	1	10122
	K.AFYPEEISS->M<-VLTK.M		2	Oxidation (M)	815.9088	1629.8029	1629.7960	4.27	0	55	0.00024	1	10123
	K.NQVALNPQNTVFDAK.R	U	4		829.9282	1657.8418	1657.8424	-0.37	0	61	5.1e-005	1	10431
	K.ATAGDTHLGGEDFDNR.L		3		838.3704	1674.7262	1674.7234	1.65	0	(27)	0.035	1	10638
	K.ATAGDTHLGGEDFDNR.L		1		559.2502	1674.7289	1674.7234	3.28	0	39	0.0025	1	10639
	K.HWPFQVINDGDKPK.V	U	3		560.9548	1679.8427	1679.8420	0.40	0	28	0.12	1	10703
	R.IINEPTAAAIAYGLDR.T		1		844.4538	1686.8930	1686.8940	-0.59	0	91	5.3e-008	1	10782
	R.IINEPTAAAIAYGLDR.T		1		563.3065	1686.8977	1686.8940	2.19	0	(74)	2.4e-006	1	10783
	K.ELEQVCNPIISGLYQGAGGPGPGGFGAQGPK.G	U	1		1019.1722	3054.4949	3054.4869	2.60	0	78	9.3e-007	1	16776
sp|P13647|K2C5_HUMAN	KRT5	Keratin, type II cytoskeletal 5 OS=Homo sapiens OX=9606 GN=KRT5 PE=1 SV=3	62568	479	48(17)	19(10)	0.95	25%	P13647_uniprot
	Peptide	Unique	Matches	Modification	Observed	Mr(expt)	Mr(calc)	ppm	Miss	Score	Expect	Rank	Query
	R.LDSELR.N		2		366.6980	731.3814	731.3813	0.05	0	36	0.019	1	104
	K.FASFIDK.V		2		414.2193	826.4241	826.4225	1.94	0	55	0.00016	1	690
	R.SLYNLGGSK.R	U	1		469.7523	937.4901	937.4869	3.43	0	20	0.45	1	1517
	R.GRLDSELR.N		2		473.2605	944.5064	944.5039	2.61	1	10	17	1	1581
	R->.<-QLDSIVGER.G		1	Gln->pyro-Glu (N-term Q)	500.2590	998.5034	998.5033	0.17	0	16	1.3	1	2071
	K.YEDEINKR.T		3		533.7623	1065.5100	1065.5090	0.88	1	46	0.0015	1	2737
	K.FASFIDKVR.F		3		361.5382	1081.5929	1081.5920	0.80	1	(26)	0.14	1	2828
	K.FASFIDKVR.F		2		541.8049	1081.5953	1081.5920	3.03	1	57	8.6e-005	1	2832
	K.AQYEEIANR.S	U	2		547.2686	1092.5225	1092.5199	2.38	0	38	0.012	1	2983
	R.ISISTSGGSFR.N	U	3		556.2923	1110.5700	1110.5669	2.80	0	71	5.4e-006	1	3254
	R.KLLEGEECR.L		1		378.5261	1132.5564	1132.5546	1.52	1	(0)	66	2	3572
	R.KLLEGEECR.L		2		567.2858	1132.5570	1132.5546	2.09	1	27	0.15	1	3573
	K.LAELEEALQK.A	U	2		572.3178	1142.6209	1142.6183	2.36	0	17	4.7	1	3736
	K.YEELQQTAGR.H	U	2		597.7919	1193.5692	1193.5676	1.30	0	59	8.1e-005	1	4373
	K.WTLLQEQGTK.T		2		602.3236	1202.6327	1202.6295	2.61	0	32	0.05	1	4547
	R.TEAESWYQTK.Y	U	1		621.7877	1241.5609	1241.5564	3.61	0	3	12	1	4967
	K.RISISTSGGSFR.N	U	1		634.3459	1266.6772	1266.6680	7.25	1	3	24	1	5300
	R.TTAENEFV->M<-LK.K	U	1	Oxidation (M)	649.8197	1297.6248	1297.6224	1.89	0	14	2.3	1	5762
	K.NKYEDEINKR.T		8		436.8902	1307.6489	1307.6469	1.48	2	65	3.1e-005	1	5906
	K.NKYEDEINKR.T		5		654.8318	1307.6490	1307.6469	1.61	2	(24)	0.36	1	5907
	R.NLDLDSIIAEVK.A		1		665.3683	1328.7221	1328.7187	2.58	0	62	0.00011	1	6207
	R.QNLEPLFEQYINNLR.R		1		630.9955	1889.9648	1889.9635	0.68	0	13	4.3	1	12792
sp|P02533|K1C14_HUMAN	KRT14	Keratin, type I cytoskeletal 14 OS=Homo sapiens OX=9606 GN=KRT14 PE=1 SV=4	51872	426	37(20)	14(8)	0.74	28%	P02533_uniprot
	Peptide	Unique	Matches	Modification	Observed	Mr(expt)	Mr(calc)	ppm	Miss	Score	Expect	Rank	Query
	K.ILLDVK.T		2		350.7343	699.4541	699.4531	1.52	0	48	0.00086	1	7
	K.TIEDLR.N		1		373.7059	745.3972	745.3970	0.25	0	5	33	1	137
	R.ILNE->M<-R.D		1	Oxidation (M)	396.2063	790.3981	790.4007	-3.27	0	1	65	1	406
	R.LAADDFR.T		9		404.2027	806.3908	806.3923	-1.75	0	55	0.00015	1	487
	R.LASYLDK.V		5		405.2227	808.4309	808.4330	-2.67	0	55	0.00017	1	519
	R.VLDELTLAR.A		2		515.3016	1028.5887	1028.5866	2.07	0	40	0.0072	1	2363
	R.LASYLDKVR.A		3		532.8077	1063.6009	1063.6026	-1.54	1	37	0.0082	1	2705
	K.VTMQNLNDR.L		3		545.7703	1089.5260	1089.5237	2.10	0	(64)	3e-005	1	2940
	K.VT->M<-QNLNDR.L		4	Oxidation (M)	553.7676	1105.5206	1105.5186	1.82	0	65	1.6e-005	1	3177
	R.TKYETELNLR.M	U	1		633.8384	1265.6622	1265.6615	0.54	1	11	6.1	1	5291
	R.ALEEANADLEVK.I		1		651.3327	1300.6508	1300.6510	-0.18	0	17	1.2	1	5795
	R.EVATNSELVQSGK.S		1		681.3472	1360.6799	1360.6834	-2.57	0	45	0.0022	1	6595
	K.TRLEQEIATYR.R		1		690.3694	1378.7242	1378.7204	2.73	1	1	45	5	6729
	R.APSTYGGGLSVSSSR.F	U	2		713.3564	1424.6982	1424.6896	6.06	0	19	0.84	1	7373
	R.LLEGEDAHLSSSQFSSGSQSSR.D	U	1		770.3606	2308.0600	2308.0567	1.40	0	38	0.0059	1	14929
sp|P05787|K2C8_HUMAN	KRT8	Keratin, type II cytoskeletal 8 OS=Homo sapiens OX=9606 GN=KRT8 PE=1 SV=7	53671	380	34(11)	11(6)	0.61	18%	P05787_uniprot
	Peptide	Unique	Matches	Modification	Observed	Mr(expt)	Mr(calc)	ppm	Miss	Score	Expect	Rank	Query
	K.FASFIDK.V		2		414.2193	826.4241	826.4225	1.94	0	55	0.00016	1	690
	M.SIRVTQK.S	U	1		416.2511	830.4877	830.4974	-11.66	1	5	22	7	700
	R.ISSSSFSR.V	U	1		435.7154	869.4162	869.4243	-9.34	0	0	36	1	997
	R.LQAEIEGLK.G	U	1		500.7883	999.5621	999.5600	2.08	0	9	8.4	1	2081
	K.YEDEINKR.T		3		533.7623	1065.5100	1065.5090	0.88	1	46	0.0015	1	2737
	K.AQYEDIANR.S		1		540.2622	1078.5099	1078.5043	5.16	0	16	1.2	1	2799
	K.FASFIDKVR.F		3		361.5382	1081.5929	1081.5920	0.80	1	(26)	0.14	1	2828
	K.FASFIDKVR.F		2		541.8049	1081.5953	1081.5920	3.03	1	57	8.6e-005	1	2832
	K.LVSESSDVLPK.-	U	4		587.3221	1172.6297	1172.6289	0.74	0	23	1.1	1	4114
	K.NKYEDEINKR.T		8		436.8902	1307.6489	1307.6469	1.48	2	65	3.1e-005	1	5906
	K.NKYEDEINKR.T		5		654.8318	1307.6490	1307.6469	1.61	2	(24)	0.36	1	5907
	R.ASLEAAIADAEQR.G	U	2		672.8397	1343.6648	1343.6681	-2.45	0	48	0.001	1	6334
	R.SN->M<-DN->M<-FESYINNLR.R	U	1	2 Oxidation (M)	940.4044	1878.7943	1878.7876	3.55	0	43	0.00065	1	12702
tr|B3KPS3|B3KPS3_HUMAN		Tubulin alpha chain OS=Homo sapiens OX=9606 PE=2 SV=1	46725	372	18(12)	10(10)	1.12	30%	B3KPS3_uniprot
	Peptide	Unique	Matches	Modification	Observed	Mr(expt)	Mr(calc)	ppm	Miss	Score	Expect	Rank	Query
	K.FDL->M<-YAK.R		1	Oxidation (M)	452.2183	902.4221	902.4208	1.52	0	37	0.018	1	1247
	K.DVNAAIATIK.T		1		508.2940	1014.5735	1014.5709	2.55	0	39	0.012	1	2149
	K.EIIDLVLDR.I		1		543.3144	1084.6142	1084.6128	1.31	0	48	0.00099	1	2874
	R->.<-QLFHPEQLITGK.E		1	Gln->pyro-Glu (N-term Q)	697.3774	1392.7403	1392.7402	0.12	0	30	0.054	1	6948
	R.QLFHPEQLITGK.E		2		705.8914	1409.7683	1409.7667	1.13	0	(8)	6.7	1	7183
	R.QLFHPEQLITGK.E		2		470.9303	1409.7692	1409.7667	1.75	0	(29)	0.066	1	7185
	R.SIQFVDWCPTGFK.V	U	1		792.8803	1583.7459	1583.7443	1.05	0	48	0.00081	1	9555
	R.AVFVDLEPTVIDEVR.T		1		567.9725	1700.8956	1700.8985	-1.72	0	(23)	0.35	1	10952
	R.AVFVDLEPTVIDEVR.T		1		851.4571	1700.8996	1700.8985	0.65	0	79	1e-006	1	10953
	R.IHFPLATYAPVISAEK.A		2		586.3267	1755.9582	1755.9559	1.26	0	(42)	0.0033	1	11526
	R.IHFPLATYAPVISAEK.A		1		878.9869	1755.9592	1755.9559	1.87	0	49	0.00061	1	11527
	R.AVC->M<-LSNTTAIAEAWAR.L		1	Oxidation (M)	940.9540	1879.8934	1879.8920	0.73	0	92	5.7e-008	1	12711
	K.TIGGGDDSFNTFFSETGAGK.H		1		1004.4477	2006.8808	2006.8858	-2.48	0	93	1.3e-008	1	13622
	R->.<-QLFHPEQLITGKEDAANNYAR.G		1	Gln->pyro-Glu (N-term Q)	800.0626	2397.1660	2397.1713	-2.20	1	52	0.00049	1	15335
	R.QLFHPEQLITGKEDAANNYAR.G		1		604.5580	2414.2031	2414.1978	2.16	1	(7)	18	1	15457
tr|A0A384MDY8|A0A384MDY8_HUMAN		Epididymis secretory sperm binding protein OS=Homo sapiens OX=9606 PE=2 SV=1	61770	371	39(14)	19(12)	0.86	34%	A0A384MDY8_uniprot
	Peptide	Unique	Matches	Modification	Observed	Mr(expt)	Mr(calc)	ppm	Miss	Score	Expect	Rank	Query
	K.YGVQADR.V	U	2		404.7020	807.3894	807.3875	2.40	0	42	0.0029	1	511
	K.FGVQTDR.Q	U	1		411.7087	821.4029	821.4032	-0.38	0	68	1.1e-005	1	647
	K.FGVQSER.Q	U	4		411.7090	821.4034	821.4032	0.29	0	50	0.00071	1	648
	K.FGVEQDR.M	U	2		425.7061	849.3977	849.3981	-0.47	0	47	0.00098	1	903
	K.FGVQ->M<-DR.V	U	2	Oxidation (M)	434.7033	867.3921	867.3909	1.42	0	34	0.0083	1	964
	R.ANFENLAK.E	U	1		453.7382	905.4619	905.4606	1.44	0	15	2.3	1	1266
	K.LQLHESQK.D	U	1		491.7700	981.5255	981.5243	1.19	0	11	3.8	1	1896
	K.TVPVEAVTSK.T	U	3		515.7925	1029.5705	1029.5706	-0.10	0	43	0.0051	1	2377
	K.SAVGFEYQGK.T	U	2		543.2689	1084.5232	1084.5189	3.92	0	16	1.1	1	2866
	K.YGVQADRVDK.S	U	1		575.7969	1149.5793	1149.5778	1.30	1	7	13	1	3848
	K.YGIDKDKVDK.S	U	1		590.8144	1179.6143	1179.6135	0.68	2	4	24	1	4226
	R.QDSAAVGFDYK.E	U	2		600.7792	1199.5439	1199.5459	-1.62	0	13	1.5	1	4466
	R.VDQSAVGFEYQGK.T	U	1		714.3396	1426.6646	1426.6729	-5.76	0	29	0.051	1	7405
	K.VDKSAVGFEYQGK.T	U	1		714.3704	1426.7262	1426.7092	11.9	1	12	28	1	7408
	R.YGLFPANYVELR.Q	U	2		721.3812	1440.7478	1440.7401	5.30	0	61	4.8e-005	1	7652
	R.LPSSPVYEDAASFK.A	U	2		755.8757	1509.7368	1509.7351	1.11	0	78	8.8e-007	1	8693
	K.TQTPPVSPAPQPTEER.L	U	2		867.9382	1733.8618	1733.8584	1.94	0	37	0.014	1	11312
	K.NASTFEDVTQVSSAYQK.T	U	2		937.9439	1873.8731	1873.8694	2.01	0	87	8.6e-008	1	12662
	K.NASTFEDVTQVSSAYQK.T	U	1		625.6320	1873.8742	1873.8694	2.59	0	(2)	29	1	12663
	R.GPVSGTEPEPVYSMEAADYR.E	U	1		1077.9871	2153.9596	2153.9575	0.94	0	(9)	3.6	1	14396
	R.GPVSGTEPEPVYSMEAADYR.E	U	1		718.9943	2153.9611	2153.9575	1.67	0	(16)	0.7	1	14397
	R.GPVSGTEPEPVYS->M<-EAADYR.E	U	2	Oxidation (M)	1085.9840	2169.9535	2169.9525	0.47	0	(21)	0.2	1	14468
	R.GPVSGTEPEPVYS->M<-EAADYR.E	U	2	Oxidation (M)	724.3262	2169.9567	2169.9525	1.95	0	32	0.017	1	14470
sp|Q71U36|TBA1A_HUMAN	TUBA1A	Tubulin alpha-1A chain OS=Homo sapiens OX=9606 GN=TUBA1A PE=1 SV=1	50788	366	18(12)	10(10)	1.00	28%	Q71U36_uniprot
	Peptide	Unique	Matches	Modification	Observed	Mr(expt)	Mr(calc)	ppm	Miss	Score	Expect	Rank	Query
	K.FDL->M<-YAK.R		1	Oxidation (M)	452.2183	902.4221	902.4208	1.52	0	37	0.018	1	1247
	K.DVNAAIATIK.T		1		508.2940	1014.5735	1014.5709	2.55	0	39	0.012	1	2149
	K.EIIDLVLDR.I		1		543.3144	1084.6142	1084.6128	1.31	0	48	0.00099	1	2874
	R->.<-QLFHPEQLITGK.E		1	Gln->pyro-Glu (N-term Q)	697.3774	1392.7403	1392.7402	0.12	0	30	0.054	1	6948
	R.QLFHPEQLITGK.E		2		705.8914	1409.7683	1409.7667	1.13	0	(8)	6.7	1	7183
	R.QLFHPEQLITGK.E		2		470.9303	1409.7692	1409.7667	1.75	0	(29)	0.066	1	7185
	R.TIQFVDWCPTGFK.V		1		799.8889	1597.7631	1597.7599	2.01	0	47	0.001	1	9752
	R.AVFVDLEPTVIDEVR.T		1		567.9725	1700.8956	1700.8985	-1.72	0	(23)	0.35	1	10952
	R.AVFVDLEPTVIDEVR.T		1		851.4571	1700.8996	1700.8985	0.65	0	79	1e-006	1	10953
	R.IHFPLATYAPVISAEK.A		2		586.3267	1755.9582	1755.9559	1.26	0	(42)	0.0033	1	11526
	R.IHFPLATYAPVISAEK.A		1		878.9869	1755.9592	1755.9559	1.87	0	49	0.00061	1	11527
	R.AVC->M<-LSNTTAIAEAWAR.L		1	Oxidation (M)	940.9540	1879.8934	1879.8920	0.73	0	92	5.7e-008	1	12711
	K.TIGGGDDSFNTFFSETGAGK.H		1		1004.4477	2006.8808	2006.8858	-2.48	0	93	1.3e-008	1	13622
	R->.<-QLFHPEQLITGKEDAANNYAR.G		1	Gln->pyro-Glu (N-term Q)	800.0626	2397.1660	2397.1713	-2.20	1	52	0.00049	1	15335
	R.QLFHPEQLITGKEDAANNYAR.G		1		604.5580	2414.2031	2414.1978	2.16	1	(7)	18	1	15457
tr|A0A4D5RAC7|A0A4D5RAC7_HUMAN		Tr-type G domain-containing protein OS=Homo sapiens OX=9606 PE=4 SV=1	46523	274	19(8)	9(3)	0.51	22%	A0A4D5RAC7_uniprot
	Peptide	Unique	Matches	Modification	Observed	Mr(expt)	Mr(calc)	ppm	Miss	Score	Expect	Rank	Query
	R.YEEIVK.E	U	1		390.7109	779.4073	779.4065	1.07	0	17	0.86	1	343
	K.EVSTYIK.K	U	1		420.2292	838.4438	838.4436	0.18	0	4	17	1	754
	K.QLIVGVNK.M	U	2		435.7746	869.5346	869.5334	1.31	0	9	3.1	1	1023
	R.QTVAVGVIK.A		1		457.7855	913.5565	913.5597	-3.49	0	25	0.12	1	1358
	R.LPLQDVYK.I		2		488.2803	974.5461	974.5437	2.50	0	29	0.078	1	1871
	K.IGGIGTVPVGR.V		3		513.3098	1024.6051	1024.6030	2.07	0	63	1.3e-005	1	2311
	R.EHALLAYTLGVK.Q	U	1		657.8765	1313.7384	1313.7343	3.09	0	(4)	32	1	5984
	R.EHALLAYTLGVK.Q	U	1		438.9203	1313.7390	1313.7343	3.53	0	19	0.83	1	5985
	K.YYVTIIDAPGHR.D		3		468.9151	1403.7236	1403.7197	2.72	0	(54)	0.0003	1	7101
	K.YYVTIIDAPGHR.D		2		702.8721	1403.7296	1403.7197	7.01	0	60	7.8e-005	1	7104
	R.VETGVLKPG->M<-VVTFAPVNVTTEVK.S		1	Oxidation (M)	1266.1939	2530.3731	2530.3717	0.57	0	(22)	0.28	1	15993
	R.VETGVLKPG->M<-VVTFAPVNVTTEVK.S		1	Oxidation (M)	844.4659	2530.3758	2530.3717	1.62	0	58	6.8e-005	1	15994
tr|A0A075B6Z2|A0A075B6Z2_HUMAN	TRAJ56	T cell receptor alpha joining 56 (Fragment) OS=Homo sapiens OX=9606 GN=TRAJ56 PE=4 SV=1	2220	264	53(28)	1(1)	1.81	38%	A0A075B6Z2_uniprot
	Peptide	Unique	Matches	Modification	Observed	Mr(expt)	Mr(calc)	ppm	Miss	Score	Expect	Rank	Query
	K.GITLSVRP.-	U	53		421.7593	841.5039	841.5022	2.14	0	53	0.0002	1	815
tr|A0A384NYT8|A0A384NYT8_HUMAN		Tubulin beta chain (Fragment) OS=Homo sapiens OX=9606 PE=2 SV=1	49893	213	24(14)	13(9)	1.45	33%	A0A384NYT8_uniprot
	Peptide	Unique	Matches	Modification	Observed	Mr(expt)	Mr(calc)	ppm	Miss	Score	Expect	Rank	Query
	K.TAVCDIPPR.G		1		514.7622	1027.5097	1027.5121	-2.26	0	4	21	1	2339
	K.IREEYPDR.I		1		539.2695	1076.5245	1076.5250	-0.49	1	(14)	4	1	2775
	K.IREEYPDR.I		1		359.8490	1076.5253	1076.5250	0.21	1	21	0.8	1	2777
	K.LAVNMVPFPR.L		1		572.3178	1142.6209	1142.6270	-5.32	0	(0)	2e+002	5	3736
	K.LAVN->M<-VPFPR.L		2	Oxidation (M)	580.3173	1158.6200	1158.6219	-1.71	0	52	0.00058	1	3926
	R.ISEQFTA->M<-FR.R		2	Oxidation (M)	623.3026	1244.5907	1244.5860	3.79	0	23	1	1	5020
	R.KLAVN->M<-VPFPR.L		1	Oxidation (M)	644.3715	1286.7284	1286.7169	8.91	1	0	49	1	5632
	R.ISVYYNEATGGK.Y	U	2		651.3230	1300.6314	1300.6299	1.18	0	31	0.048	1	5793
	R.I->M<-NTFSVVPSPK.V		2	Oxidation (M)	668.3530	1334.6914	1334.6904	0.72	0	58	0.00011	1	6247
	K.EVDEQ->M<-LNVQNK.N		2	Oxidation (M)	731.8463	1461.6781	1461.6769	0.77	0	34	0.016	1	7975
	R.AILVDLEPGTMDSVR.S		1		808.4221	1614.8297	1614.8287	0.61	0	67	1.7e-005	1	9935
	R.LHFFMPGFAPLTSR.G		1		540.9516	1619.8330	1619.8283	2.91	0	(36)	0.021	1	10013
	R.AILVDLEPGT->M<-DSVR.S		2	Oxidation (M)	816.4195	1630.8244	1630.8236	0.49	0	(37)	0.016	1	10130
	R.LHFF->M<-PGFAPLTSR.G		1	Oxidation (M)	546.2826	1635.8261	1635.8232	1.80	0	38	0.011	1	10199
	R.ALTVPELTQQVFDAK.N	U	1		830.4493	1658.8841	1658.8879	-2.30	0	(35)	0.023	1	10447
	R.ALTVPELTQQVFDAK.N	U	1		553.9707	1658.8903	1658.8879	1.41	0	35	0.021	1	10452
	K.NSSYFVEWIPNNVK.T		1		848.9214	1695.8282	1695.8257	1.52	0	38	0.014	1	10887
	K.GHYTEGAELVDSVLDVVR.K		1		653.6673	1957.9801	1957.9745	2.83	0	51	0.00058	1	13264
tr|H0YA55|H0YA55_HUMAN	ALB	Albumin (Fragment) OS=Homo sapiens OX=9606 GN=ALB PE=1 SV=1	53076	204	30(11)	9(6)	0.52	18%	H0YA55_uniprot
	Peptide	Unique	Matches	Modification	Observed	Mr(expt)	Mr(calc)	ppm	Miss	Score	Expect	Rank	Query
	K.LVTDLTK.V	U	8		395.2392	788.4638	788.4644	-0.74	0	41	0.005	1	396
	R.YLYEIAR.R	U	6		464.2515	926.4885	926.4861	2.57	0	35	0.018	1	1410
	K.FQNALLVR.Y	U	1		480.7857	959.5568	959.5552	1.64	0	11	4.2	2	1742
	K.LVAASQAALGL.-	U	1		507.3044	1012.5942	1012.5917	2.50	0	3	21	1	2127
	K.CCTESLVNR.R	U	2		569.7536	1137.4926	1137.4907	1.73	0	40	0.0021	1	3636
	K.YICENQDSISSK.L	U	4		722.3248	1442.6350	1442.6347	0.18	0	27	0.042	1	7672
	K.VPQVSTPTLVEVSR.N	U	2		756.4236	1510.8327	1510.8355	-1.84	0	41	0.0037	1	8707
	K.KVPQVSTPTLVEVSR.N	U	3		820.4725	1638.9305	1638.9305	0.02	1	74	8.5e-007	1	10237
	K.KVPQVSTPTLVEVSR.N	U	2		547.3176	1638.9311	1638.9305	0.35	1	(59)	2.5e-005	1	10238
	R.RPCFSALEVDETYVPK.E	U	1		637.6479	1909.9218	1909.9244	-1.34	0	8	10	1	12968
tr|V9HVZ4|V9HVZ4_HUMAN	HEL-S-162eP	Glyceraldehyde-3-phosphate dehydrogenase OS=Homo sapiens OX=9606 GN=HEL-S-162eP PE=2 SV=1	36201	203	18(5)	9(4)	0.55	40%	V9HVZ4_uniprot
	Peptide	Unique	Matches	Modification	Observed	Mr(expt)	Mr(calc)	ppm	Miss	Score	Expect	Rank	Query
	K.LTG->M<-AFR.V		2	Oxidation (M)	406.2110	810.4074	810.4058	1.95	0	51	0.0003	1	534
	R.LVTRAAFNSGK.V	U	2		582.3218	1162.6290	1162.6458	-14.48	1	5	22	1	3961
	R.GALQNIIPASTGAAK.A	U	3		706.3993	1410.7840	1410.7831	0.69	0	50	0.00048	1	7204
	R.VPTANVSVVDLTCR.L	U	1		510.9364	1529.7875	1529.7872	0.17	0	(25)	0.29	1	8854
	R.VPTANVSVVDLTCR.L	U	2		765.9012	1529.7878	1529.7872	0.40	0	80	8.9e-007	1	8855
	K.VGVNGFGRIGRLVTR.A	U	1		400.9844	1599.9084	1599.9322	-14.84	2	2	21	2	9780
	K.LISWYDNEFGYSNR.V	U	1		882.4066	1762.7986	1762.7951	1.98	0	77	6.9e-007	1	11593
	K.IISNASCTTNCLAPLAK.V	U	2		917.4622	1832.9098	1832.9124	-1.45	0	5	23	1	12214
	R.VIISAPSADAPMFV->M<-GVNHEK.Y	U	1	Oxidation (M)	743.7087	2228.1044	2228.0970	3.34	0	(0)	63	2	14664
	R.VIISAPSADAP->M<-FV->M<-GVNHEK.Y	U	2	2 Oxidation (M)	749.0388	2244.0945	2244.0919	1.15	0	16	1.4	1	14725
	K.VIHDNFGIVEGL->M<-TTVHAITATQK.T	U	1	Oxidation (M)	871.1229	2610.3468	2610.3476	-0.32	0	26	0.15	1	16171
tr|A0A024RBS2|A0A024RBS2_HUMAN	RPLP0	60S acidic ribosomal protein P0 OS=Homo sapiens OX=9606 GN=RPLP0 PE=3 SV=1	34423	193	22(7)	10(5)	1.09	36%	A0A024RBS2_uniprot
	Peptide	Unique	Matches	Modification	Observed	Mr(expt)	Mr(calc)	ppm	Miss	Score	Expect	Rank	Query
	R.FLEGVR.N		4		360.7061	719.3976	719.3966	1.40	0	30	0.12	1	41
	K.LLPHIR.G		3		374.7451	747.4757	747.4755	0.22	0	18	0.19	1	158
	K.SNYFLK.I		1		386.2052	770.3958	770.3963	-0.63	0	10	4.5	1	299
	K.EDLTEIR.D		2		438.2269	874.4392	874.4396	-0.39	0	31	0.085	1	1067
	R.GNVGFVFTK.E		2		484.7651	967.5157	967.5127	3.09	0	32	0.028	1	1807
	K.IIQLLDDYPK.C	U	1		609.3439	1216.6732	1216.6703	2.36	0	70	7.1e-006	1	4735
	K.TSFFQALGITTK.I		1		657.3598	1312.7050	1312.7027	1.78	0	66	1.8e-005	1	5970
	K.EDLTEIRD->M<-LLANK.V		1	Oxidation (M)	559.6218	1675.8437	1675.8450	-0.83	1	14	3.2	1	10664
	K.EDLTEIRD->M<-LLANK.V		1	Oxidation (M)	838.9304	1675.8462	1675.8450	0.67	1	(9)	8.3	1	10665
	R.AGAIAPCEVTVPAQNTGLGPEK.T		1		1090.5538	2179.0931	2179.0943	-0.55	0	(22)	0.39	1	14506
	R.AGAIAPCEVTVPAQNTGLGPEK.T		2		727.3726	2179.0960	2179.0943	0.79	0	33	0.034	1	14507
	K.AFLADPSAFVAAAPVAAATTAAPAAAAAPAK.V	U	1		918.1622	2751.4647	2751.4595	1.88	0	55	0.00012	1	16403
	K.AFLADPSAFVAAAPVAAATTAAPAAAAAPAK.V	U	1		1376.7405	2751.4664	2751.4595	2.50	0	(53)	0.00019	1	16404
	K.AFLADPSAFVAAAPVAAATTAAPAAAAAPAK.V	U	1		688.8741	2751.4672	2751.4595	2.80	0	(29)	0.045	1	16405
sp|P23396|RS3_HUMAN	RPS3	40S ribosomal protein S3 OS=Homo sapiens OX=9606 GN=RPS3 PE=1 SV=2	26842	191	22(8)	12(6)	1.27	53%	P23396_uniprot
	Peptide	Unique	Matches	Modification	Observed	Mr(expt)	Mr(calc)	ppm	Miss	Score	Expect	Rank	Query
	R.QGVLGIK.V	U	1		357.7295	713.4444	713.4436	1.20	0	7	14	1	19
	K.LLGGLAVR.R	U	3		399.7645	797.5144	797.5123	2.60	0	29	0.026	1	456
	K.FVADGIFK.A	U	2		448.7480	895.4815	895.4804	1.26	0	19	0.66	1	1183
	R.FI->M<-ESGAK.G	U	1	Oxidation (M)	449.7211	897.4277	897.4266	1.25	0	1	24	1	1188
	R.TEIIILATR.T	U	4		515.3197	1028.6248	1028.6230	1.82	0	49	0.00034	1	2367
	K.I->M<-LPWDPTGK.I	U	1	Oxidation (M)	587.3038	1172.5931	1172.5900	2.67	0	54	0.00024	1	4110
	R.GLCAIAQAESLR.Y	U	1		644.8363	1287.6580	1287.6605	-1.90	0	39	0.0087	1	5640
	R.ELAEDGYSGVEVR.V	U	3		712.3400	1422.6654	1422.6627	1.91	0	66	9.6e-006	1	7351
	K.KPLPDHVSIVEPK.D	U	2		486.9501	1457.8285	1457.8242	2.93	0	18	0.73	1	7897
	K.DEILPTTPISEQK.G	U	2		735.8898	1469.7650	1469.7613	2.49	0	30	0.07	1	8086
	R.FGFPEGSVELYAEK.V	U	1		786.8825	1571.7505	1571.7508	-0.19	0	54	0.00033	1	9413
	K.GGKPEPPA->M<-PQPVPTA.-	U	1	Oxidation (M)	795.4053	1588.7960	1588.7919	2.55	0	3	34	1	9633
tr|A0A024R814|A0A024R814_HUMAN	RPL7	Ribosomal protein L7, isoform CRA_a OS=Homo sapiens OX=9606 GN=RPL7 PE=3 SV=1	30476	169	20(6)	11(4)	0.68	40%	A0A024R814_uniprot
	Peptide	Unique	Matches	Modification	Observed	Mr(expt)	Mr(calc)	ppm	Miss	Score	Expect	Rank	Query
	K.LAFVIR.I		2		359.7339	717.4533	717.4537	-0.54	0	42	0.00084	1	30
	K.ASIN->M<-LR.I	U	3	Oxidation (M)	410.7228	819.4310	819.4272	4.59	0	27	0.16	1	638
	K.LSSPRGGMK.K		1		466.7558	931.4970	931.4909	6.58	1	2	56	2	1458
	K.SVNELIYK.R		2		483.2680	964.5215	964.5229	-1.50	0	14	2.7	1	1778
	K.EVPAVPETLK.K	U	2		541.8092	1081.6038	1081.6019	1.79	0	28	0.079	1	2833
	R.IALTDNALIAR.S		2		585.8460	1169.6775	1169.6768	0.58	0	67	9.2e-006	1	4076
	K.AGNFYVPAEPK.L	U	2		596.8063	1191.5980	1191.5924	4.68	0	13	3.5	1	4354
	K.EANNFLWPFK.L		1		633.3215	1264.6284	1264.6240	3.44	0	56	0.00016	1	5275
	R.KAGNFYVPAEPK.L	U	1		440.9028	1319.6865	1319.6874	-0.67	1	(4)	29	1	6084
	R.KAGNFYVPAEPK.L	U	2		660.8518	1319.6889	1319.6874	1.20	1	10	6.9	1	6087
	R.IVEPYIAWGYPNLK.S		1		831.9494	1661.8842	1661.8817	1.53	0	50	0.00056	1	10500
	K.YGIIC->M<-EDLIHEIYTVGK.R		1	Oxidation (M)	724.0239	2169.0500	2169.0486	0.63	0	18	1.1	1	14452
tr|B2R491|B2R491_HUMAN	RPS4X	40S ribosomal protein S4 OS=Homo sapiens OX=9606 GN=RPS4X PE=2 SV=1	29807	157	26(6)	13(6)	1.09	45%	B2R491_uniprot
	Peptide	Unique	Matches	Modification	Observed	Mr(expt)	Mr(calc)	ppm	Miss	Score	Expect	Rank	Query
	K.ITDFIK.F	U	3		368.7154	735.4162	735.4167	-0.71	0	15	0.84	1	132
	R.LIYDTK.G	U	3		376.7133	751.4120	751.4116	0.58	0	19	0.42	1	181
	R.IGVITNR.E	U	3		386.7371	771.4597	771.4603	-0.77	0	56	0.00019	1	311
	R.LTIAEER.D	U	1		416.2317	830.4488	830.4498	-1.11	0	49	0.0012	1	698
	R.YPDPLIK.V	U	1		423.2416	844.4687	844.4694	-0.84	0	10	9.8	1	865
	R.LSNIFVIGK.G	U	3		495.8043	989.5940	989.5910	3.04	0	39	0.0049	1	2003
	K.GNKPWISLPR.G	U	1		584.3351	1166.6556	1166.6560	-0.34	0	20	0.33	1	4018
	K.GIPHLVTHDAR.T		3		405.8922	1214.6547	1214.6520	2.23	0	30	0.089	1	4724
	R.HPGSFDVVHVK.D		1		407.8835	1220.6286	1220.6302	-1.33	0	5	24	1	4749
	R.ECLPLIIFLR.N	U	1		637.3709	1272.7271	1272.7264	0.59	0	48	0.00081	1	5420
	K.LRECLPLIIFLR.N	U	1		771.9655	1541.9165	1541.9116	3.20	1	(1)	9.2	1	9034
	K.LRECLPLIIFLR.N	U	1		514.9796	1541.9170	1541.9116	3.53	1	43	0.00055	1	9035
	K.FDTGNLCMVTGGANLGR.I	U	1		891.9212	1781.8278	1781.8189	5.02	0	(4)	20	1	11738
	K.FDTGNLC->M<-VTGGANLGR.I	U	2	Oxidation (M)	899.9149	1797.8152	1797.8138	0.75	0	45	0.00099	1	11862
	R.TDITYPAGF->M<-DVISIDK.T	U	1	Oxidation (M)	951.4650	1900.9154	1900.9128	1.34	0	8	11	1	12893
tr|A0A024RBE8|A0A024RBE8_HUMAN	SLC25A3	Solute carrier family 25 (Mitochondrial carrier phosphate carrier), member 3, isoform CRA_a OS=Homo sapiens OX=9606 GN=SLC25A3 PE=2 SV=1	40389	156	9(2)	5(2)	0.17	13%	A0A024RBE8_uniprot
	Peptide	Unique	Matches	Modification	Observed	Mr(expt)	Mr(calc)	ppm	Miss	Score	Expect	Rank	Query
	R.TVEALYK.F	U	1		412.2301	822.4457	822.4487	-3.64	0	6	11	3	656
	K.FVVPKPR.S	U	2		421.7668	841.5190	841.5174	1.90	0	23	0.17	1	834
	K.GVAPLW->M<-R.Q	U	2	Oxidation (M)	473.2526	944.4907	944.4902	0.51	0	17	3.1	1	1576
	R.IQTQPGYANTLR.D	U	3		681.3633	1360.7121	1360.7099	1.64	0	50	0.0013	1	6601
	K.VLYSN->M<-LGEENTYLWR.T	U	1	Oxidation (M)	1002.4774	2002.9402	2002.9458	-2.83	0	124	2.4e-011	1	13603
tr|A0A2R8YD58|A0A2R8YD58_HUMAN	CSNK2A1	Casein kinase II subunit alpha OS=Homo sapiens OX=9606 GN=CSNK2A1 PE=1 SV=1	44561	152	11(4)	8(3)	0.33	26%	A0A2R8YD58_uniprot
	Peptide	Unique	Matches	Modification	Observed	Mr(expt)	Mr(calc)	ppm	Miss	Score	Expect	Rank	Query
	K.ILENLR.G		2		379.2326	756.4506	756.4494	1.63	0	18	1.1	2	219
	R.FY->M<-YEILK.A	U	2	Oxidation (M)	561.7810	1121.5475	1121.5467	0.69	0	7	11	1	3440
	R.GGPNIITLADIVK.D	U	1		655.8889	1309.7633	1309.7605	2.10	0	4	20	1	5936
	K.QLYQTLTDYDIR.F	U	1		764.8876	1527.7606	1527.7569	2.41	0	38	0.011	1	8834
	R.TPALVFEHVNNTDFK.Q	U	1		866.4377	1730.8609	1730.8628	-1.08	0	9	9.3	1	11275
	R.GGPNIITLADIVKDPVSR.T	U	1		933.0297	1864.0449	1864.0418	1.65	1	(68)	4.1e-006	1	12560
	R.GGPNIITLADIVKDPVSR.T	U	1		622.3562	1864.0468	1864.0418	2.66	1	79	2.9e-007	1	12561
	R.LIDWGLAEFYHPGQEYNVR.V	U	1		769.7109	2306.1108	2306.1120	-0.52	0	33	0.069	1	14920
	R.FVHSENQHLVSPEALDFLDK.L	U	1		582.0447	2324.1496	2324.1437	2.54	0	37	0.015	1	14984
sp|P62424|RL7A_HUMAN	RPL7A	60S ribosomal protein L7a OS=Homo sapiens OX=9606 GN=RPL7A PE=1 SV=2	30148	139	12(4)	8(4)	0.52	23%	P62424_uniprot
	Peptide	Unique	Matches	Modification	Observed	Mr(expt)	Mr(calc)	ppm	Miss	Score	Expect	Rank	Query
	K.LVEAIR.T	U	2		350.7209	699.4273	699.4279	-0.88	0	42	0.0029	1	3
	K.VAPAPAVVK.K	U	1		426.2705	850.5264	850.5276	-1.44	0	10	1.5	1	920
	K.VVNPLFEK.R	U	1		473.2751	944.5355	944.5331	2.58	0	10	7.3	1	1582
	R.HWGGNVLGPK.S	U	2		532.7847	1063.5549	1063.5563	-1.33	0	5	25	1	2702
	R.AGVNTVTTLVENK.K	U	2		673.3713	1344.7281	1344.7249	2.40	0	66	2.9e-005	1	6350
	R.AGVNTVTTLVENKK.A	U	1		491.9486	1472.8241	1472.8199	2.88	1	8	8.9	1	8177
	K.VPPAINQFTQALDR.Q	U	1		523.9521	1568.8346	1568.8311	2.25	0	(27)	0.13	1	9369
	K.VPPAINQFTQALDR.Q	U	1		785.4248	1568.8350	1568.8311	2.53	0	66	1.6e-005	1	9370
	R.LKVPPAINQFTQALDR.Q	U	1		604.3460	1810.0162	1810.0101	3.37	1	38	0.004	1	11984
sp|P30050|RL12_HUMAN	RPL12	60S ribosomal protein L12 OS=Homo sapiens OX=9606 GN=RPL12 PE=1 SV=1	17979	128	8(5)	5(3)	0.99	43%	P30050_uniprot
	Peptide	Unique	Matches	Modification	Observed	Mr(expt)	Mr(calc)	ppm	Miss	Score	Expect	Rank	Query
	K.IGPLGLSPK.K		3		441.2771	880.5397	880.5382	1.72	0	55	2.6e-005	1	1117
	R.CTGGEVGATSALAPK.I		1		709.8522	1417.6898	1417.6871	1.87	0	7	12	1	7287
	R->.<-QAQIEVVPSASALIIK.A		1	Gln->pyro-Glu (N-term Q)	825.4796	1648.9447	1648.9400	2.86	0	44	0.0008	1	10364
	R.QAQIEVVPSASALIIK.A		1		833.9907	1665.9668	1665.9665	0.17	0	(36)	0.0032	1	10549
	K.EILGTAQSVGCNVDGR.H		1		838.4078	1674.8011	1674.7995	0.95	0	38	0.0092	1	10646
	K.HSGNITFDEIVNIAR.Q	U	1		562.6262	1684.8567	1684.8533	2.01	0	31	0.061	1	10760
sp|Q7RTS7|K2C74_HUMAN	KRT74	Keratin, type II cytoskeletal 74 OS=Homo sapiens OX=9606 GN=KRT74 PE=1 SV=2	58229	128	19(4)	7(3)	0.39	8%	Q7RTS7_uniprot
	Peptide	Unique	Matches	Modification	Observed	Mr(expt)	Mr(calc)	ppm	Miss	Score	Expect	Rank	Query
	R.LDSELR.S		2		366.6980	731.3814	731.3813	0.05	0	36	0.019	1	104
	R.LIQRIR.C	U	3		399.7645	797.5144	797.5235	-11.46	1	14	0.77	6	456
	K.FASFIDK.V		2		414.2193	826.4241	826.4225	1.94	0	55	0.00016	1	690
	K.FASFIDKVR.F		3		361.5382	1081.5929	1081.5920	0.80	1	(26)	0.14	1	2828
	K.FASFIDKVR.F		2		541.8049	1081.5953	1081.5920	3.03	1	57	8.6e-005	1	2832
	R.LDSELRS->M<-R.D	U	1	Oxidation (M)	561.7756	1121.5367	1121.5499	-11.75	1	5	15	1	3439
	R.KLLEGEECR.M		1		378.5261	1132.5564	1132.5546	1.52	1	(0)	66	2	3572
	R.KLLEGEECR.M		2		567.2858	1132.5570	1132.5546	2.09	1	27	0.15	1	3573
	R.FLEQQNQVLETK.W		3		738.8917	1475.7688	1475.7620	4.59	0	21	0.65	1	8231
tr|A0A6Q8PFK8|A0A6Q8PFK8_HUMAN	HSPB1	Heat shock protein beta-1 OS=Homo sapiens OX=9606 GN=HSPB1 PE=4 SV=1	21869	123	4(3)	3(3)	0.53	21%	A0A6Q8PFK8_uniprot
	Peptide	Unique	Matches	Modification	Observed	Mr(expt)	Mr(calc)	ppm	Miss	Score	Expect	Rank	Query
	R.LFDQAFGLPR.L		1		582.3149	1162.6153	1162.6135	1.58	0	62	5e-005	1	3954
	R.VSLDVNHFAPDELTVK.T		1		595.3124	1782.9153	1782.9152	0.05	0	(23)	0.35	1	11742
	R.VSLDVNHFAPDELTVK.T		1		892.4652	1782.9159	1782.9152	0.36	0	37	0.014	1	11743
	K.LATQSNEITIPVTFESR.A	U	1		953.5005	1904.9864	1904.9843	1.09	0	82	4.1e-007	1	12928
tr|A2A3R6|A2A3R6_HUMAN	RPS6	40S ribosomal protein S6 OS=Homo sapiens OX=9606 GN=RPS6 PE=2 SV=1	28834	118	8(2)	4(1)	0.12	15%	A2A3R6_uniprot
	Peptide	Unique	Matches	Modification	Observed	Mr(expt)	Mr(calc)	ppm	Miss	Score	Expect	Rank	Query
	K->.<-QGVLTHGR.V	U	1	Gln->pyro-Glu (N-term Q)	425.7297	849.4448	849.4457	-1.08	0	13	3.6	1	905
	K.LIEVDDER.K	U	3		494.7502	987.4858	987.4873	-1.48	0	11	4.8	1	1968
	K.EDDVRQYVVR.K	U	2		639.8267	1277.6389	1277.6364	1.94	1	1	53	2	5509
	K.DIPGLTDTTVPR.R	U	2		642.8433	1283.6720	1283.6722	-0.14	0	78	8.3e-007	1	5580
tr|A0A024R4Q8|A0A024R4Q8_HUMAN	RPS5	Ribosomal protein S5, isoform CRA_a OS=Homo sapiens OX=9606 GN=RPS5 PE=3 SV=1	23033	106	7(2)	5(2)	0.31	20%	A0A024R4Q8_uniprot
	Peptide	Unique	Matches	Modification	Observed	Mr(expt)	Mr(calc)	ppm	Miss	Score	Expect	Rank	Query
	K.YLPHSAGR.Y	U	1		450.7382	899.4619	899.4613	0.62	0	1	37	5	1218
	R.QAVDVSPLR.R	U	1		492.7782	983.5418	983.5400	1.83	0	37	0.0092	1	1927
	R.IGRAGTVRR.Q	U	1		493.3012	984.5879	984.5941	-6.25	2	7	7.6	9	1941
	R->.<-QAVDVSPLRR.V	U	1	Gln->pyro-Glu (N-term Q)	562.3154	1122.6162	1122.6146	1.45	1	(10)	4.8	1	3458
	R.QAVDVSPLRR.V	U	1		380.8886	1139.6438	1139.6411	2.39	1	15	1.2	1	3689
	K.TIAECLADELINAAK.G	U	1		816.4188	1630.8230	1630.8236	-0.37	0	97	1.5e-008	1	10128
	K.TIAECLADELINAAK.G	U	1		544.6151	1630.8233	1630.8236	-0.16	0	(9)	11	1	10129
tr|A0A024R1V4|A0A024R1V4_HUMAN	RPL27	60S ribosomal protein L27 OS=Homo sapiens OX=9606 GN=RPL27 PE=3 SV=1	15788	106	11(4)	7(2)	0.48	47%	A0A024R1V4_uniprot
	Peptide	Unique	Matches	Modification	Observed	Mr(expt)	Mr(calc)	ppm	Miss	Score	Expect	Rank	Query
	K.VKFEER.Y	U	1		404.2221	806.4296	806.4286	1.21	1	14	2.5	1	506
	K.VVLVLAGR.Y	U	2		413.7800	825.5454	825.5436	2.21	0	54	4.9e-005	1	689
	R.YSVDIPLDK.T	U	3		525.2799	1048.5453	1048.5441	1.15	0	52	0.00054	1	2497
	K.DVFRDPALK.R	U	2		530.7927	1059.5708	1059.5713	-0.49	1	6	26	3	2638
	K.DVFRDPALKR.K	U	1		406.2318	1215.6736	1215.6724	0.99	2	14	2.8	1	4730
	K.VYNYNHL->M<-PTR.Y	U	1	Oxidation (M)	475.2309	1422.6710	1422.6714	-0.31	0	9	5.4	1	7352
	K.NIDDGTSDRPYSHALVAGIDR.Y	U	1		568.7811	2271.0952	2271.0880	3.17	0	15	2	1	14816
tr|B3KNL2|B3KNL2_HUMAN	RUVBL2	RuvB-like helicase OS=Homo sapiens OX=9606 GN=RUVBL2 PE=2 SV=1	47603	101	9(3)	7(3)	0.22	22%	B3KNL2_uniprot
	Peptide	Unique	Matches	Modification	Observed	Mr(expt)	Mr(calc)	ppm	Miss	Score	Expect	Rank	Query
	R.AVLIAGQPGTGK.T	U	2		556.3300	1110.6455	1110.6397	5.20	0	13	1.3	1	3264
	K.GTEVQVDDIKR.V	U	1		630.3344	1258.6543	1258.6517	2.01	1	2	44	2	5186
	K.FVQCPDGELQK.R	U	1		660.8194	1319.6242	1319.6180	4.74	0	2	58	1	6076
	R.LLIVSTTPYSEK.D	U	2		675.8795	1349.7445	1349.7442	0.20	0	30	0.043	1	6416
	R.TQGFLALFSGDTGEIK.S	U	1		842.4329	1682.8512	1682.8516	-0.23	0	55	0.00022	1	10728
	R.ALESD->M<-APVLI->M<-ATNR.G	U	1	2 Oxidation (M)	882.4334	1762.8521	1762.8593	-4.07	0	4	44	1	11596
	R.GTSYQSPHGIPIDLLDR.L	U	1		623.6555	1867.9446	1867.9428	0.92	0	63	3.5e-005	1	12592
tr|Q6NZ55|Q6NZ55_HUMAN	RPL13	60S ribosomal protein L13 OS=Homo sapiens OX=9606 GN=RPL13 PE=1 SV=1	24308	100	10(3)	5(3)	0.47	23%	Q6NZ55_uniprot
	Peptide	Unique	Matches	Modification	Observed	Mr(expt)	Mr(calc)	ppm	Miss	Score	Expect	Rank	Query
	K.LILFPR.K	U	3		379.7499	757.4853	757.4850	0.31	0	44	0.0013	1	234
	R.TIGISVDPR.R	U	2		479.2727	956.5309	956.5291	1.91	0	14	2.4	1	1689
	R.VATWFNQPAR.K	U	1		595.3106	1188.6067	1188.6040	2.25	0	13	3.4	1	4288
	K.STESLQANVQR.L	U	2		616.8174	1231.6203	1231.6157	3.79	0	59	0.00011	1	4836
	K.LATQLTGPV->M<-PVR.N	U	2	Oxidation (M)	699.8923	1397.7701	1397.7701	0.02	0	54	0.00024	1	7027
tr|H0YEN5|H0YEN5_HUMAN	RPS2	40S ribosomal protein S2 (Fragment) OS=Homo sapiens OX=9606 GN=RPS2 PE=1 SV=1	21426	99	5(3)	4(3)	0.55	20%	H0YEN5_uniprot
	Peptide	Unique	Matches	Modification	Observed	Mr(expt)	Mr(calc)	ppm	Miss	Score	Expect	Rank	Query
	K.LSIVPVR.R	U	1		392.2585	782.5025	782.5014	1.42	0	41	0.00051	1	352
	K.ATFDAISK.T	U	1		426.7267	851.4389	851.4389	0.02	0	20	0.52	1	928
	K.TYSYLTPDLWK.E	U	1		693.8518	1385.6889	1385.6867	1.62	0	60	6.1e-005	1	6848
	K.SLEEIYLFSLPIK.A		2		776.4416	1550.8686	1550.8596	5.85	0	41	0.0026	1	9156
tr|A0A2R8Y811|A0A2R8Y811_HUMAN	RPS14	40S ribosomal protein S14 (Fragment) OS=Homo sapiens OX=9606 GN=RPS14 PE=1 SV=1	16321	98	5(2)	2(2)	0.46	16%	A0A2R8Y811_uniprot
	Peptide	Unique	Matches	Modification	Observed	Mr(expt)	Mr(calc)	ppm	Miss	Score	Expect	Rank	Query
	K.TPGPGAQSALR.A	U	2		527.7866	1053.5587	1053.5567	1.89	0	48	0.00084	1	2561
	R.IEDVTPIPSDSTR.R	U	3		715.3632	1428.7119	1428.7096	1.57	0	61	6.2e-005	1	7442
tr|A0A5C2GLS4|A0A5C2GLS4_HUMAN		IG c736_heavy_IGHV1-18_IGHD2-2_IGHJ5 (Fragment) OS=Homo sapiens OX=9606 PE=2 SV=1	13915	93	5(2)	2(1)	0.25	26%	A0A5C2GLS4_uniprot
	Peptide	Unique	Matches	Modification	Observed	Mr(expt)	Mr(calc)	ppm	Miss	Score	Expect	Rank	Query
	R.SLTSDDTAVYYCAR.D	U	3		811.3627	1620.7109	1620.7090	1.19	0	65	7.4e-006	1	10021
	-->.<-QVQLVQSGPEVQKPGASLK.V	U	2	Gln->pyro-Glu (N-term Q)	988.5440	1975.0733	1975.0739	-0.26	0	2	31	1	13401
tr|A0A024QZD1|A0A024QZD1_HUMAN	RPL18	Ribosomal protein L18, isoform CRA_c OS=Homo sapiens OX=9606 GN=RPL18 PE=3 SV=1	21735	90	5(1)	5(1)	0.33	30%	A0A024QZD1_uniprot
	Peptide	Unique	Matches	Modification	Observed	Mr(expt)	Mr(calc)	ppm	Miss	Score	Expect	Rank	Query
	R.TNRPPLSLSR.M	U	1		380.8880	1139.6422	1139.6411	0.96	0	1	32	3	3687
	M.GVDIRHNKDR.K	U	1		605.3289	1208.6433	1208.6374	4.87	2	1	46	4	4629
	R.TNSTFNQVVLK.R	U	1		625.8421	1249.6696	1249.6667	2.39	0	7	12	1	5096
	K.TAVVVGTITDDVR.V	U	1		673.3718	1344.7290	1344.7249	3.02	0	22	0.72	1	6351
	K.ILTFDQLALDSPK.G	U	1		730.9038	1459.7931	1459.7922	0.57	0	90	7.1e-008	1	7955
tr|A0A5C2GC48|A0A5C2GC48_HUMAN		IGH + IGL c24_light_IGKV2D-29_IGKJ4 (Fragment) OS=Homo sapiens OX=9606 PE=2 SV=1	12417	89	5(5)	2(2)	0.63	17%	A0A5C2GC48_uniprot
	Peptide	Unique	Matches	Modification	Observed	Mr(expt)	Mr(calc)	ppm	Miss	Score	Expect	Rank	Query
	R.FSGVPDR.F		3		389.1985	776.3824	776.3817	0.92	0	37	0.013	1	339
	R.FSGSGSGTDFTLR.I		2		666.3167	1330.6189	1330.6154	2.63	0	68	7e-006	1	6217
tr|A0A024RBK3|A0A024RBK3_HUMAN	RPL6	60S ribosomal protein L6 OS=Homo sapiens OX=9606 GN=RPL6 PE=3 SV=1	32765	86	6(2)	5(2)	0.21	19%	A0A024RBK3_uniprot
	Peptide	Unique	Matches	Modification	Observed	Mr(expt)	Mr(calc)	ppm	Miss	Score	Expect	Rank	Query
	K.LRK->M<-PR.Y	U	1	Oxidation (M)	408.7513	815.4881	815.4800	9.95	2	8	9.8	10	603
	K.AVDSQILPK.I	U	1		485.7801	969.5457	969.5495	-3.92	0	13	1.5	1	1824
	R.YYPTEDVPR.K	U	1		570.2736	1138.5326	1138.5295	2.71	0	29	0.062	1	3655
	R.ASITPGTILIILTGR.H	U	1		509.3168	1524.9287	1524.9239	3.11	0	(21)	0.062	1	8805
	R.ASITPGTILIILTGR.H	U	1		763.4722	1524.9298	1524.9239	3.85	0	83	3.3e-008	1	8806
	K.QLASGLLLVTGPLVLNR.V	U	1		882.5405	1763.0664	1763.0669	-0.29	0	23	0.019	1	11602
sp|P62277|RS13_HUMAN	RPS13	40S ribosomal protein S13 OS=Homo sapiens OX=9606 GN=RPS13 PE=1 SV=2	17212	86	8(3)	4(3)	1.05	29%	P62277_uniprot
	Peptide	Unique	Matches	Modification	Observed	Mr(expt)	Mr(calc)	ppm	Miss	Score	Expect	Rank	Query
	R.LILIESR.I	U	3		422.2693	842.5241	842.5225	1.93	0	37	0.0097	1	849
	K.GLSQSALPYR.R	U	2		546.2953	1090.5761	1090.5771	-0.86	0	41	0.0065	1	2962
	K.LTSDDVKEQIYK.L	U	1		480.2529	1437.7368	1437.7351	1.17	1	5	21	1	7584
	K.GLAPDLPEDLYHLIK.K	U	1		847.4639	1692.9132	1692.9086	2.68	0	38	0.0076	1	10856
	K.GLAPDLPEDLYHLIK.K	U	1		565.3117	1692.9133	1692.9086	2.75	0	(27)	0.11	1	10857
tr|A0A5C2GJ36|A0A5C2GJ36_HUMAN		IG c844_light_IGKV2D-29_IGKJ4 (Fragment) OS=Homo sapiens OX=9606 PE=2 SV=1	12265	86	5(4)	2(2)	0.64	17%	A0A5C2GJ36_uniprot
	Peptide	Unique	Matches	Modification	Observed	Mr(expt)	Mr(calc)	ppm	Miss	Score	Expect	Rank	Query
	R.FSGVPDR.F		3		389.1985	776.3824	776.3817	0.92	0	37	0.013	1	339
	R.FTGSGSGTDFTLK.I	U	2		659.3199	1316.6252	1316.6249	0.27	0	72	3.6e-006	1	6031
tr|B4DNU9|B4DNU9_HUMAN		cDNA FLJ55731, highly similar to Polymerase I and transcript release factor OS=Homo sapiens OX=9606 PE=2 SV=1	41544	81	4(2)	2(1)	0.17	7%	B4DNU9_uniprot
	Peptide	Unique	Matches	Modification	Observed	Mr(expt)	Mr(calc)	ppm	Miss	Score	Expect	Rank	Query
	K.KLEVNEAELLR.R	U	2		438.5861	1312.7364	1312.7350	1.02	1	25	0.14	1	5972
	K.IIGAVDQIQLTQAQLEER.Q	U	1		675.7050	2024.0932	2024.0902	1.50	0	65	1.3e-005	1	13720
	K.IIGAVDQIQLTQAQLEER.Q	U	1		1013.0554	2024.0963	2024.0902	3.01	0	(44)	0.0018	1	13721
tr|K7EJT5|K7EJT5_HUMAN	RPL22	60S ribosomal protein L22 (Fragment) OS=Homo sapiens OX=9606 GN=RPL22 PE=1 SV=1	5080	78	2(1)	1(1)	0.72	27%	K7EJT5_uniprot
	Peptide	Unique	Matches	Modification	Observed	Mr(expt)	Mr(calc)	ppm	Miss	Score	Expect	Rank	Query
	K.AGNLGGGVVTIER.S	U	2		621.8448	1241.6750	1241.6728	1.79	0	78	1.1e-006	1	4975
tr|A0A1W2PP34|A0A1W2PP34_HUMAN	HNRNPU	Heterogeneous nuclear ribonucleoprotein U OS=Homo sapiens OX=9606 GN=HNRNPU PE=1 SV=1	61812	76	4(1)	3(1)	0.05	5%	A0A1W2PP34_uniprot
	Peptide	Unique	Matches	Modification	Observed	Mr(expt)	Mr(calc)	ppm	Miss	Score	Expect	Rank	Query
	K.FIEIAAR.K		1		410.2409	818.4673	818.4650	2.83	0	7	16	7	623
	K.DIDIHEVR.I	U	2		498.7604	995.5061	995.5036	2.56	0	7	8.7	2	2050
	R.NFILDQTNVSAAAQR.R		1		824.4283	1646.8420	1646.8376	2.67	0	76	1.3e-005	1	10343
tr|A0A5C2GF34|A0A5C2GF34_HUMAN		IGH + IGL c627_heavy_IGHV1-18_IGHD2-21_IGHJ4 (Fragment) OS=Homo sapiens OX=9606 PE=2 SV=1	12828	76	2(2)	1(1)	0.27	10%	A0A5C2GF34_uniprot
	Peptide	Unique	Matches	Modification	Observed	Mr(expt)	Mr(calc)	ppm	Miss	Score	Expect	Rank	Query
	-->.<-QLQLVQSGPELK.T	U	2	Gln->pyro-Glu (N-term Q)	661.8713	1321.7281	1321.7242	3.00	0	51	0.00043	1	6129
tr|M0R210|M0R210_HUMAN	RPS16	40S ribosomal protein S16 OS=Homo sapiens OX=9606 GN=RPS16 PE=1 SV=1	14524	75	4(2)	3(2)	0.52	21%	M0R210_uniprot
	Peptide	Unique	Matches	Modification	Observed	Mr(expt)	Mr(calc)	ppm	Miss	Score	Expect	Rank	Query
	R.FAGVDIR.V	U	1		389.2174	776.4203	776.4181	2.88	0	56	0.00025	1	341
	K.LLEPVLLLGK.E	U	2		547.8644	1093.7142	1093.7111	2.88	0	43	7.5e-005	1	2996
	K.EIKDILIQYDR.T	U	1		469.2603	1404.7590	1404.7612	-1.59	1	19	0.85	1	7114
tr|B3KM80|B3KM80_HUMAN	NCL	Nucleolin OS=Homo sapiens OX=9606 GN=NCL PE=2 SV=1	58576	74	12(5)	7(3)	0.31	11%	B3KM80_uniprot
	Peptide	Unique	Matches	Modification	Observed	Mr(expt)	Mr(calc)	ppm	Miss	Score	Expect	Rank	Query
	R.LELQGPR.G	U	3		406.7342	811.4538	811.4552	-1.75	0	43	0.0015	1	550
	K.ALELTGLK.V	U	2		422.7614	843.5082	843.5065	1.97	0	28	0.097	1	863
	K.GIAYIEFK.T	U	1		470.7607	939.5069	939.5065	0.34	0	25	0.13	1	1524
	K.NDLAVVDVR.I	U	2		500.7756	999.5367	999.5349	1.80	0	19	0.86	1	2079
	R.SISLYYTGEK.G	U	1		580.7963	1159.5780	1159.5761	1.63	0	43	0.0075	1	3930
	K.EVFEDAAEIR.L	U	2		589.7889	1177.5633	1177.5615	1.56	0	36	0.017	1	4175
	R.IVTDRETGSSK.G	U	1		596.8091	1191.6037	1191.6095	-4.87	1	2	45	1	4355
tr|A0A0A0MRJ6|A0A0A0MRJ6_HUMAN	PCMT1	Protein-L-isoaspartate O-methyltransferase OS=Homo sapiens OX=9606 GN=PCMT1 PE=1 SV=1	30524	73	5(4)	3(3)	0.36	13%	A0A0A0MRJ6_uniprot
	Peptide	Unique	Matches	Modification	Observed	Mr(expt)	Mr(calc)	ppm	Miss	Score	Expect	Rank	Query
	R.VQLVVGDGR.M	U	2		471.7732	941.5319	941.5294	2.59	0	37	0.011	1	1542
	K.ELVDDSVNNVR.K	U	2		630.3149	1258.6152	1258.6153	-0.11	0	46	0.0014	1	5181
	R.LILPVGPAGGNQ->M<-LEQYDK.L	U	1	Oxidation (M)	1030.0337	2058.0528	2058.0456	3.53	0	36	0.018	1	13940
tr|A0A024R4M0|A0A024R4M0_HUMAN	RPS9	40S ribosomal protein S9 OS=Homo sapiens OX=9606 GN=RPS9 PE=1 SV=1	22635	72	9(3)	7(3)	0.51	28%	A0A024R4M0_uniprot
	Peptide	Unique	Matches	Modification	Observed	Mr(expt)	Mr(calc)	ppm	Miss	Score	Expect	Rank	Query
	R.LQTQVFK.L	U	1		432.2548	862.4951	862.4913	4.51	0	8	6.7	1	952
	K.LIGEYGLR.N	U	1		460.7643	919.5141	919.5127	1.49	0	33	0.028	1	1397
	K.LDYILGLK.I	U	1		467.7844	933.5543	933.5535	0.85	0	16	0.55	1	1477
	R.LFEGNALLR.R	U	3		516.7955	1031.5764	1031.5764	0.03	0	65	2.3e-005	1	2403
	K.->M<-KLDYILGLK.I	U	1	Oxidation (M)	403.9018	1208.6835	1208.6839	-0.26	1	0	27	1	4630
	K.QVVNIPSFIVR.L	U	1		636.3787	1270.7429	1270.7398	2.46	0	32	0.034	1	5388
	R.ELLTLDEKDPR.R	U	1		664.8579	1327.7013	1327.6983	2.22	1	8	61	3	6197
tr|Q6NXR8|Q6NXR8_HUMAN	RPS3A	40S ribosomal protein S3a OS=Homo sapiens OX=9606 GN=RPS3A PE=2 SV=1	30184	72	17(3)	10(3)	0.52	36%	Q6NXR8_uniprot
	Peptide	Unique	Matches	Modification	Observed	Mr(expt)	Mr(calc)	ppm	Miss	Score	Expect	Rank	Query
	K.VVDPFSK.K	U	2		396.2180	790.4215	790.4225	-1.30	0	11	4.3	1	411
	M.AVSKNKR.L	U	3		401.7435	801.4724	801.4821	-12.06	2	13	4	2	471
	K.LIPDSIGK.D	U	1		421.7575	841.5003	841.4909	11.2	0	14	1.6	2	772
	K.APA->M<-FNIR.N	U	1	Oxidation (M)	468.2426	934.4706	934.4695	1.24	0	33	0.036	1	1482
	K.TTDGYLLR.L	U	1		469.7493	937.4840	937.4869	-3.10	0	36	0.011	1	1514
	R.LFCVGFTK.K	U	2		486.2550	970.4954	970.4946	0.83	0	14	1.7	1	1833
	K.LITEDVQGK.N	U	1		501.7773	1001.5401	1001.5393	0.74	0	29	0.15	1	2086
	R.TQGTKIASDGLKGR.V	U	2		716.4034	1430.7922	1430.7841	5.64	2	0	56	4	7488
	K.NCLTNFHG->M<-DLTR.D	U	2	Oxidation (M)	532.2437	1593.7091	1593.7028	3.96	0	11	2.2	1	9721
	K.ACQSIYPLHDVFVR.K	U	1		568.9577	1703.8513	1703.8454	3.47	0	61	5.8e-005	1	11008
	K.ACQSIYPLHDVFVR.K	U	1		852.9338	1703.8531	1703.8454	4.55	0	(24)	0.31	1	11009
tr|B2R4C1|B2R4C1_HUMAN		60S ribosomal protein L31 OS=Homo sapiens OX=9606 PE=2 SV=1	14486	71	3(2)	3(2)	0.52	28%	B2R4C1_uniprot
	Peptide	Unique	Matches	Modification	Observed	Mr(expt)	Mr(calc)	ppm	Miss	Score	Expect	Rank	Query
	R.SAINEVVTR.E	U	1		494.7763	987.5381	987.5349	3.21	0	36	0.024	1	1978
	K.FA->M<-KE->M<-GTPDVR.I	U	1	2 Oxidation (M)	707.3262	1412.6379	1412.6428	-3.48	1	2	17	1	7220
	K.LYTLVTYVPVTTFK.N	U	1		822.9674	1643.9201	1643.9175	1.63	0	61	3.2e-005	1	10292
tr|E9PKU4|E9PKU4_HUMAN	RPL8	60S ribosomal protein L8 (Fragment) OS=Homo sapiens OX=9606 GN=RPL8 PE=1 SV=1	25806	70	5(2)	3(1)	0.13	11%	E9PKU4_uniprot
	Peptide	Unique	Matches	Modification	Observed	Mr(expt)	Mr(calc)	ppm	Miss	Score	Expect	Rank	Query
	R.AVDFAER.H	U	2		404.2036	806.3926	806.3923	0.43	0	21	0.41	1	497
	R.AVVGVVAGGGR.I	U	2		471.2793	940.5440	940.5454	-1.48	0	58	4.8e-005	1	1532
	K.VVFRDPYR.F	U	1		526.2892	1050.5638	1050.5611	2.61	1	8	8.3	1	2516
tr|Q6NZ52|Q6NZ52_HUMAN	RPL27A	60S ribosomal protein L27a OS=Homo sapiens OX=9606 GN=RPL27A PE=2 SV=1	16582	70	3(2)	2(1)	0.20	15%	Q6NZ52_uniprot
	Peptide	Unique	Matches	Modification	Observed	Mr(expt)	Mr(calc)	ppm	Miss	Score	Expect	Rank	Query
	K.TGAAPIIDVVR.S		2		556.3279	1110.6412	1110.6397	1.35	0	49	0.00042	1	3261
	R.NQSFCPTVNLDK.L	U	1		711.8377	1421.6609	1421.6609	-0.04	0	14	1.6	1	7333
tr|B5MCP9|B5MCP9_HUMAN	RPS7	40S ribosomal protein S7 OS=Homo sapiens OX=9606 GN=RPS7 PE=1 SV=1	21299	69	6(3)	4(2)	0.55	14%	B5MCP9_uniprot
	Peptide	Unique	Matches	Modification	Observed	Mr(expt)	Mr(calc)	ppm	Miss	Score	Expect	Rank	Query
	R.ILPKPTR.K	U	1		412.7717	823.5288	823.5280	1.01	0	11	0.48	2	679
	K.HVVFIAQR.R	U	2		485.2864	968.5582	968.5556	2.71	0	18	0.47	1	1821
	K.AIIIFVPVPQLK.S	U	1		669.4333	1336.8520	1336.8482	2.84	0	49	6.4e-005	1	6258
	R.KAIIIFVPVPQLK.S	U	1		733.4810	1464.9474	1464.9432	2.85	1	34	0.00045	1	8018
	R.KAIIIFVPVPQLK.S	U	1		489.3234	1464.9485	1464.9432	3.60	1	(18)	0.017	1	8019
sp|P62851|RS25_HUMAN	RPS25	40S ribosomal protein S25 OS=Homo sapiens OX=9606 GN=RPS25 PE=1 SV=1	13791	67	6(2)	4(1)	0.56	26%	P62851_uniprot
	Peptide	Unique	Matches	Modification	Observed	Mr(expt)	Mr(calc)	ppm	Miss	Score	Expect	Rank	Query
	K.IRGSLAR.A	U	1		386.7378	771.4611	771.4715	-13.49	1	21	0.77	2	312
	R.AQVIYTR.N	U	2		425.7429	849.4712	849.4708	0.46	0	21	0.51	1	908
	R.AALQELLSK.G	U	1		486.7907	971.5669	971.5651	1.87	0	22	0.43	1	1855
	K.LITPAVVSER.L	U	2		542.8230	1083.6314	1083.6288	2.44	0	52	0.00024	1	2857
tr|A0A024R228|A0A024R228_HUMAN	HNRPK	Heterogeneous nuclear ribonucleoprotein K OS=Homo sapiens OX=9606 GN=HNRPK PE=4 SV=1	51472	66	3(1)	3(1)	0.06	6%	A0A024R228_uniprot
	Peptide	Unique	Matches	Modification	Observed	Mr(expt)	Mr(calc)	ppm	Miss	Score	Expect	Rank	Query
	R.RGPPPPPPGR.G	U	1		514.2978	1026.5810	1026.5723	8.51	1	4	18	5	2327
	R.VVLIGGKPDR.V	U	1		527.3255	1052.6364	1052.6342	2.11	0	0	14	1	2553
	K.IILDLISESPIK.G	U	1		670.9076	1339.8007	1339.7962	3.37	0	66	6.6e-006	1	6295
tr|A8KAH1|A8KAH1_HUMAN		L-serine-phosphatidylethanolamine phosphatidyltransferase OS=Homo sapiens OX=9606 PE=2 SV=1	56172	65	1(1)	1(1)	0.06	2%	A8KAH1_uniprot
	Peptide	Unique	Matches	Modification	Observed	Mr(expt)	Mr(calc)	ppm	Miss	Score	Expect	Rank	Query
	R.ILFIGGITAPTVR.Q	U	1		679.4148	1356.8150	1356.8129	1.55	0	65	5.7e-006	1	6537
sp|A0A075B6S2|KVD29_HUMAN	IGKV2D-29	Immunoglobulin kappa variable 2D-29 OS=Homo sapiens OX=9606 GN=IGKV2D-29 PE=3 SV=1	13249	64	6(4)	2(2)	0.58	16%	A0A075B6S2_uniprot
	Peptide	Unique	Matches	Modification	Observed	Mr(expt)	Mr(calc)	ppm	Miss	Score	Expect	Rank	Query
	R.FSGVPDR.F		3		389.1985	776.3824	776.3817	0.92	0	37	0.013	1	339
	R.FSGSGSGTDFTLK.I		3		652.3123	1302.6100	1302.6092	0.57	0	39	0.0097	1	5822
tr|B0ZBD0|B0ZBD0_HUMAN	RPS19	40S ribosomal protein S19 OS=Homo sapiens OX=9606 GN=RPS19 PE=2 SV=1	16051	63	4(1)	4(1)	0.21	27%	B0ZBD0_uniprot
	Peptide	Unique	Matches	Modification	Observed	Mr(expt)	Mr(calc)	ppm	Miss	Score	Expect	Rank	Query
	R.ALAAFLK.K	U	1		367.2345	732.4544	732.4534	1.37	0	4	8.6	2	106
	R.VLQALEGLK.M	U	1		485.8009	969.5872	969.5859	1.43	0	4	11	2	1826
	K.LKVPEWVDTVK.L	U	1		438.5872	1312.7397	1312.7391	0.43	1	14	1.8	1	5973
	K.ELAPYDENWFYTR.A	U	1		852.3906	1702.7666	1702.7627	2.27	0	63	3.5e-005	1	11002
tr|D7RXV9|D7RXV9_HUMAN		DING protein p38 OS=Homo sapiens OX=9606 PE=3 SV=1	37102	63	2(1)	1(1)	0.09	3%	D7RXV9_uniprot
	Peptide	Unique	Matches	Modification	Observed	Mr(expt)	Mr(calc)	ppm	Miss	Score	Expect	Rank	Query
	R.SESSGTTELFTR.F	U	2		657.8127	1313.6109	1313.6099	0.76	0	63	2.1e-005	1	5977
sp|P62269|RS18_HUMAN	RPS18	40S ribosomal protein S18 OS=Homo sapiens OX=9606 GN=RPS18 PE=1 SV=3	17708	63	8(2)	6(2)	0.42	31%	P62269_uniprot
	Peptide	Unique	Matches	Modification	Observed	Mr(expt)	Mr(calc)	ppm	Miss	Score	Expect	Rank	Query
	R.HFWGLR.V	U	1		408.2190	814.4234	814.4238	-0.58	0	6	9.7	1	578
	K.LREDLER.L	U	3		465.7541	929.4937	929.4930	0.79	1	22	0.53	1	1441
	K.IAFAITAIK.G	U	1		474.3009	946.5873	946.5851	2.30	0	17	0.14	1	1592
	R.VLNTNIDGR.R	U	1		501.2704	1000.5262	1000.5302	-3.98	0	32	0.042	1	2085
	R.KADIDLTKR.A	U	1		530.3052	1058.5959	1058.6084	-11.77	2	4	27	1	2618
	K.IPDWFLNR.Q	U	1		530.7820	1059.5495	1059.5502	-0.59	0	57	0.00019	1	2623
sp|P0DOX8|IGL1_HUMAN		Immunoglobulin lambda-1 light chain OS=Homo sapiens OX=9606 PE=1 SV=1	23101	62	9(3)	2(1)	0.15	7%	P0DOX8_uniprot
	Peptide	Unique	Matches	Modification	Observed	Mr(expt)	Mr(calc)	ppm	Miss	Score	Expect	Rank	Query
	K.VTVLGQPK.A		5		421.2598	840.5050	840.5069	-2.29	0	47	0.00058	1	763
	K.RPSGVPDR.F		4		442.2410	882.4674	882.4672	0.32	0	28	0.12	1	1149
tr|A0A384MTR5|A0A384MTR5_HUMAN		RuvB-like helicase OS=Homo sapiens OX=9606 PE=2 SV=1	50538	60	9(4)	8(4)	0.29	22%	A0A384MTR5_uniprot
	Peptide	Unique	Matches	Modification	Observed	Mr(expt)	Mr(calc)	ppm	Miss	Score	Expect	Rank	Query
	R.IASHSHVK.G	U	1		439.7415	877.4684	877.4770	-9.83	0	0	66	2	1096
	R.AVLLAGPPGTGK.T	U	2		540.8254	1079.6362	1079.6339	2.14	0	24	0.075	1	2807
	K.KTEVLMENFR.R	U	1		633.8384	1265.6622	1265.6438	14.6	1	2	44	2	5291
	K.LDPSIFESLQK.E	U	1		638.8440	1275.6734	1275.6711	1.86	0	34	0.029	1	5454
	K.TALALAIAQELGSK.V	U	1		693.4040	1384.7934	1384.7925	0.64	0	19	0.48	1	6842
	R.YSVQLLTPANLLAK.I	U	1		765.9503	1529.8860	1529.8817	2.79	0	32	0.014	1	8859
	R.ALESSIAPIVIFASNR.G	U	1		563.3189	1686.9349	1686.9304	2.65	0	49	0.00051	1	10784
	R.GTEDITSPHGIPLDLLDR.V	U	1		650.3372	1947.9897	1947.9902	-0.27	0	32	0.04	1	13217
tr|A0A5C2FT34|A0A5C2FT34_HUMAN		IGL c88_light_IGKV2D-29_IGKJ2 (Fragment) OS=Homo sapiens OX=9606 PE=2 SV=1	12456	60	5(4)	2(2)	0.63	17%	A0A5C2FT34_uniprot
	Peptide	Unique	Matches	Modification	Observed	Mr(expt)	Mr(calc)	ppm	Miss	Score	Expect	Rank	Query
	R.FSGVPDR.F		3		389.1985	776.3824	776.3817	0.92	0	37	0.013	1	339
	R.FSGSGSGTNFTLK.I		2		651.8215	1301.6284	1301.6252	2.45	0	44	0.002	1	5806
tr|A8K517|A8K517_HUMAN	RPS23	40S ribosomal protein S23 OS=Homo sapiens OX=9606 GN=RPS23 PE=2 SV=1	15969	60	2(1)	2(1)	0.21	15%	A8K517_uniprot
	Peptide	Unique	Matches	Modification	Observed	Mr(expt)	Mr(calc)	ppm	Miss	Score	Expect	Rank	Query
	K.GHAVGDIPGVR.F	U	1		539.2961	1076.5776	1076.5727	4.55	0	2	31	1	2786
	K.VANVSLLALYK.G	U	1		595.8610	1189.7074	1189.7070	0.28	0	60	2.2e-005	1	4299
tr|A0A2R8Y849|A0A2R8Y849_HUMAN	RPS24	40S ribosomal protein S24 OS=Homo sapiens OX=9606 GN=RPS24 PE=1 SV=1	15187	60	1(1)	1(1)	0.22	11%	A0A2R8Y849_uniprot
	Peptide	Unique	Matches	Modification	Observed	Mr(expt)	Mr(calc)	ppm	Miss	Score	Expect	Rank	Query
	K.TTGFG->M<-IYDSLDYAK.K	U	1	Oxidation (M)	849.3900	1696.7655	1696.7654	0.02	0	60	4.1e-005	1	10898
sp|Q96AG4|LRC59_HUMAN	LRRC59	Leucine-rich repeat-containing protein 59 OS=Homo sapiens OX=9606 GN=LRRC59 PE=1 SV=1	35308	58	5(3)	5(3)	0.31	19%	Q96AG4_uniprot
	Peptide	Unique	Matches	Modification	Observed	Mr(expt)	Mr(calc)	ppm	Miss	Score	Expect	Rank	Query
	R.EKAEEKER.R	U	1		509.7623	1017.5101	1017.5090	1.06	2	4	57	7	2196
	K.LQQLPADFGR.L	U	1		572.8118	1143.6091	1143.6037	4.77	0	46	0.0021	1	3741
	K.LVTLPVSFAQLK.N	U	1		658.4040	1314.7934	1314.7911	1.75	0	29	0.018	1	6009
	R.LVNLQHLDLLNNK.L	U	1		511.9644	1532.8713	1532.8674	2.48	0	31	0.027	1	8902
	K.LTTLPSDFCGLTHLVK.L	U	1		601.3256	1800.9549	1800.9444	5.79	0	23	0.36	1	11893
tr|F5H1S8|F5H1S8_HUMAN	MLEC	Malectin (Fragment) OS=Homo sapiens OX=9606 GN=MLEC PE=1 SV=1	16776	57	7(2)	5(2)	0.44	36%	F5H1S8_uniprot
	Peptide	Unique	Matches	Modification	Observed	Mr(expt)	Mr(calc)	ppm	Miss	Score	Expect	Rank	Query
	K.LYIEFVK.G	U	2		456.2661	910.5177	910.5164	1.47	0	43	0.0014	1	1326
	K.LQPHPGLEK.-	U	1		509.7875	1017.5605	1017.5607	-0.24	0	7	17	1	2200
	K.LSVQGEVSTFTGK.L	U	1		676.8571	1351.6997	1351.6984	0.98	0	20	0.76	1	6474
	K.FAEVYFAQSQQK.V	U	2		723.3589	1444.7032	1444.6987	3.16	0	29	0.071	1	7749
	R.SNPEDQILYQTER.Y	U	1		796.8822	1591.7498	1591.7478	1.29	0	42	0.0032	1	9685
tr|A0A3B3IRK6|A0A3B3IRK6_HUMAN	MOGS	Mannosyl-oligosaccharide glucosidase (Fragment) OS=Homo sapiens OX=9606 GN=MOGS PE=1 SV=1	78639	57	3(1)	3(1)	0.04	3%	A0A3B3IRK6_uniprot
	Peptide	Unique	Matches	Modification	Observed	Mr(expt)	Mr(calc)	ppm	Miss	Score	Expect	Rank	Query
	-.PRDGRGGGPR.S	U	1		512.7772	1023.5398	1023.5322	7.37	2	1	41	2	2281
	-.WRDGRGGGPR.S	U	1		557.2806	1112.5466	1112.5588	-10.94	2	2	33	7	3278
	R.LGPLLDILADSR.H	U	1		641.8726	1281.7306	1281.7292	1.04	0	57	6.4e-005	1	5556
sp|P62906|RL10A_HUMAN	RPL10A	60S ribosomal protein L10a OS=Homo sapiens OX=9606 GN=RPL10A PE=1 SV=2	24987	55	12(2)	6(1)	0.29	29%	P62906_uniprot
	Peptide	Unique	Matches	Modification	Observed	Mr(expt)	Mr(calc)	ppm	Miss	Score	Expect	Rank	Query
	R.ILGPGLNK.A	U	2		406.2561	810.4976	810.4963	1.63	0	41	0.0011	1	537
	K.NWQNVR.A	U	1		408.7082	815.4019	815.4038	-2.37	0	4	17	3	586
	R.DTLYEAVR.E	U	3		483.7491	965.4835	965.4818	1.81	0	30	0.12	1	1790
	K.KYDAFLASESLIK.Q	U	2		495.6071	1483.7994	1483.7922	4.82	1	17	1.8	1	8312
	K.AVDIPH->M<-DIEALKK.L	U	1	Oxidation (M)	532.6216	1594.8431	1594.8389	2.66	1	9	7.5	1	9737
	K.FPSLLTHNEN->M<-VAK.V	U	2	Oxidation (M)	539.6096	1615.8070	1615.8028	2.61	0	13	3.1	1	9948
	K.FPSLLTHNEN->M<-VAK.V	U	1	Oxidation (M)	808.9119	1615.8092	1615.8028	3.95	0	(2)	49	1	9951
tr|A0A1W2PQS6|A0A1W2PQS6_HUMAN	RPS10-NUDT3	RPS10-NUDT3 readthrough OS=Homo sapiens OX=9606 GN=RPS10-NUDT3 PE=3 SV=1	33177	52	4(2)	2(2)	0.21	8%	A0A1W2PQS6_uniprot
	Peptide	Unique	Matches	Modification	Observed	Mr(expt)	Mr(calc)	ppm	Miss	Score	Expect	Rank	Query
	R.IAIYELLFK.E	U	1		555.3357	1108.6568	1108.6532	3.27	0	41	0.0014	1	3230
	R.DYLHLPPEIVPATLR.R	U	2		578.6595	1732.9566	1732.9512	3.13	0	39	0.0097	1	11298
	R.DYLHLPPEIVPATLR.R	U	1		867.4871	1732.9597	1732.9512	4.91	0	(15)	2.4	1	11299
tr|Q59GY2|Q59GY2_HUMAN		60S ribosomal protein L4 (Fragment) OS=Homo sapiens OX=9606 PE=2 SV=1	49307	51	12(2)	8(2)	0.14	18%	Q59GY2_uniprot
	Peptide	Unique	Matches	Modification	Observed	Mr(expt)	Mr(calc)	ppm	Miss	Score	Expect	Rank	Query
	K.EAVLLLK.K	U	2		393.2609	784.5072	784.5058	1.80	0	18	0.3	1	362
	K.LAPGGHVGR.F	U	1		432.2462	862.4778	862.4773	0.56	0	13	2.2	1	950
	K.AAAAAAALQAK.S	U	2		478.7807	955.5469	955.5450	1.97	0	6	13	2	1673
	K.NVTLPAVFK.A	U	2		494.7960	987.5775	987.5753	2.20	0	15	1.7	1	1979
	R.KLDELYGTWR.K	U	1		640.8373	1279.6601	1279.6561	3.17	1	16	2.6	1	5524
	R.IEEVPELPLVVEDK.V	U	1		804.9418	1607.8690	1607.8658	1.99	0	31	0.048	1	9876
	K.APIRPDIVNFVHTNLR.K	U	1		466.2658	1861.0343	1861.0322	1.08	0	(1)	24	2	12527
	K.APIRPDIVNFVHTNLR.K	U	1		621.3528	1861.0365	1861.0322	2.29	0	20	0.3	1	12528
	R.IEEVPELPLVVEDKVEGYKK.T	U	1		579.0710	2312.2548	2312.2515	1.44	2	45	0.00096	1	14950
tr|A0A0S2Z4Y5|A0A0S2Z4Y5_HUMAN	DPM1	Dolichol-phosphate mannosyltransferase subunit 1 (Fragment) OS=Homo sapiens OX=9606 GN=DPM1 PE=2 SV=1	29673	51	1(1)	1(1)	0.11	4%	A0A0S2Z4Y5_uniprot
	Peptide	Unique	Matches	Modification	Observed	Mr(expt)	Mr(calc)	ppm	Miss	Score	Expect	Rank	Query
	K.LGGNEIVSFLK.G	U	1		588.8361	1175.6576	1175.6550	2.17	0	51	0.0005	1	4166
tr|A0A384ME17|A0A384ME17_HUMAN	TUFM	Elongation factor Tu OS=Homo sapiens OX=9606 GN=TUFM PE=1 SV=1	50185	50	1(1)	1(1)	0.07	4%	A0A384ME17_uniprot
	Peptide	Unique	Matches	Modification	Observed	Mr(expt)	Mr(calc)	ppm	Miss	Score	Expect	Rank	Query
	R.DLEKPFLLPVEAVYSVPGR.G	U	1		710.3970	2128.1693	2128.1568	5.84	0	50	0.00036	1	14320
tr|V9HW65|V9HW65_HUMAN	HEL-S-270	Annexin OS=Homo sapiens OX=9606 GN=HEL-S-270 PE=2 SV=1	38780	46	2(1)	2(1)	0.09	7%	V9HW65_uniprot
	Peptide	Unique	Matches	Modification	Observed	Mr(expt)	Mr(calc)	ppm	Miss	Score	Expect	Rank	Query
	R.DKVLIRI->M<-ASR.S	U	1	Oxidation (M)	659.3819	1316.7492	1316.7598	-8.02	2	2	28	5	6039
	K.GVDEVTIVNILTNR.S	U	1		771.9254	1541.8363	1541.8413	-3.27	0	46	0.0015	1	9032
tr|A0A0A0MRG8|A0A0A0MRG8_HUMAN	BAK1	Bcl-2 homologous antagonist/killer OS=Homo sapiens OX=9606 GN=BAK1 PE=1 SV=1	21460	46	1(1)	1(1)	0.16	7%	A0A0A0MRG8_uniprot
	Peptide	Unique	Matches	Modification	Observed	Mr(expt)	Mr(calc)	ppm	Miss	Score	Expect	Rank	Query
	K.IATSLFESGINWGR.V	U	1		775.9023	1549.7901	1549.7889	0.81	0	46	0.0023	1	9125
tr|J3KTE4|J3KTE4_HUMAN	RPL19	Ribosomal protein L19 OS=Homo sapiens OX=9606 GN=RPL19 PE=1 SV=1	23347	46	3(1)	2(1)	0.14	13%	J3KTE4_uniprot
	Peptide	Unique	Matches	Modification	Observed	Mr(expt)	Mr(calc)	ppm	Miss	Score	Expect	Rank	Query
	K.LLADQAEAR.R	U	2		493.7679	985.5212	985.5192	2.01	0	21	0.51	1	1950
	K.VWLDPNETNEIANANSR.Q	U	1		971.9672	1941.9198	1941.9180	0.89	0	46	0.0014	1	13186
tr|A0A024R8M0|A0A024R8M0_HUMAN	GNA13	Guanine nucleotide binding protein (G protein), alpha 13, isoform CRA_a OS=Homo sapiens OX=9606 GN=GNA13 PE=3 SV=1	44364	45	3(1)	2(1)	0.07	4%	A0A024R8M0_uniprot
	Peptide	Unique	Matches	Modification	Observed	Mr(expt)	Mr(calc)	ppm	Miss	Score	Expect	Rank	Query
	K.TDLLEEK.V	U	2		424.2291	846.4436	846.4334	12.1	0	6	20	5	880
	K.ILLLGAGESGK.S	U	1		529.3164	1056.6183	1056.6179	0.36	0	45	0.0022	1	2596
tr|Q6NVC0|Q6NVC0_HUMAN	SLC25A5	SLC25A5 protein (Fragment) OS=Homo sapiens OX=9606 GN=SLC25A5 PE=2 SV=1	35499	44	13(1)	7(1)	0.31	19%	Q6NVC0_uniprot
	Peptide	Unique	Matches	Modification	Observed	Mr(expt)	Mr(calc)	ppm	Miss	Score	Expect	Rank	Query
	K.G->M<-LPDPK.N	U	1	Oxidation (M)	387.1974	772.3803	772.3789	1.77	0	4	20	2	315
	R.GLGDCLVK.I	U	1		431.2280	860.4415	860.4426	-1.26	0	6	21	3	947
	K.GAWSNVLR.G	U	2		451.7462	901.4777	901.4770	0.84	0	29	0.26	1	1237
	K->.<-QIFLGGVDKR.T	U	2	Gln->pyro-Glu (N-term Q)	558.3145	1114.6145	1114.6135	0.86	1	19	1.3	1	3324
	K.EQGVLSFWR.G	U	1		561.2916	1120.5687	1120.5665	1.93	0	28	0.12	1	3432
	K.QIFLGGVDKR.T	U	2		378.2218	1131.6437	1131.6400	3.20	1	(11)	3.1	1	3566
	K.LLLQVQHASK.Q	U	2		568.8436	1135.6727	1135.6713	1.22	0	(10)	2	1	3602
	K.LLLQVQHASK.Q	U	1		379.5648	1135.6727	1135.6713	1.23	0	20	0.23	1	3603
	R.YFPTQALNFAFK.D	U	1		723.8757	1445.7369	1445.7343	1.78	0	36	0.021	1	7759
tr|V9HW26|V9HW26_HUMAN	HEL-S-123m	ATP synthase subunit alpha OS=Homo sapiens OX=9606 GN=HEL-S-123m PE=1 SV=1	59828	44	6(1)	5(1)	0.05	9%	V9HW26_uniprot
	Peptide	Unique	Matches	Modification	Observed	Mr(expt)	Mr(calc)	ppm	Miss	Score	Expect	Rank	Query
	R.ELIIGDR.Q	U	2		408.2352	814.4558	814.4548	1.15	0	28	0.14	1	579
	K.AVDSLVPIGR.G	U	1		513.8029	1025.5913	1025.5869	4.23	0	21	0.26	1	2316
	R.NALGSSFIAAR.N	U	1		553.7951	1105.5756	1105.5880	-11.16	0	0	68	1	3184
	K.HALIIYDDLSK.Q	U	1		644.3528	1286.6910	1286.6870	3.09	0	1	61	1	5631
	R.TGAIVDVPVGEELLGR.V	U	1		812.9503	1623.8860	1623.8832	1.71	0	44	0.0027	1	10070
tr|A0A0D9SF53|A0A0D9SF53_HUMAN	DDX3X	RNA helicase OS=Homo sapiens OX=9606 GN=DDX3X PE=1 SV=1	82110	43	1(1)	1(1)	0.04	1%	A0A0D9SF53_uniprot
	Peptide	Unique	Matches	Modification	Observed	Mr(expt)	Mr(calc)	ppm	Miss	Score	Expect	Rank	Query
	R.SFLLDLLNATGK.D	U	1		646.3690	1290.7234	1290.7183	3.90	0	43	0.0022	1	5687
tr|A0A024R608|A0A024R608_HUMAN	RPLP1	Ribosomal protein, large, P1, isoform CRA_a OS=Homo sapiens OX=9606 GN=RPLP1 PE=3 SV=1	11621	43	2(1)	1(1)	0.30	14%	A0A024R608_uniprot
	Peptide	Unique	Matches	Modification	Observed	Mr(expt)	Mr(calc)	ppm	Miss	Score	Expect	Rank	Query
	K.AAGVNVEPFWPGLFAK.A	U	2		851.9530	1701.8914	1701.8879	2.10	0	43	0.0035	1	10996
tr|C9JNW5|C9JNW5_HUMAN	RPL24	60S ribosomal protein L24 OS=Homo sapiens OX=9606 GN=RPL24 PE=1 SV=1	17646	43	1(1)	1(1)	0.19	6%	C9JNW5_uniprot
	Peptide	Unique	Matches	Modification	Observed	Mr(expt)	Mr(calc)	ppm	Miss	Score	Expect	Rank	Query
	R.QINWTVLYR.R	U	1		596.8281	1191.6416	1191.6400	1.29	0	43	0.0041	1	4356
tr|X1WI28|X1WI28_HUMAN	RPL10	60S ribosomal protein L10 (Fragment) OS=Homo sapiens OX=9606 GN=RPL10 PE=1 SV=7	23416	42	4(1)	3(1)	0.14	11%	X1WI28_uniprot
	Peptide	Unique	Matches	Modification	Observed	Mr(expt)	Mr(calc)	ppm	Miss	Score	Expect	Rank	Query
	R.IFDLGR.K		2		360.7054	719.3962	719.3966	-0.58	0	42	0.0073	1	37
	K.FKFPGR.Q	U	1		376.2164	750.4182	750.4177	0.66	1	14	1.7	1	180
	R.VHIGQVI->M<-SIR.T	U	1	Oxidation (M)	423.5757	1267.7051	1267.7071	-1.54	0	8	6.4	1	5317
sp|P62280|RS11_HUMAN	RPS11	40S ribosomal protein S11 OS=Homo sapiens OX=9606 GN=RPS11 PE=1 SV=3	18590	41	10(2)	5(2)	0.40	32%	P62280_uniprot
	Peptide	Unique	Matches	Modification	Observed	Mr(expt)	Mr(calc)	ppm	Miss	Score	Expect	Rank	Query
	K.NIGLGFK.T	U	2		374.7217	747.4289	747.4279	1.35	0	18	0.81	1	155
	R.VLLGETGK.E	U	3		408.7449	815.4752	815.4753	-0.02	0	33	0.041	1	598
	R.ILSGVVTK.M	U	3		408.7641	815.5136	815.5117	2.37	0	36	0.0045	1	607
	K.EAIEGTYIDKK.C	U	1		633.8320	1265.6494	1265.6503	-0.72	1	8	10	1	5289
	R.DVQIGDIVTVGECRPLSK.T	U	1		662.6826	1985.0260	1985.0252	0.42	0	28	0.12	1	13482
tr|A0A024QZ98|A0A024QZ98_HUMAN	RP11-78J21.1	Heterogeneous nuclear ribonucleoprotein A1-like, isoform CRA_b OS=Homo sapiens OX=9606 GN=RP11-78J21.1 PE=4 SV=1	34375	41	5(1)	3(1)	0.10	8%	A0A024QZ98_uniprot
	Peptide	Unique	Matches	Modification	Observed	Mr(expt)	Mr(calc)	ppm	Miss	Score	Expect	Rank	Query
	K.VDGRVVEPK.R	U	2		499.7867	997.5587	997.5556	3.11	1	4	16	2	2065
	R.DYFEQYGK.I	U	1		525.2310	1048.4475	1048.4502	-2.55	0	1	14	1	2494
	K.IEVIEI->M<-TDR.G	U	2	Oxidation (M)	617.8229	1233.6312	1233.6275	3.03	0	41	0.0079	1	4860
tr|A0A024R5X2|A0A024R5X2_HUMAN	hCG_2001986	HCG2001986, isoform CRA_a OS=Homo sapiens OX=9606 GN=hCG_2001986 PE=4 SV=1	50214	41	3(1)	3(1)	0.21	6%	A0A024R5X2_uniprot
	Peptide	Unique	Matches	Modification	Observed	Mr(expt)	Mr(calc)	ppm	Miss	Score	Expect	Rank	Query
	K.YADALQEIIQER.N	U	1		724.8733	1447.7320	1447.7307	0.94	0	46	0.0019	1	7771
	K.VGAENVAIVEPSER.H		1		735.3848	1468.7550	1468.7522	1.93	0	19	0.77	1	8079
	K.KYADALQEIIQER.N	U	1		526.2839	1575.8298	1575.8256	2.64	1	21	0.54	1	9477
tr|Q8TBW1|Q8TBW1_HUMAN		Uncharacterized protein (Fragment) OS=Homo sapiens OX=9606 PE=2 SV=1	43011	40	7(1)	5(1)	0.08	12%	Q8TBW1_uniprot
	Peptide	Unique	Matches	Modification	Observed	Mr(expt)	Mr(calc)	ppm	Miss	Score	Expect	Rank	Query
	R.VAFSVAR.A	U	2		375.2200	748.4254	748.4232	2.96	0	40	0.0054	1	175
	K.SLLVQTK.R	U	1		394.7469	787.4793	787.4803	-1.34	0	7	6.2	8	387
	K.YCQVIR.V	U	1		419.7198	837.4250	837.4167	9.94	0	8	7	2	743
	K.NNASTDYDLSDK.S	U	2		671.7923	1341.5700	1341.5684	1.20	0	14	0.41	1	6315
	K.DDPSKPVHLTAFLGYK.A	U	1		596.6503	1786.9290	1786.9254	2.01	0	0	70	1	11768
tr|Q5JR94|Q5JR94_HUMAN	RPS8	40S ribosomal protein S8 OS=Homo sapiens OX=9606 GN=RPS8 PE=2 SV=1	24475	40	11(2)	6(2)	0.29	32%	Q5JR94_uniprot
	Peptide	Unique	Matches	Modification	Observed	Mr(expt)	Mr(calc)	ppm	Miss	Score	Expect	Rank	Query
	R.ADGYVLEGK.E	U	1		476.2409	950.4673	950.4709	-3.82	0	15	1.8	1	1626
	K.ELEFYLR.K	U	3		485.2572	968.4998	968.4967	3.18	0	30	0.049	1	1820
	K.LTPEEEEILNK.K	U	2		657.8429	1313.6712	1313.6714	-0.13	0	29	0.078	1	5983
	K.ISSLLEEQFQQGK.L	U	1		753.8945	1505.7745	1505.7726	1.30	0	35	0.34	1	8653
	R.QWYESHYALPLGR.K	U	2		540.6043	1618.7911	1618.7892	1.17	0	17	1.2	1	9990
	R.IIDVVYNASNNELVR.T	U	2		573.6414	1717.9023	1717.8999	1.39	0	40	0.0066	1	11170
tr|A8K7F6|A8K7F6_HUMAN		RNA helicase OS=Homo sapiens OX=9606 PE=2 SV=1	46321	40	3(1)	3(1)	0.07	8%	A8K7F6_uniprot
	Peptide	Unique	Matches	Modification	Observed	Mr(expt)	Mr(calc)	ppm	Miss	Score	Expect	Rank	Query
	R.VLITTDLLAR.G	U	1		557.8467	1113.6789	1113.6758	2.85	0	40	0.0027	1	3296
	K.ATQALVLAPTR.E	U	1		570.8419	1139.6693	1139.6662	2.67	0	24	0.1	1	3691
	K.LQ->M<-EAPHIIVGTPGR.V	U	1	Oxidation (M)	545.6279	1633.8620	1633.8610	0.58	0	8	9.8	1	10165
tr|J3KTA4|J3KTA4_HUMAN	DDX5	DEAD box protein 5 OS=Homo sapiens OX=9606 GN=DDX5 PE=1 SV=1	69557	39	6(1)	5(1)	0.05	8%	J3KTA4_uniprot
	Peptide	Unique	Matches	Modification	Observed	Mr(expt)	Mr(calc)	ppm	Miss	Score	Expect	Rank	Query
	R.DWVLNEFK.H		1		525.7678	1049.5210	1049.5182	2.65	0	8	12	1	2503
	K->.<-QVSDLISVLR.E	U	1	Gln->pyro-Glu (N-term Q)	556.8203	1111.6261	1111.6237	2.10	0	(10)	4.2	1	3272
	K.QVSDLISVLR.E	U	1		565.3323	1128.6501	1128.6503	-0.12	0	39	0.0067	1	3512
	R.GVEICIATPGR.L		1		586.8096	1171.6047	1171.6019	2.36	0	10	6.3	1	4092
	R.TTYLVLDEADR.M		1		648.3295	1294.6445	1294.6405	3.11	0	20	0.63	1	5735
	K.AGRFEADEGTSVR.F	U	1		697.8274	1393.6402	1393.6586	-13.18	1	1	32	1	6957
tr|A0A343H8S5|A0A343H8S5_HUMAN	COX2	Cytochrome c oxidase subunit 2 OS=Homo sapiens OX=9606 GN=COX2 PE=3 SV=1	25545	39	3(1)	3(1)	0.13	11%	A0A343H8S5_uniprot
	Peptide	Unique	Matches	Modification	Observed	Mr(expt)	Mr(calc)	ppm	Miss	Score	Expect	Rank	Query
	K.TDAIPSR.L	U	1		380.2040	758.3935	758.3923	1.67	0	9	11	1	238
	R.VVLPIEAPIR.M		1		553.8513	1105.6881	1105.6859	1.97	0	39	0.004	1	3185
	K.IFE->M<-GPVFTL.-		1	Oxidation (M)	585.3079	1168.6012	1168.5838	14.8	0	10	7.9	1	4061
tr|A0A5C2H0G6|A0A5C2H0G6_HUMAN		IG c426_light_IGKV3-15_IGKJ2 (Fragment) OS=Homo sapiens OX=9606 PE=2 SV=1	11971	37	3(1)	2(1)	0.29	20%	A0A5C2H0G6_uniprot
	Peptide	Unique	Matches	Modification	Observed	Mr(expt)	Mr(calc)	ppm	Miss	Score	Expect	Rank	Query
	R.VTLSCR.A		2		368.1942	734.3739	734.3745	-0.80	0	31	0.069	1	124
	R.LLIYDASTRATGIPAR.F		1		859.4773	1716.9400	1716.9522	-7.11	1	37	0.012	1	11136
tr|A0A2R8Y5Y7|A0A2R8Y5Y7_HUMAN	RPL9	60S ribosomal protein L9 OS=Homo sapiens OX=9606 GN=RPL9 PE=1 SV=1	25269	36	3(2)	2(1)	0.13	7%	A0A2R8Y5Y7_uniprot
	Peptide	Unique	Matches	Modification	Observed	Mr(expt)	Mr(calc)	ppm	Miss	Score	Expect	Rank	Query
	K.GVTLGFR.Y	U	2		375.2194	748.4242	748.4232	1.31	0	34	0.021	1	173
	K.FLDGIYVSEK.G	U	1		585.8058	1169.5970	1169.5968	0.17	0	15	1.3	1	4070
tr|A0A5C2G2E9|A0A5C2G2E9_HUMAN		IGL c3468_light_IGKV1D-13_IGKJ5 (Fragment) OS=Homo sapiens OX=9606 PE=2 SV=1	11718	36	2(1)	2(1)	0.29	13%	A0A5C2G2E9_uniprot
	Peptide	Unique	Matches	Modification	Observed	Mr(expt)	Mr(calc)	ppm	Miss	Score	Expect	Rank	Query
	R.VSITCR.A	U	1		368.1950	734.3753	734.3745	1.14	0	36	0.017	1	126
	K.LLLYATSR.L	U	1		468.7749	935.5352	935.5440	-9.35	0	0	29	4	1492
tr|A0A024QZN9|A0A024QZN9_HUMAN	VDAC2	Outer mitochondrial membrane protein porin 2 OS=Homo sapiens OX=9606 GN=VDAC2 PE=3 SV=1	35029	36	8(2)	5(2)	0.20	13%	A0A024QZN9_uniprot
	Peptide	Unique	Matches	Modification	Observed	Mr(expt)	Mr(calc)	ppm	Miss	Score	Expect	Rank	Query
	K.GFGFGLVK.L	U	2		412.7371	823.4596	823.4592	0.47	0	28	0.052	1	662
	K.LTLSALVDGK.S	U	2		508.8046	1015.5947	1015.5914	3.30	0	35	0.016	1	2177
	K.YQLDPTASISAK.V	U	1		647.3392	1292.6638	1292.6612	2.00	0	0	77	1	5713
	K.LTFDTTFSPNTGK.K	U	2		714.8532	1427.6919	1427.6933	-0.99	0	25	0.18	1	7430
	K.LTFDTTFSPNTGKK.S	U	1		778.9025	1555.7905	1555.7882	1.46	1	2	47	2	9206
sp|Q8IWZ3|ANKH1_HUMAN	ANKHD1	Ankyrin repeat and KH domain-containing protein 1 OS=Homo sapiens OX=9606 GN=ANKHD1 PE=1 SV=1	271286	36	6(1)	4(1)	0.01	1%	Q8IWZ3_uniprot
	Peptide	Unique	Matches	Modification	Observed	Mr(expt)	Mr(calc)	ppm	Miss	Score	Expect	Rank	Query
	K.LLDEGR.S	U	1		351.6935	701.3725	701.3708	2.48	0	36	0.027	1	10
	K.ITPL->M<-SAFR.K	U	3	Oxidation (M)	526.2782	1050.5418	1050.5532	-10.80	0	1	67	1	2514
	K.TVSLPLSSPNIK.L	U	1		628.3674	1254.7202	1254.7183	1.47	0	2	43	1	5146
	R.YAVQLINALIQDPAK.E	U	1		552.9749	1655.9029	1655.9246	-13.12	0	1	47	1	10417
tr|J3KPX7|J3KPX7_HUMAN	PHB2	Prohibitin OS=Homo sapiens OX=9606 GN=PHB2 PE=1 SV=2	33219	36	2(1)	2(1)	0.10	8%	J3KPX7_uniprot
	Peptide	Unique	Matches	Modification	Observed	Mr(expt)	Mr(calc)	ppm	Miss	Score	Expect	Rank	Query
	R.VLPSIVNEVLK.S	U	1		605.8757	1209.7368	1209.7333	2.92	0	36	0.0077	1	4657
	K.LLLGAGAVAYGVR.E	U	1		630.3793	1258.7441	1258.7397	3.47	0	14	0.99	1	5191
tr|M0R117|M0R117_HUMAN	RPL18A	60S ribosomal protein L18a OS=Homo sapiens OX=9606 GN=RPL18A PE=1 SV=1	18352	36	3(2)	2(2)	0.40	14%	M0R117_uniprot
	Peptide	Unique	Matches	Modification	Observed	Mr(expt)	Mr(calc)	ppm	Miss	Score	Expect	Rank	Query
	R.IFAPNHVVAK.S	U	2		365.8827	1094.6262	1094.6237	2.28	0	32	0.018	1	3029
	R.DLTTAGAVTQCYR.D	U	1		728.3534	1454.6922	1454.6824	6.76	0	32	0.035	1	7841
tr|A0A5C2G3Y2|A0A5C2G3Y2_HUMAN		IGL c3882_light_IGKV1-5_IGKJ5 (Fragment) OS=Homo sapiens OX=9606 PE=2 SV=1	11298	35	1(1)	1(1)	0.30	5%	A0A5C2G3Y2_uniprot
	Peptide	Unique	Matches	Modification	Observed	Mr(expt)	Mr(calc)	ppm	Miss	Score	Expect	Rank	Query
	R.VSISCR.T	U	1		361.1866	720.3586	720.3589	-0.34	0	35	0.016	1	44
tr|Q5U0Q1|Q5U0Q1_HUMAN	DKFZp686L1159	Ras-GTPase-activating protein SH3-domain-binding protein OS=Homo sapiens OX=9606 GN=DKFZp686L1159 PE=2 SV=1	52189	35	3(1)	3(1)	0.06	9%	Q5U0Q1_uniprot
	Peptide	Unique	Matches	Modification	Observed	Mr(expt)	Mr(calc)	ppm	Miss	Score	Expect	Rank	Query
	K.FYVHNDIFR.Y	U	1		404.2047	1209.5922	1209.5931	-0.73	0	9	9.3	1	4635
	R.F->M<-QTFVLAPEGSVANK.F	U	1	Oxidation (M)	877.9427	1753.8708	1753.8709	-0.05	0	1	54	1	11499
	K.SSSPAPADIAQTVQEDLR.T	U	1		942.9675	1883.9204	1883.9225	-1.11	0	35	0.033	1	12750
tr|B1APP6|B1APP6_HUMAN	PFKP	ATP-dependent 6-phosphofructokinase, platelet type OS=Homo sapiens OX=9606 GN=PFKP PE=1 SV=2	63230	34	3(1)	3(1)	0.05	5%	B1APP6_uniprot
	Peptide	Unique	Matches	Modification	Observed	Mr(expt)	Mr(calc)	ppm	Miss	Score	Expect	Rank	Query
	K.LSENRAR.K	U	1		423.2269	844.4393	844.4515	-14.41	1	7	20	4	864
	R.NVIFQPVAELK.K	U	1		629.3639	1256.7132	1256.7129	0.29	0	6	13	1	5163
	K.ELVVTQLGYDTR.V	U	1		697.3713	1392.7281	1392.7249	2.32	0	34	0.025	1	6945
tr|A0A087WYN9|A0A087WYN9_HUMAN	DHX29	ATP-dependent RNA helicase DHX29 OS=Homo sapiens OX=9606 GN=DHX29 PE=1 SV=1	156278	34	4(1)	3(1)	0.02	2%	A0A087WYN9_uniprot
	Peptide	Unique	Matches	Modification	Observed	Mr(expt)	Mr(calc)	ppm	Miss	Score	Expect	Rank	Query
	R.ISAVSLANR.V	U	1		465.7728	929.5311	929.5294	1.83	0	34	0.04	1	1443
	R.VVVVAGETGSGK.S	U	2		551.8063	1101.5980	1101.6030	-4.56	0	2	85	3	3138
	K.HRDSIVETLKR.H	U	1		677.3738	1352.7330	1352.7524	-14.35	2	3	25	1	6481
tr|M0QYS1|M0QYS1_HUMAN	RPL13A	60S ribosomal protein L13a (Fragment) OS=Homo sapiens OX=9606 GN=RPL13A PE=1 SV=2	24258	33	3(1)	3(1)	0.14	10%	M0QYS1_uniprot
	Peptide	Unique	Matches	Modification	Observed	Mr(expt)	Mr(calc)	ppm	Miss	Score	Expect	Rank	Query
	K.FAYLGR.L	U	1		363.7003	725.3860	725.3860	-0.03	0	9	3.2	1	63
	K.YLAFLR.K	U	1		391.7317	781.4489	781.4486	0.40	0	33	0.02	1	347
	-.WEVQVLVLDGR.G	U	1		657.3602	1312.7058	1312.7139	-6.21	0	0	59	3	5971
tr|A0A0X9TDD0|A0A0X9TDD0_HUMAN		GCT-A1 light chain variable region (Fragment) OS=Homo sapiens OX=9606 PE=2 SV=1	12542	33	2(1)	1(1)	0.27	7%	A0A0X9TDD0_uniprot
	Peptide	Unique	Matches	Modification	Observed	Mr(expt)	Mr(calc)	ppm	Miss	Score	Expect	Rank	Query
	K.LLIYWASTR.E	U	2		561.8197	1121.6248	1121.6233	1.37	0	33	0.031	1	3447
tr|Q6FHP5|Q6FHP5_HUMAN	PHB	Prohibitin (Fragment) OS=Homo sapiens OX=9606 GN=PHB PE=2 SV=1	29871	33	1(1)	1(1)	0.11	4%	Q6FHP5_uniprot
	Peptide	Unique	Matches	Modification	Observed	Mr(expt)	Mr(calc)	ppm	Miss	Score	Expect	Rank	Query
	R.VLPSITTEILK.S	U	1		607.3755	1212.7365	1212.7329	2.99	0	33	0.016	1	4709
tr|A0A024R732|A0A024R732_HUMAN	SNTB2	Syntrophin, beta 2 (Dystrophin-associated protein A1, 59kDa, basic component 2), isoform CRA_a OS=Homo sapiens OX=9606 GN=SNTB2 PE=3 SV=1	58369	32	2(1)	1(1)	0.06	1%	A0A024R732_uniprot
	Peptide	Unique	Matches	Modification	Observed	Mr(expt)	Mr(calc)	ppm	Miss	Score	Expect	Rank	Query
	K.AGLVELLLR.E	U	2		492.3173	982.6200	982.6175	2.52	0	32	0.0075	1	1917
tr|B4DI61|B4DI61_HUMAN		cDNA FLJ58182, highly similar to Protein CYR61 OS=Homo sapiens OX=9606 PE=2 SV=1	41592	32	4(1)	2(1)	0.08	5%	B4DI61_uniprot
	Peptide	Unique	Matches	Modification	Observed	Mr(expt)	Mr(calc)	ppm	Miss	Score	Expect	Rank	Query
	R.LPVFG->M<-EPR.I	U	2	Oxidation (M)	531.2695	1060.5244	1060.5376	-12.41	0	3	39	2	2648
	R.ILYNPLQGQK.C	U	2		587.3374	1172.6602	1172.6553	4.19	0	32	0.039	1	4117
tr|A0A5C2G2D7|A0A5C2G2D7_HUMAN		IGL c2606_light_IGKV2-30_IGKJ1 (Fragment) OS=Homo sapiens OX=9606 PE=2 SV=1	12515	31	2(2)	1(1)	0.27	6%	A0A5C2G2D7_uniprot
	Peptide	Unique	Matches	Modification	Observed	Mr(expt)	Mr(calc)	ppm	Miss	Score	Expect	Rank	Query
	R.LIYLVSK.R	U	2		418.2686	834.5227	834.5215	1.53	0	30	0.0032	1	714
sp|P18085|ARF4_HUMAN	ARF4	ADP-ribosylation factor 4 OS=Homo sapiens OX=9606 GN=ARF4 PE=1 SV=3	20612	31	5(1)	3(1)	0.16	15%	P18085_uniprot
	Peptide	Unique	Matches	Modification	Observed	Mr(expt)	Mr(calc)	ppm	Miss	Score	Expect	Rank	Query
	K.LGLQSLR.N	U	2		393.7461	785.4776	785.4759	2.10	0	31	0.05	1	375
	R.IL->M<-VGLDAAGK.T		2	Oxidation (M)	552.3124	1102.6102	1102.6056	4.16	0	12	4.9	1	3151
	R.DAVLLLFANK.Q	U	1		552.3268	1102.6390	1102.6386	0.35	0	16	1	1	3156
sp|P37108|SRP14_HUMAN	SRP14	Signal recognition particle 14 kDa protein OS=Homo sapiens OX=9606 GN=SRP14 PE=1 SV=2	14675	30	2(1)	2(1)	0.23	31%	P37108_uniprot
	Peptide	Unique	Matches	Modification	Observed	Mr(expt)	Mr(calc)	ppm	Miss	Score	Expect	Rank	Query
	M.VLLESEQFLTELTR.L	U	1		839.4614	1676.9083	1676.8985	5.86	0	30	0.055	1	10682
	K.AAAAAAAAAPAAAATAPTTAATTAATAAQ.-	U	1		1184.6095	2367.2044	2367.2030	0.63	0	2	44	1	15172
sp|P54886|P5CS_HUMAN	ALDH18A1	Delta-1-pyrroline-5-carboxylate synthase OS=Homo sapiens OX=9606 GN=ALDH18A1 PE=1 SV=2	87989	30	5(0)	3(0)	0.04	5%	P54886_uniprot
	Peptide	Unique	Matches	Modification	Observed	Mr(expt)	Mr(calc)	ppm	Miss	Score	Expect	Rank	Query
	K.LGSAVVTR.G	U	3		401.7435	801.4724	801.4709	1.91	0	30	0.084	1	471
	K.YLHENLPIPQR.N	U	1		690.3694	1378.7242	1378.7357	-8.34	0	2	35	4	6729
	K.VGTFFSEVKPAGPTVEQQGEMAR.S	U	1		822.4130	2464.2172	2464.2057	4.69	0	0	92	7	15735
tr|B3KVN0|B3KVN0_HUMAN		Glucose transporter type 1, erythrocyte/brain OS=Homo sapiens OX=9606 PE=2 SV=1	46181	30	5(1)	3(1)	0.07	5%	B3KVN0_uniprot
	Peptide	Unique	Matches	Modification	Observed	Mr(expt)	Mr(calc)	ppm	Miss	Score	Expect	Rank	Query
	R.FLLINR.N	U	2		388.2448	774.4750	774.4752	-0.23	0	18	0.45	1	332
	K.VTILELFR.S	U	2		495.8032	989.5919	989.5910	0.94	0	27	0.086	1	2001
	R.TFDEIASGFR.Q	U	1		571.7784	1141.5423	1141.5404	1.70	0	30	0.039	1	3708
tr|A0A024R8U1|A0A024R8U1_HUMAN	SLC16A3	Solute carrier family 16 (Monocarboxylic acid transporters), member 3, isoform CRA_a OS=Homo sapiens OX=9606 GN=SLC16A3 PE=3 SV=1	50064	28	1(1)	1(1)	0.07	1%	A0A024R8U1_uniprot
	Peptide	Unique	Matches	Modification	Observed	Mr(expt)	Mr(calc)	ppm	Miss	Score	Expect	Rank	Query
	R.LLDLSVFR.D	U	1		481.7884	961.5623	961.5597	2.73	0	28	0.057	1	1758
tr|A0A1C7CYW8|A0A1C7CYW8_HUMAN	DNAH10	Dynein heavy chain 10, axonemal OS=Homo sapiens OX=9606 GN=DNAH10 PE=1 SV=1	524801	28	3(0)	3(0)	0.01	0%	A0A1C7CYW8_uniprot
	Peptide	Unique	Matches	Modification	Observed	Mr(expt)	Mr(calc)	ppm	Miss	Score	Expect	Rank	Query
	K.NIKGLLK.T	U	1		393.2609	784.5072	784.5170	-12.51	1	7	3.6	8	362
	K.LDKAIVMEK.F	U	1		523.8038	1045.5930	1045.5841	8.47	1	3	32	1	2479
	K.SLVMELRYR.D	U	1		583.8204	1165.6263	1165.6277	-1.22	1	28	0.092	1	3994
sp|O95837|GNA14_HUMAN	GNA14	Guanine nucleotide-binding protein subunit alpha-14 OS=Homo sapiens OX=9606 GN=GNA14 PE=1 SV=1	42000	27	2(0)	2(0)	0.08	2%	O95837_uniprot
	Peptide	Unique	Matches	Modification	Observed	Mr(expt)	Mr(calc)	ppm	Miss	Score	Expect	Rank	Query
	R.ISAEIER.Q	U	1		409.2303	816.4461	816.4341	14.7	0	27	0.25	1	613
	R.ISAEIERQLR.R	U	1		405.5694	1213.6863	1213.6778	6.95	1	1	43	5	4716
sp|Q6WRI0|IGS10_HUMAN	IGSF10	Immunoglobulin superfamily member 10 OS=Homo sapiens OX=9606 GN=IGSF10 PE=1 SV=1	292936	27	4(0)	4(0)	0.01	1%	Q6WRI0_uniprot
	Peptide	Unique	Matches	Modification	Observed	Mr(expt)	Mr(calc)	ppm	Miss	Score	Expect	Rank	Query
	K.LHESSR.H	U	1		364.6879	727.3612	727.3613	-0.13	0	27	0.66	1	90
	R.ILQVTPK.D	U	1		399.7637	797.5129	797.5011	14.8	0	12	1.7	3	454
	K.VNASYPR.V	U	1		403.7124	805.4102	805.4082	2.50	0	7	15	8	484
	K.IDHKQYFRK.Q	U	1		412.2314	1233.6724	1233.6618	8.58	2	0	52	1	4866
tr|A0A0A0MSX9|A0A0A0MSX9_HUMAN	IARS1	Isoleucyl-tRNA synthetase OS=Homo sapiens OX=9606 GN=IARS1 PE=1 SV=1	143509	27	2(1)	2(1)	0.02	1%	A0A0A0MSX9_uniprot
	Peptide	Unique	Matches	Modification	Observed	Mr(expt)	Mr(calc)	ppm	Miss	Score	Expect	Rank	Query
	R.LYLINSPVVR.A	U	1		587.3555	1172.6964	1172.6917	3.97	0	27	0.05	1	4119
	R.YAHQSGFHVDRR.F	U	1		736.8567	1471.6988	1471.7069	-5.48	1	0	44	3	8130
tr|S4R3I3|S4R3I3_HUMAN	PPM1J	Protein phosphatase 1J (Fragment) OS=Homo sapiens OX=9606 GN=PPM1J PE=1 SV=1	32318	26	2(0)	2(0)	0.10	8%	S4R3I3_uniprot
	Peptide	Unique	Matches	Modification	Observed	Mr(expt)	Mr(calc)	ppm	Miss	Score	Expect	Rank	Query
	R.SVTGVPR.E	U	1		358.2081	714.4017	714.4025	-1.04	0	26	1.1	1	20
	R.NGEIIPMSREFTPETERQR.L	U	1		764.0442	2289.1107	2289.1171	-2.80	2	5	20	2	14863
tr|B7Z1I4|B7Z1I4_HUMAN		cDNA FLJ57258, highly similar to Neurotrimin OS=Homo sapiens OX=9606 PE=2 SV=1	38682	26	1(0)	1(0)	0.09	2%	B7Z1I4_uniprot
	Peptide	Unique	Matches	Modification	Observed	Mr(expt)	Mr(calc)	ppm	Miss	Score	Expect	Rank	Query
	K.WKGTGVPVR.S	U	1		500.2844	998.5543	998.5662	-11.89	1	26	0.15	1	2072
sp|P81605|DCD_HUMAN	DCD	Dermcidin OS=Homo sapiens OX=9606 GN=DCD PE=1 SV=2	11391	25	1(0)	1(0)	0.30	10%	P81605_uniprot
	Peptide	Unique	Matches	Modification	Observed	Mr(expt)	Mr(calc)	ppm	Miss	Score	Expect	Rank	Query
	K.DAVEDLESVGK.G	U	1		581.2866	1160.5586	1160.5561	2.13	0	25	0.16	1	3933
tr|Q5VVC8|Q5VVC8_HUMAN	RPL11	60S ribosomal protein L11 OS=Homo sapiens OX=9606 GN=RPL11 PE=1 SV=2	19240	25	5(0)	3(0)	0.18	14%	Q5VVC8_uniprot
	Peptide	Unique	Matches	Modification	Observed	Mr(expt)	Mr(calc)	ppm	Miss	Score	Expect	Rank	Query
	K.AEEILEK.G	U	1		416.2268	830.4391	830.4385	0.75	0	17	2.1	1	697
	K.IAVHCTVR.G	U	2		478.2653	954.5160	954.5069	9.53	0	1	41	1	1662
	K.YDGIILPGK.-	U	2		488.2804	974.5462	974.5437	2.64	0	22	0.36	1	1872
tr|A0A090N8Y1|A0A090N8Y1_HUMAN	C7orf33	Chromosome 7 open reading frame 33 OS=Homo sapiens OX=9606 GN=C7orf33 PE=4 SV=1	19634	25	2(0)	1(0)	0.17	3%	A0A090N8Y1_uniprot
	Peptide	Unique	Matches	Modification	Observed	Mr(expt)	Mr(calc)	ppm	Miss	Score	Expect	Rank	Query
	R.ISRTDSS.-	U	2		383.1943	764.3741	764.3664	9.98	1	28	0.099	1	269
tr|M0R1S5|M0R1S5_HUMAN	SLC17A7	Vesicular glutamate transporter 1 (Fragment) OS=Homo sapiens OX=9606 GN=SLC17A7 PE=1 SV=1	13033	25	3(0)	2(0)	0.26	19%	M0R1S5_uniprot
	Peptide	Unique	Matches	Modification	Observed	Mr(expt)	Mr(calc)	ppm	Miss	Score	Expect	Rank	Query
	R.KYIEDAIGESAK.L		1		662.3409	1322.6672	1322.6718	-3.44	1	(0)	63	10	6139
	R.KYIEDAIGESAK.L		1		441.8964	1322.6673	1322.6718	-3.33	1	0	60	4	6141
	-.PWSKWAPPLER.S	U	1		456.2488	1365.7245	1365.7193	3.79	1	25	0.23	1	6632
tr|A0A140VJP5|A0A140VJP5_HUMAN		S-adenosylmethionine synthase OS=Homo sapiens OX=9606 PE=2 SV=1	43975	24	2(0)	2(0)	0.08	6%	A0A140VJP5_uniprot
	Peptide	Unique	Matches	Modification	Observed	Mr(expt)	Mr(calc)	ppm	Miss	Score	Expect	Rank	Query
	K.NFDLRPGVIVR.D	U	1		643.3815	1284.7484	1284.7303	14.1	0	1	34	1	5610
	R.FVIGGPQGDAGLTGR.K	U	1		722.8809	1443.7472	1443.7471	0.08	0	24	0.38	1	7736
tr|A0A384N6C2|A0A384N6C2_HUMAN	IMPDH	Inosine-5'-monophosphate dehydrogenase OS=Homo sapiens OX=9606 GN=IMPDH PE=2 SV=1	56226	23	4(0)	4(0)	0.12	8%	A0A384N6C2_uniprot
	Peptide	Unique	Matches	Modification	Observed	Mr(expt)	Mr(calc)	ppm	Miss	Score	Expect	Rank	Query
	K.VAQGVSGAVQDK.G	U	1		579.8100	1157.6054	1157.6041	1.19	0	3	82	1	3906
	R.EDLVVAPAGITLK.E	U	1		663.3887	1324.7628	1324.7602	1.95	0	21	0.23	1	6164
	K.REDLVVAPAGITLK.E	U	1		494.6281	1480.8626	1480.8613	0.86	1	18	0.3	1	8291
	K.DKYPNLQVIGGNVVTAAQAK.N	U	1		696.0500	2085.1281	2085.1218	3.02	1	14	1.7	1	14106
sp|Q8IVF7|FMNL3_HUMAN	FMNL3	Formin-like protein 3 OS=Homo sapiens OX=9606 GN=FMNL3 PE=1 SV=3	118051	23	3(0)	2(0)	0.03	1%	Q8IVF7_uniprot
	Peptide	Unique	Matches	Modification	Observed	Mr(expt)	Mr(calc)	ppm	Miss	Score	Expect	Rank	Query
	K.LRSWSR.S		2		402.7269	803.4393	803.4402	-1.11	1	10	8.5	4	473
	K.TTPPSVFFPVFVR.F	U	1		747.4145	1492.8144	1492.8079	4.39	0	23	0.3	1	8479
tr|M0R181|M0R181_HUMAN	RPL21	60S ribosomal protein L21 (Fragment) OS=Homo sapiens OX=9606 GN=RPL21 PE=1 SV=1	14197	22	3(0)	2(0)	0.24	21%	M0R181_uniprot
	Peptide	Unique	Matches	Modification	Observed	Mr(expt)	Mr(calc)	ppm	Miss	Score	Expect	Rank	Query
	K.HGVVPLATY->M<-R.I	U	2	Oxidation (M)	630.3320	1258.6495	1258.6492	0.22	0	13	3.8	1	5184
	R.VYNVTQHAVGIVVNK.Q	U	1		820.9597	1639.9048	1639.9046	0.10	0	22	0.26	1	10251
tr|J3QQQ9|J3QQQ9_HUMAN		KOW domain-containing protein OS=Homo sapiens OX=9606 PE=3 SV=1	12684	22	8(0)	5(0)	0.61	35%	J3QQQ9_uniprot
	Peptide	Unique	Matches	Modification	Observed	Mr(expt)	Mr(calc)	ppm	Miss	Score	Expect	Rank	Query
	K.VVQVYR.K	U	2		382.2265	762.4384	762.4388	-0.50	0	30	0.2	1	253
	K.I->M<-SSPLSK.E	U	1	Oxidation (M)	439.7415	877.4684	877.4579	12.0	0	2	46	1	1097
	K.YVIYIER.V	U	1		478.2673	954.5201	954.5174	2.79	0	4	21	1	1664
	K.DDEVQVVR.G	U	2		480.2440	958.4734	958.4720	1.51	0	17	1.1	1	1707
	K.FNPFVTSDR.S	U	2		541.7682	1081.5219	1081.5193	2.47	0	21	0.49	1	2824
tr|A0A0A0MST8|A0A0A0MST8_HUMAN	SLC4A7	Anion exchange protein OS=Homo sapiens OX=9606 GN=SLC4A7 PE=1 SV=1	135624	21	4(0)	3(0)	0.02	1%	A0A0A0MST8_uniprot
	Peptide	Unique	Matches	Modification	Observed	Mr(expt)	Mr(calc)	ppm	Miss	Score	Expect	Rank	Query
	R.YVPLWK.V	U	1		403.2317	804.4489	804.4534	-5.53	0	21	2	1	481
	K.KEKEEAER.M	U	2		509.7623	1017.5101	1017.5090	1.06	2	6	35	3	2196
	R.KL->M<-DLCFTKR.E	U	1	Oxidation (M)	664.3489	1326.6832	1326.6788	3.32	2	6	15	2	6189
tr|A0A0A0MSI0|A0A0A0MSI0_HUMAN	PRDX1	Peroxiredoxin-1 (Fragment) OS=Homo sapiens OX=9606 GN=PRDX1 PE=1 SV=1	19135	20	3(0)	3(0)	0.18	15%	A0A0A0MSI0_uniprot
	Peptide	Unique	Matches	Modification	Observed	Mr(expt)	Mr(calc)	ppm	Miss	Score	Expect	Rank	Query
	R.SVDETLR.L	U	1		410.2156	818.4166	818.4134	3.93	0	5	25	7	622
	R.TIAQDYGVLK.A	U	1		554.3062	1106.5977	1106.5972	0.52	0	13	2.8	1	3207
	R.LVQAFQFTDK.H	U	1		598.8207	1195.6269	1195.6237	2.67	0	20	0.51	1	4416
tr|A0A1B0GVC3|A0A1B0GVC3_HUMAN	DIRAS2	GTP-binding protein Di-Ras2 (Fragment) OS=Homo sapiens OX=9606 GN=DIRAS2 PE=1 SV=1	12703	20	2(0)	1(0)	0.27	9%	A0A1B0GVC3_uniprot
	Peptide	Unique	Matches	Modification	Observed	Mr(expt)	Mr(calc)	ppm	Miss	Score	Expect	Rank	Query
	R.VAVFGAGGVGK.S	U	2		481.2765	960.5384	960.5393	-0.96	0	20	0.63	1	1751
tr|Q5TCQ3|Q5TCQ3_HUMAN	PHTF1	Putative homeodomain transcription factor 1 OS=Homo sapiens OX=9606 GN=PHTF1 PE=1 SV=1	81684	19	3(0)	1(0)	0.04	1%	Q5TCQ3_uniprot
	Peptide	Unique	Matches	Modification	Observed	Mr(expt)	Mr(calc)	ppm	Miss	Score	Expect	Rank	Query
	R.LASLGSETNK.K	U	3		510.2765	1018.5385	1018.5295	8.86	0	19	0.96	1	2223
tr|B4DMY3|B4DMY3_HUMAN		cDNA FLJ60713, highly similar to Homo sapiens heterogeneous nuclear ribonucleoprotein A/B (HNRPAB), transcript variant 1, mRNA OS=Homo sapiens OX=9606 PE=2 SV=1	35101	19	1(0)	1(0)	0.09	4%	B4DMY3_uniprot
	Peptide	Unique	Matches	Modification	Observed	Mr(expt)	Mr(calc)	ppm	Miss	Score	Expect	Rank	Query
	K.IFVGGLNPEATEEK.I	U	1		752.3873	1502.7601	1502.7617	-1.03	0	19	0.98	1	8607
sp|Q5VZP5|STYL2_HUMAN	STYXL2	Serine/threonine/tyrosine-interacting-like protein 2 OS=Homo sapiens OX=9606 GN=STYXL2 PE=2 SV=1	130666	18	3(0)	2(0)	0.03	1%	Q5VZP5_uniprot
	Peptide	Unique	Matches	Modification	Observed	Mr(expt)	Mr(calc)	ppm	Miss	Score	Expect	Rank	Query
	K.LTALERWK.I	U	2		508.8032	1015.5918	1015.5814	10.2	1	4	23	6	2176
	R.IIQEWQSR.N	U	1		530.2809	1058.5472	1058.5509	-3.46	0	18	1.4	1	2613
tr|A0A6I8PIX7|A0A6I8PIX7_HUMAN	SVIL	Supervillin OS=Homo sapiens OX=9606 GN=SVIL PE=1 SV=1	215092	18	11(0)	8(0)	0.02	4%	A0A6I8PIX7_uniprot
	Peptide	Unique	Matches	Modification	Observed	Mr(expt)	Mr(calc)	ppm	Miss	Score	Expect	Rank	Query
	K.LTSSVAEHK.R	U	1		486.2552	970.4958	970.5083	-12.90	0	1	36	5	1834
	R.LLEEDTPR.Y	U	3		486.7546	971.4946	971.4924	2.32	0	19	1.3	1	1847
	R.LSRRQEGGK.A	U	2		515.7941	1029.5736	1029.5679	5.51	2	2	48	6	2378
	R.LLFRE->M<-EK.S	U	1	Oxidation (M)	541.2894	1080.5642	1080.5637	0.42	1	3	27	2	2815
	R.EDLLQEYTEQR.L	U	1		712.3319	1422.6491	1422.6627	-9.50	0	0	40	6	7346
	K.FSSSIENSDSPVR.S	U	1		712.8415	1423.6684	1423.6579	7.38	0	10	5.6	1	7362
	R.KSAMETVLQYCK.G	U	1		729.3622	1456.7099	1456.7054	3.11	1	0	59	3	7877
	R.DRKAYDC->M<-LQDPGSFNFAPR.L	U	1	Oxidation (M)	1202.5396	2403.0645	2403.0736	-3.76	2	0	44	1	15378
tr|B3KX03|B3KX03_HUMAN		cDNA FLJ44410 fis, clone TUTER2002729, moderately similar to Mus musculus DNA segment, Chr 6, Miriam Meisler 5, expressed (D6Mm5e) OS=Homo sapiens OX=9606 PE=2 SV=1	31923	18	2(0)	1(0)	0.10	2%	B3KX03_uniprot
	Peptide	Unique	Matches	Modification	Observed	Mr(expt)	Mr(calc)	ppm	Miss	Score	Expect	Rank	Query
	R.LHPHWESR.A	U	2		531.2600	1060.5053	1060.5202	-14.05	0	18	1	1	2645
tr|Q8N4V6|Q8N4V6_HUMAN	TMEM181	TMEM181 protein (Fragment) OS=Homo sapiens OX=9606 GN=TMEM181 PE=2 SV=1	59972	17	4(0)	2(0)	0.05	3%	Q8N4V6_uniprot
	Peptide	Unique	Matches	Modification	Observed	Mr(expt)	Mr(calc)	ppm	Miss	Score	Expect	Rank	Query
	R.ACSELR.H	U	1		368.1745	734.3344	734.3381	-5.06	0	2	28	6	118
	R.H->M<-PYVDLRLK.F	U	3	Oxidation (M)	644.3464	1286.6783	1286.6805	-1.70	1	17	1.3	1	5630
sp|Q14008|CKAP5_HUMAN	CKAP5	Cytoskeleton-associated protein 5 OS=Homo sapiens OX=9606 GN=CKAP5 PE=1 SV=3	227062	17	3(1)	3(1)	0.01	1%	Q14008_uniprot
	Peptide	Unique	Matches	Modification	Observed	Mr(expt)	Mr(calc)	ppm	Miss	Score	Expect	Rank	Query
	K.LEKDEIIK.L	U	1		494.2969	986.5793	986.5648	14.8	1	2	41	7	1965
	K.IILLKPIIK.V	U	1		525.8815	1049.7484	1049.7576	-8.77	0	17	0.02	1	2507
	K.LFESREKAVR.D	U	1		617.8429	1233.6712	1233.6829	-9.48	2	1	44	2	4864
tr|O43594|O43594_HUMAN	KARP-1	Ku86 autoantigen related protein 1 (Fragment) OS=Homo sapiens OX=9606 GN=KARP-1 PE=4 SV=1	17996	15	2(0)	1(0)	0.19	5%	O43594_uniprot
	Peptide	Unique	Matches	Modification	Observed	Mr(expt)	Mr(calc)	ppm	Miss	Score	Expect	Rank	Query
	R.LRTGNMVR.S	U	1		473.7684	945.5222	945.5178	4.63	1	(6)	18	3	1584
	R.LRTGN->M<-VR.S	U	1	Oxidation (M)	481.7573	961.5000	961.5127	-13.27	1	15	2.8	1	1755
